# Supplementary material for: Differential RNA editing landscapes in host cell versus the SARS-CoV-2 genome
Source: iScience. 2023 Sep 30;26(11):108031. doi: 10.1016/j.isci.2023.108031 (PMC10590966; doi:10.1016/j.isci.2023.108031)
Supplement: Table S1: Variants obtained for EDB-2 and EDB-α-1 strains. [file mmc2.xlsx]

## Sheet: EDB-2_24h
Region	Position	Reference	Strand	Coverage-q30	MeanQ	BaseCount[A,C,G,T]	AllSubs	Frequency	gCoverage-q30	gMeanQ	gBaseCount[A,C,G,T]	gAllSubs	gFrequency
MN908947.3	1919	C	1	74693	47.09	[0, 67810, 4, 6879]	CT CG	0.09	-	-	-	-	-
MN908947.3	5740	T	1	53844	57.76	[2, 2912, 5, 50925]	TC TG TA	0.05	-	-	-	-	-
MN908947.3	9805	G	1	42976	58.86	[20, 2, 40889, 2065]	GT GA GC	0.05	-	-	-	-	-
MN908947.3	13123	T	1	59812	56.93	[45, 1542, 79, 58146]	TC TG TA	0.03	-	-	-	-	-
MN908947.3	524	G	1	53758	50.37	[1263, 3, 52477, 15]	GA GT GC	0.02	-	-	-	-	-
MN908947.3	2156	C	1	67829	49.67	[2, 66595, 0, 1232]	CT CA	0.02	-	-	-	-	-
MN908947.3	3621	G	1	69759	46.81	[1249, 13, 68492, 5]	GA GC GT	0.02	-	-	-	-	-
MN908947.3	10620	A	1	61389	49.52	[59631, 324, 1272, 162]	AG AC AT	0.02	-	-	-	-	-
MN908947.3	11914	A	1	69047	50.12	[67929, 1112, 6, 0]	AC AG	0.02	-	-	-	-	-
MN908947.3	17374	A	1	62023	50.14	[60514, 353, 947, 209]	AG AC AT	0.02	-	-	-	-	-
MN908947.3	18108	A	1	64303	50.02	[62648, 396, 1049, 210]	AG AC AT	0.02	-	-	-	-	-
MN908947.3	169	A	1	54584	50.37	[54263, 3, 302, 16]	AG AT AC	0.01	-	-	-	-	-
MN908947.3	191	T	1	38478	46.14	[134, 390, 563, 37391]	TG TC TA	0.01	-	-	-	-	-
MN908947.3	309	A	1	65158	48.21	[64556, 121, 388, 93]	AG AC AT	0.01	-	-	-	-	-
MN908947.3	355	C	1	63327	46.82	[52, 62655, 502, 118]	CG CT CA	0.01	-	-	-	-	-
MN908947.3	356	T	1	53914	47.53	[135, 239, 548, 52992]	TG TC TA	0.01	-	-	-	-	-
MN908947.3	518	A	1	36652	47.65	[36386, 8, 255, 3]	AG AC AT	0.01	-	-	-	-	-
MN908947.3	519	T	1	27068	49.71	[201, 4, 0, 26863]	TA TC	0.01	-	-	-	-	-
MN908947.3	520	G	1	27646	49.94	[5, 4, 27481, 156]	GT GA GC	0.01	-	-	-	-	-
MN908947.3	522	T	1	33740	50.01	[219, 4, 2, 33515]	TA TC TG	0.01	-	-	-	-	-
MN908947.3	658	T	1	55692	43.44	[350, 780, 609, 53953]	TC TG TA	0.01	-	-	-	-	-
MN908947.3	661	T	1	51878	43.21	[114, 254, 310, 51200]	TG TC TA	0.01	-	-	-	-	-
MN908947.3	1215	T	1	68132	43.91	[169, 308, 461, 67194]	TG TC TA	0.01	-	-	-	-	-
MN908947.3	1744	T	1	56637	51.23	[41, 403, 132, 56061]	TC TG TA	0.01	-	-	-	-	-
MN908947.3	1858	T	1	71051	46.24	[73, 436, 132, 70410]	TC TG TA	0.01	-	-	-	-	-
MN908947.3	1930	T	1	72358	46.89	[99, 634, 44, 71581]	TC TA TG	0.01	-	-	-	-	-
MN908947.3	2811	T	1	64930	50.94	[63, 360, 275, 64232]	TC TG TA	0.01	-	-	-	-	-
MN908947.3	2943	T	1	60850	50.85	[59, 315, 373, 60103]	TG TC TA	0.01	-	-	-	-	-
MN908947.3	3309	A	1	73551	44.83	[72441, 171, 739, 200]	AG AT AC	0.01	-	-	-	-	-
MN908947.3	3466	T	1	63886	46.70	[22, 668, 30, 63166]	TC TG TA	0.01	-	-	-	-	-
MN908947.3	3625	A	1	61278	47.15	[60145, 261, 768, 104]	AG AC AT	0.01	-	-	-	-	-
MN908947.3	4129	T	1	68036	47.23	[91, 345, 328, 67272]	TC TG TA	0.01	-	-	-	-	-
MN908947.3	4258	T	1	69045	44.28	[78, 477, 325, 68165]	TC TG TA	0.01	-	-	-	-	-
MN908947.3	4456	C	1	56998	47.94	[0, 56708, 3, 287]	CT CG	0.01	-	-	-	-	-
MN908947.3	4654	T	1	63968	48.04	[69, 447, 73, 63379]	TC TG TA	0.01	-	-	-	-	-
MN908947.3	4808	T	1	69767	47.17	[9, 396, 11, 69351]	TC TG TA	0.01	-	-	-	-	-
MN908947.3	4837	T	1	63191	48.54	[105, 366, 171, 62549]	TC TG TA	0.01	-	-	-	-	-
MN908947.3	4986	T	1	61964	45.15	[2, 625, 130, 61207]	TC TG TA	0.01	-	-	-	-	-
MN908947.3	5239	C	1	64569	55.00	[2, 63729, 0, 838]	CT CA	0.01	-	-	-	-	-
MN908947.3	5242	A	1	61840	55.02	[61207, 200, 393, 40]	AG AC AT	0.01	-	-	-	-	-
MN908947.3	5313	T	1	60491	50.86	[10, 422, 33, 60026]	TC TG TA	0.01	-	-	-	-	-
MN908947.3	5316	A	1	57686	50.48	[56924, 240, 455, 67]	AG AC AT	0.01	-	-	-	-	-
MN908947.3	5483	A	1	56432	51.74	[56004, 66, 357, 5]	AG AC AT	0.01	-	-	-	-	-
MN908947.3	5687	T	1	59613	52.25	[10, 477, 12, 59114]	TC TG TA	0.01	-	-	-	-	-
MN908947.3	5860	T	1	65536	48.76	[68, 386, 97, 64985]	TC TG TA	0.01	-	-	-	-	-
MN908947.3	6038	T	1	60939	53.38	[183, 97, 304, 60355]	TG TA TC	0.01	-	-	-	-	-
MN908947.3	6505	A	1	44664	54.42	[44275, 51, 244, 94]	AG AT AC	0.01	-	-	-	-	-
MN908947.3	6534	T	1	39799	54.83	[14, 252, 41, 39492]	TC TG TA	0.01	-	-	-	-	-
MN908947.3	6556	T	1	37801	53.33	[71, 196, 239, 37295]	TG TC TA	0.01	-	-	-	-	-
MN908947.3	6630	T	1	47587	58.41	[73, 238, 153, 47123]	TC TG TA	0.01	-	-	-	-	-
MN908947.3	6775	T	1	42486	51.30	[156, 311, 523, 41496]	TG TC TA	0.01	-	-	-	-	-
MN908947.3	6776	T	1	42423	51.33	[127, 57, 334, 41905]	TG TA TC	0.01	-	-	-	-	-
MN908947.3	6904	T	1	39699	58.27	[97, 120, 240, 39242]	TG TC TA	0.01	-	-	-	-	-
MN908947.3	6945	T	1	39745	57.66	[59, 429, 40, 39217]	TC TA TG	0.01	-	-	-	-	-
MN908947.3	7020	T	1	37474	51.74	[27, 216, 45, 37186]	TC TG TA	0.01	-	-	-	-	-
MN908947.3	7474	T	1	58341	56.13	[93, 409, 383, 57456]	TC TG TA	0.01	-	-	-	-	-
MN908947.3	7527	T	1	61873	49.66	[11, 416, 24, 61422]	TC TG TA	0.01	-	-	-	-	-
MN908947.3	7562	T	1	52106	56.33	[42, 591, 49, 51424]	TC TG TA	0.01	-	-	-	-	-
MN908947.3	7588	T	1	51593	60.07	[32, 419, 70, 51072]	TC TG TA	0.01	-	-	-	-	-
MN908947.3	7705	A	1	56709	50.94	[56301, 103, 297, 8]	AG AC AT	0.01	-	-	-	-	-
MN908947.3	7963	T	1	56530	53.66	[7, 376, 28, 56119]	TC TG TA	0.01	-	-	-	-	-
MN908947.3	7965	A	1	58041	54.15	[57267, 157, 454, 163]	AG AT AC	0.01	-	-	-	-	-
MN908947.3	8263	T	1	62523	50.85	[42, 288, 316, 61877]	TG TC TA	0.01	-	-	-	-	-
MN908947.3	8268	A	1	49858	51.38	[49548, 34, 264, 12]	AG AC AT	0.01	-	-	-	-	-
MN908947.3	8551	T	1	61787	52.90	[73, 594, 180, 60940]	TC TG TA	0.01	-	-	-	-	-
MN908947.3	8554	T	1	51329	52.54	[177, 483, 267, 50402]	TC TG TA	0.01	-	-	-	-	-
MN908947.3	8704	T	1	63962	51.72	[6, 509, 23, 63424]	TC TG TA	0.01	-	-	-	-	-
MN908947.3	8761	T	1	60716	51.02	[327, 346, 303, 59740]	TC TA TG	0.01	-	-	-	-	-
MN908947.3	8987	T	1	47216	54.85	[198, 269, 189, 46560]	TC TA TG	0.01	-	-	-	-	-
MN908947.3	9193	A	1	58787	53.42	[58298, 47, 329, 113]	AG AT AC	0.01	-	-	-	-	-
MN908947.3	9279	T	1	45318	52.69	[24, 360, 108, 44826]	TC TG TA	0.01	-	-	-	-	-
MN908947.3	9280	A	1	44137	52.67	[43551, 54, 477, 55]	AG AT AC	0.01	-	-	-	-	-
MN908947.3	9313	A	1	42098	54.65	[41683, 38, 327, 50]	AG AT AC	0.01	-	-	-	-	-
MN908947.3	9475	T	1	54039	53.86	[473, 403, 558, 52605]	TG TA TC	0.01	-	-	-	-	-
MN908947.3	9684	T	1	20236	55.93	[93, 274, 102, 19767]	TC TG TA	0.01	-	-	-	-	-
MN908947.3	9919	T	1	68654	49.82	[13, 876, 27, 67738]	TC TG TA	0.01	-	-	-	-	-
MN908947.3	9925	A	1	62224	51.22	[61496, 105, 498, 125]	AG AT AC	0.01	-	-	-	-	-
MN908947.3	10075	A	1	62837	47.96	[61946, 216, 615, 60]	AG AC AT	0.01	-	-	-	-	-
MN908947.3	10447	G	1	69740	46.47	[535, 30, 69172, 3]	GA GC GT	0.01	-	-	-	-	-
MN908947.3	10449	C	1	65418	47.32	[98, 64831, 385, 104]	CG CT CA	0.01	-	-	-	-	-
MN908947.3	10451	A	1	60841	48.11	[59791, 255, 514, 281]	AG AT AC	0.01	-	-	-	-	-
MN908947.3	10600	T	1	69115	46.63	[0, 363, 2, 68750]	TC TG	0.01	-	-	-	-	-
MN908947.3	10829	A	1	51637	52.72	[51020, 152, 324, 141]	AG AC AT	0.01	-	-	-	-	-
MN908947.3	10978	A	1	63860	50.51	[63388, 63, 335, 74]	AG AT AC	0.01	-	-	-	-	-
MN908947.3	11223	T	1	54208	52.46	[28, 332, 47, 53801]	TC TG TA	0.01	-	-	-	-	-
MN908947.3	11380	T	1	59557	47.60	[97, 381, 145, 58934]	TC TG TA	0.01	-	-	-	-	-
MN908947.3	11768	A	1	65572	46.87	[64802, 124, 467, 179]	AG AT AC	0.01	-	-	-	-	-
MN908947.3	12094	T	1	61130	53.11	[219, 158, 325, 60428]	TG TA TC	0.01	-	-	-	-	-
MN908947.3	12297	A	1	64456	52.25	[63539, 189, 603, 125]	AG AC AT	0.01	-	-	-	-	-
MN908947.3	12430	T	1	57604	52.65	[84, 353, 164, 57003]	TC TG TA	0.01	-	-	-	-	-
MN908947.3	12555	A	1	64542	52.85	[63866, 117, 467, 92]	AG AC AT	0.01	-	-	-	-	-
MN908947.3	12796	A	1	51101	50.10	[50690, 120, 259, 32]	AG AC AT	0.01	-	-	-	-	-
MN908947.3	12835	T	1	52623	52.94	[23, 136, 268, 52196]	TG TC TA	0.01	-	-	-	-	-
MN908947.3	12847	T	1	47882	54.28	[27, 136, 256, 47463]	TG TC TA	0.01	-	-	-	-	-
MN908947.3	13129	A	1	51571	58.91	[50846, 197, 464, 64]	AG AC AT	0.01	-	-	-	-	-
MN908947.3	13186	A	1	62595	55.74	[62088, 87, 388, 32]	AG AC AT	0.01	-	-	-	-	-
MN908947.3	13203	A	1	58224	55.03	[57803, 71, 318, 32]	AG AC AT	0.01	-	-	-	-	-
MN908947.3	13204	A	1	56943	54.91	[55993, 159, 573, 218]	AG AT AC	0.01	-	-	-	-	-
MN908947.3	13422	T	1	65959	52.83	[61, 501, 38, 65359]	TC TA TG	0.01	-	-	-	-	-
MN908947.3	13425	G	1	64109	52.31	[320, 93, 63672, 24]	GA GC GT	0.01	-	-	-	-	-
MN908947.3	13927	T	1	54913	47.47	[48, 308, 96, 54461]	TC TG TA	0.01	-	-	-	-	-
MN908947.3	13928	A	1	53247	47.48	[52700, 43, 403, 101]	AG AT AC	0.01	-	-	-	-	-
MN908947.3	14090	A	1	62339	45.80	[61886, 39, 356, 58]	AG AT AC	0.01	-	-	-	-	-
MN908947.3	14246	A	1	63912	47.15	[62913, 196, 754, 49]	AG AC AT	0.01	-	-	-	-	-
MN908947.3	14492	T	1	65533	46.86	[199, 347, 331, 64656]	TC TG TA	0.01	-	-	-	-	-
MN908947.3	15276	T	1	59171	55.36	[60, 358, 126, 58627]	TC TG TA	0.01	-	-	-	-	-
MN908947.3	15357	T	1	63323	54.45	[34, 453, 34, 62802]	TC TG TA	0.01	-	-	-	-	-
MN908947.3	15361	A	1	60946	54.97	[60370, 67, 325, 184]	AG AT AC	0.01	-	-	-	-	-
MN908947.3	15440	T	1	64893	52.35	[14, 362, 26, 64491]	TC TG TA	0.01	-	-	-	-	-
MN908947.3	15474	T	1	60611	52.23	[108, 391, 305, 59807]	TC TG TA	0.01	-	-	-	-	-
MN908947.3	15576	T	1	65230	49.88	[78, 404, 84, 64664]	TC TG TA	0.01	-	-	-	-	-
MN908947.3	15771	T	1	62605	49.13	[600, 683, 704, 60618]	TG TC TA	0.01	-	-	-	-	-
MN908947.3	15909	T	1	58190	49.26	[33, 294, 295, 57568]	TG TC TA	0.01	-	-	-	-	-
MN908947.3	16209	T	1	53073	55.92	[62, 211, 272, 52528]	TG TC TA	0.01	-	-	-	-	-
MN908947.3	16576	T	1	71400	47.81	[8, 577, 164, 70651]	TC TG TA	0.01	-	-	-	-	-
MN908947.3	17136	T	1	27663	50.75	[79, 217, 263, 27104]	TG TC TA	0.01	-	-	-	-	-
MN908947.3	17142	T	1	26514	52.39	[20, 284, 23, 26187]	TC TG TA	0.01	-	-	-	-	-
MN908947.3	17146	A	1	24540	53.43	[24185, 69, 114, 172]	AT AG AC	0.01	-	-	-	-	-
MN908947.3	17371	G	1	64572	50.20	[371, 22, 64175, 4]	GA GC GT	0.01	-	-	-	-	-
MN908947.3	17535	T	1	63031	53.14	[21, 612, 24, 62374]	TC TG TA	0.01	-	-	-	-	-
MN908947.3	17895	T	1	60439	51.17	[90, 447, 90, 59812]	TC TG TA	0.01	-	-	-	-	-
MN908947.3	18485	T	1	64075	47.97	[51, 584, 48, 63392]	TC TA TG	0.01	-	-	-	-	-
MN908947.3	18793	A	1	54952	53.33	[54460, 11, 467, 14]	AG AT AC	0.01	-	-	-	-	-
MN908947.3	18962	C	1	56880	50.65	[38, 56399, 308, 135]	CG CT CA	0.01	-	-	-	-	-
MN908947.3	18963	T	1	53094	51.50	[136, 221, 284, 52453]	TG TC TA	0.01	-	-	-	-	-
MN908947.3	19044	T	1	57439	56.96	[369, 541, 527, 56002]	TC TG TA	0.01	-	-	-	-	-
MN908947.3	19344	T	1	44905	55.26	[256, 375, 286, 43988]	TC TG TA	0.01	-	-	-	-	-
MN908947.3	19387	A	1	45191	53.36	[44660, 132, 325, 74]	AG AC AT	0.01	-	-	-	-	-
MN908947.3	19668	T	1	63573	53.06	[1, 664, 12, 62896]	TC TG TA	0.01	-	-	-	-	-
MN908947.3	19876	T	1	58274	51.08	[20, 295, 21, 57938]	TC TG TA	0.01	-	-	-	-	-
MN908947.3	19880	A	1	54966	51.39	[54534, 85, 323, 24]	AG AC AT	0.01	-	-	-	-	-
MN908947.3	20058	T	1	60109	44.92	[76, 426, 100, 59507]	TC TG TA	0.01	-	-	-	-	-
MN908947.3	20211	T	1	47604	51.22	[66, 476, 204, 46858]	TC TG TA	0.01	-	-	-	-	-
MN908947.3	20293	T	1	55675	59.59	[22, 295, 92, 55266]	TC TG TA	0.01	-	-	-	-	-
MN908947.3	20294	A	1	54905	59.72	[54548, 16, 323, 18]	AG AT AC	0.01	-	-	-	-	-
MN908947.3	20295	T	1	54911	60.32	[106, 288, 67, 54450]	TC TA TG	0.01	-	-	-	-	-
MN908947.3	20439	T	1	40092	46.80	[107, 203, 144, 39638]	TC TG TA	0.01	-	-	-	-	-
MN908947.3	20630	A	1	57208	51.38	[56612, 88, 486, 22]	AG AC AT	0.01	-	-	-	-	-
MN908947.3	21226	T	1	63620	55.34	[46, 331, 163, 63080]	TC TG TA	0.01	-	-	-	-	-
MN908947.3	21356	A	1	34074	53.89	[33820, 31, 208, 15]	AG AC AT	0.01	-	-	-	-	-
MN908947.3	22378	T	1	67920	50.73	[5, 430, 15, 67470]	TC TG TA	0.01	-	-	-	-	-
MN908947.3	22573	T	1	60276	45.49	[124, 196, 451, 59505]	TG TC TA	0.01	-	-	-	-	-
MN908947.3	22678	A	1	68955	46.34	[68077, 173, 527, 178]	AG AT AC	0.01	-	-	-	-	-
MN908947.3	22856	T	1	61942	53.10	[126, 350, 630, 60836]	TG TC TA	0.01	-	-	-	-	-
MN908947.3	22990	T	1	66450	45.15	[113, 295, 366, 65676]	TG TC TA	0.01	-	-	-	-	-
MN908947.3	22991	A	1	68995	46.18	[68544, 23, 377, 51]	AG AT AC	0.01	-	-	-	-	-
MN908947.3	23608	G	1	72760	45.58	[674, 6, 72073, 7]	GA GT GC	0.01	-	-	-	-	-
MN908947.3	24008	T	1	68007	45.53	[24, 712, 69, 67202]	TC TG TA	0.01	-	-	-	-	-
MN908947.3	24010	A	1	71174	46.00	[70410, 181, 430, 153]	AG AC AT	0.01	-	-	-	-	-
MN908947.3	24352	T	1	68234	49.06	[450, 485, 452, 66847]	TC TG TA	0.01	-	-	-	-	-
MN908947.3	24417	T	1	69377	48.14	[36, 423, 62, 68856]	TC TG TA	0.01	-	-	-	-	-
MN908947.3	24447	T	1	69123	45.31	[559, 648, 995, 66921]	TG TC TA	0.01	-	-	-	-	-
MN908947.3	24858	G	1	78251	42.48	[588, 4, 77657, 2]	GA GC GT	0.01	-	-	-	-	-
MN908947.3	24885	A	1	75734	43.07	[75189, 92, 442, 11]	AG AC AT	0.01	-	-	-	-	-
MN908947.3	25521	C	1	75719	44.63	[0, 75329, 2, 388]	CT CG	0.01	-	-	-	-	-
MN908947.3	25704	T	1	76691	41.65	[276, 402, 318, 75695]	TC TG TA	0.01	-	-	-	-	-
MN908947.3	25923	T	1	77418	43.77	[16, 434, 22, 76946]	TC TG TA	0.01	-	-	-	-	-
MN908947.3	26075	T	1	79925	42.01	[101, 724, 152, 78948]	TC TG TA	0.01	-	-	-	-	-
MN908947.3	26467	G	1	73550	44.09	[24, 839, 72683, 4]	GC GA GT	0.01	-	-	-	-	-
MN908947.3	26468	T	1	78778	43.47	[12, 785, 63, 77918]	TC TG TA	0.01	-	-	-	-	-
MN908947.3	26616	A	1	85944	40.76	[85138, 31, 734, 41]	AG AT AC	0.01	-	-	-	-	-
MN908947.3	26689	T	1	79445	40.28	[193, 353, 417, 78482]	TG TC TA	0.01	-	-	-	-	-
MN908947.3	27197	A	1	86785	39.26	[86202, 78, 454, 51]	AG AC AT	0.01	-	-	-	-	-
MN908947.3	28061	T	1	89918	38.10	[194, 513, 474, 88737]	TC TG TA	0.01	-	-	-	-	-
MN908947.3	28081	A	1	89079	38.18	[88229, 76, 656, 118]	AG AT AC	0.01	-	-	-	-	-
MN908947.3	28181	T	1	85971	39.30	[28, 529, 90, 85324]	TC TG TA	0.01	-	-	-	-	-
MN908947.3	28661	A	1	81658	37.79	[80912, 208, 486, 52]	AG AC AT	0.01	-	-	-	-	-
MN908947.3	28970	A	1	89339	38.60	[88456, 120, 528, 235]	AG AT AC	0.01	-	-	-	-	-
MN908947.3	29564	T	1	84401	38.72	[365, 515, 547, 82974]	TG TC TA	0.01	-	-	-	-	-
MN908947.3	29676	A	1	90120	38.15	[89170, 123, 687, 140]	AG AT AC	0.01	-	-	-	-	-

## Sheet: EDB-2_48h
Region	Position	Reference	Strand	Coverage-q30	MeanQ	BaseCount[A,C,G,T]	AllSubs	Frequency	gCoverage-q30	gMeanQ	gBaseCount[A,C,G,T]	gAllSubs	gFrequency
MN908947.3	1919	C	1	73071	47.09	[0, 66285, 4, 6782]	CT CG	0.09	-	-	-	-	-
MN908947.3	5740	T	1	51981	56.21	[2, 2840, 1, 49138]	TC TA TG	0.05	-	-	-	-	-
MN908947.3	9805	G	1	28625	55.89	[12, 3, 27326, 1284]	GT GA GC	0.04	-	-	-	-	-
MN908947.3	6775	T	1	24902	49.38	[199, 297, 615, 23791]	TG TC TA	0.03	-	-	-	-	-
MN908947.3	13123	T	1	62049	54.78	[46, 1999, 108, 59896]	TC TG TA	0.03	-	-	-	-	-
MN908947.3	191	T	1	37013	46.03	[242, 374, 618, 35779]	TG TC TA	0.02	-	-	-	-	-
MN908947.3	524	G	1	55761	49.14	[1332, 2, 54412, 15]	GA GT GC	0.02	-	-	-	-	-
MN908947.3	2156	C	1	68169	49.47	[3, 66908, 1, 1257]	CT CA CG	0.02	-	-	-	-	-
MN908947.3	3621	G	1	69257	47.62	[1344, 28, 67878, 7]	GA GC GT	0.02	-	-	-	-	-
MN908947.3	3625	A	1	59807	48.54	[58271, 364, 993, 179]	AG AC AT	0.02	-	-	-	-	-
MN908947.3	11914	A	1	66904	51.94	[65734, 1165, 2, 3]	AC AT AG	0.02	-	-	-	-	-
MN908947.3	14246	A	1	61906	48.31	[60653, 197, 982, 74]	AG AC AT	0.02	-	-	-	-	-
MN908947.3	17136	T	1	28320	50.99	[174, 312, 472, 27362]	TG TC TA	0.02	-	-	-	-	-
MN908947.3	17146	A	1	25085	52.25	[24116, 114, 388, 467]	AT AG AC	0.02	-	-	-	-	-
MN908947.3	17374	A	1	63641	49.87	[61946, 401, 1091, 203]	AG AC AT	0.02	-	-	-	-	-
MN908947.3	18108	A	1	66315	48.94	[64163, 380, 1413, 359]	AG AC AT	0.02	-	-	-	-	-
MN908947.3	20471	A	1	26837	46.46	[25912, 125, 502, 298]	AG AT AC	0.02	-	-	-	-	-
MN908947.3	24447	T	1	64330	49.31	[728, 510, 961, 62131]	TG TA TC	0.02	-	-	-	-	-
MN908947.3	169	A	1	54722	46.97	[54152, 7, 538, 25]	AG AT AC	0.01	-	-	-	-	-
MN908947.3	306	T	1	65661	48.51	[25, 354, 16, 65266]	TC TA TG	0.01	-	-	-	-	-
MN908947.3	309	A	1	65237	48.22	[64700, 75, 380, 82]	AG AT AC	0.01	-	-	-	-	-
MN908947.3	355	C	1	65423	46.74	[60, 64740, 501, 122]	CG CT CA	0.01	-	-	-	-	-
MN908947.3	356	T	1	56421	47.38	[272, 345, 741, 55063]	TG TC TA	0.01	-	-	-	-	-
MN908947.3	518	A	1	36366	47.15	[36119, 14, 233, 0]	AG AC	0.01	-	-	-	-	-
MN908947.3	520	G	1	27713	49.26	[3, 0, 27549, 161]	GT GA	0.01	-	-	-	-	-
MN908947.3	522	T	1	34308	49.16	[212, 2, 2, 34092]	TA TG TC	0.01	-	-	-	-	-
MN908947.3	523	T	1	52433	49.32	[50, 16, 291, 52076]	TG TA TC	0.01	-	-	-	-	-
MN908947.3	658	T	1	60420	41.95	[406, 791, 643, 58580]	TC TG TA	0.01	-	-	-	-	-
MN908947.3	661	T	1	56210	41.87	[162, 280, 331, 55437]	TG TC TA	0.01	-	-	-	-	-
MN908947.3	866	A	1	65327	45.62	[64752, 36, 398, 141]	AG AT AC	0.01	-	-	-	-	-
MN908947.3	1071	A	1	64116	51.92	[63640, 69, 380, 27]	AG AC AT	0.01	-	-	-	-	-
MN908947.3	1268	G	1	75215	44.89	[444, 307, 73949, 515]	GT GA GC	0.01	-	-	-	-	-
MN908947.3	1576	T	1	58522	50.66	[52, 404, 82, 57984]	TC TG TA	0.01	-	-	-	-	-
MN908947.3	1744	T	1	58905	50.42	[118, 497, 186, 58104]	TC TG TA	0.01	-	-	-	-	-
MN908947.3	1858	T	1	70258	46.30	[120, 433, 112, 69593]	TC TA TG	0.01	-	-	-	-	-
MN908947.3	3309	A	1	75543	43.83	[74368, 152, 773, 250]	AG AT AC	0.01	-	-	-	-	-
MN908947.3	3466	T	1	65682	46.37	[11, 464, 18, 65189]	TC TG TA	0.01	-	-	-	-	-
MN908947.3	3620	G	1	68714	47.69	[397, 2, 68305, 10]	GA GT GC	0.01	-	-	-	-	-
MN908947.3	3624	C	1	62721	47.99	[58, 62256, 368, 39]	CG CA CT	0.01	-	-	-	-	-
MN908947.3	3667	T	1	54199	55.50	[304, 93, 240, 53562]	TA TG TC	0.01	-	-	-	-	-
MN908947.3	3940	A	1	64286	48.93	[63824, 60, 398, 4]	AG AC AT	0.01	-	-	-	-	-
MN908947.3	4258	T	1	69745	43.99	[110, 494, 409, 68732]	TC TG TA	0.01	-	-	-	-	-
MN908947.3	4424	A	1	66181	47.66	[65570, 45, 446, 120]	AG AT AC	0.01	-	-	-	-	-
MN908947.3	4654	T	1	63389	47.23	[37, 367, 26, 62959]	TC TA TG	0.01	-	-	-	-	-
MN908947.3	4986	T	1	61539	44.95	[3, 508, 77, 60951]	TC TG TA	0.01	-	-	-	-	-
MN908947.3	5168	T	1	73623	46.73	[20, 396, 26, 73181]	TC TG TA	0.01	-	-	-	-	-
MN908947.3	5174	A	1	65225	47.44	[64715, 113, 362, 35]	AG AC AT	0.01	-	-	-	-	-
MN908947.3	5239	C	1	65343	54.36	[1, 64517, 1, 824]	CT CG CA	0.01	-	-	-	-	-
MN908947.3	5242	A	1	62545	54.31	[61644, 269, 547, 85]	AG AC AT	0.01	-	-	-	-	-
MN908947.3	5313	T	1	62143	50.89	[45, 470, 44, 61584]	TC TA TG	0.01	-	-	-	-	-
MN908947.3	5316	A	1	57682	50.61	[56830, 238, 517, 97]	AG AC AT	0.01	-	-	-	-	-
MN908947.3	5483	A	1	62141	49.69	[61467, 100, 562, 12]	AG AC AT	0.01	-	-	-	-	-
MN908947.3	5644	T	1	60058	49.57	[318, 142, 158, 59440]	TA TG TC	0.01	-	-	-	-	-
MN908947.3	5687	T	1	62106	51.32	[14, 525, 13, 61554]	TC TA TG	0.01	-	-	-	-	-
MN908947.3	5860	T	1	67062	48.31	[92, 394, 90, 66486]	TC TA TG	0.01	-	-	-	-	-
MN908947.3	6038	T	1	58933	52.85	[323, 140, 508, 57962]	TG TA TC	0.01	-	-	-	-	-
MN908947.3	6370	A	1	69113	47.50	[68686, 25, 366, 36]	AG AT AC	0.01	-	-	-	-	-
MN908947.3	6505	A	1	51105	53.99	[50364, 109, 477, 155]	AG AT AC	0.01	-	-	-	-	-
MN908947.3	6534	T	1	42902	54.81	[15, 279, 52, 42556]	TC TG TA	0.01	-	-	-	-	-
MN908947.3	6630	T	1	46441	58.26	[164, 237, 337, 45703]	TG TC TA	0.01	-	-	-	-	-
MN908947.3	6776	T	1	24136	49.53	[179, 60, 220, 23677]	TG TA TC	0.01	-	-	-	-	-
MN908947.3	6853	T	1	23799	51.78	[63, 96, 156, 23484]	TG TC TA	0.01	-	-	-	-	-
MN908947.3	6904	T	1	19991	53.57	[103, 113, 180, 19595]	TG TC TA	0.01	-	-	-	-	-
MN908947.3	7308	A	1	20150	50.59	[19951, 32, 134, 33]	AG AT AC	0.01	-	-	-	-	-
MN908947.3	7562	T	1	59657	56.74	[48, 473, 47, 59089]	TC TA TG	0.01	-	-	-	-	-
MN908947.3	7588	T	1	54374	58.54	[103, 582, 69, 53620]	TC TA TG	0.01	-	-	-	-	-
MN908947.3	7705	A	1	58458	50.69	[57921, 86, 439, 12]	AG AC AT	0.01	-	-	-	-	-
MN908947.3	7965	A	1	53967	54.91	[53257, 97, 463, 150]	AG AT AC	0.01	-	-	-	-	-
MN908947.3	8263	T	1	66236	51.15	[22, 346, 335, 65533]	TC TG TA	0.01	-	-	-	-	-
MN908947.3	8268	A	1	53438	51.70	[53042, 27, 356, 13]	AG AC AT	0.01	-	-	-	-	-
MN908947.3	8551	T	1	53702	55.13	[92, 646, 220, 52744]	TC TG TA	0.01	-	-	-	-	-
MN908947.3	8554	T	1	42928	54.55	[236, 432, 233, 42027]	TC TA TG	0.01	-	-	-	-	-
MN908947.3	8761	T	1	61636	52.63	[351, 291, 266, 60728]	TA TC TG	0.01	-	-	-	-	-
MN908947.3	8821	A	1	44424	53.57	[44118, 34, 239, 33]	AG AC AT	0.01	-	-	-	-	-
MN908947.3	8987	T	1	43137	53.61	[224, 201, 184, 42528]	TA TC TG	0.01	-	-	-	-	-
MN908947.3	9192	T	1	61388	53.62	[43, 318, 25, 61002]	TC TA TG	0.01	-	-	-	-	-
MN908947.3	9193	A	1	60564	53.56	[59925, 65, 417, 157]	AG AT AC	0.01	-	-	-	-	-
MN908947.3	9280	A	1	44325	53.99	[43996, 37, 256, 36]	AG AC AT	0.01	-	-	-	-	-
MN908947.3	9313	A	1	43133	53.32	[42584, 25, 444, 80]	AG AT AC	0.01	-	-	-	-	-
MN908947.3	9475	T	1	46452	57.69	[494, 362, 660, 44936]	TG TA TC	0.01	-	-	-	-	-
MN908947.3	9684	T	1	10408	49.81	[57, 116, 35, 10200]	TC TA TG	0.01	-	-	-	-	-
MN908947.3	9919	T	1	65927	53.22	[5, 416, 9, 65497]	TC TG TA	0.01	-	-	-	-	-
MN908947.3	9925	A	1	62811	53.82	[62208, 64, 419, 120]	AG AT AC	0.01	-	-	-	-	-
MN908947.3	10075	A	1	62989	50.99	[61777, 282, 849, 81]	AG AC AT	0.01	-	-	-	-	-
MN908947.3	10203	T	1	64899	51.53	[404, 184, 427, 63884]	TG TA TC	0.01	-	-	-	-	-
MN908947.3	10264	T	1	62416	52.34	[51, 184, 374, 61807]	TG TC TA	0.01	-	-	-	-	-
MN908947.3	10451	A	1	64605	49.93	[63480, 218, 601, 306]	AG AT AC	0.01	-	-	-	-	-
MN908947.3	10620	A	1	66722	48.08	[66177, 66, 418, 61]	AG AC AT	0.01	-	-	-	-	-
MN908947.3	10807	A	1	56593	48.66	[56032, 62, 431, 68]	AG AT AC	0.01	-	-	-	-	-
MN908947.3	10829	A	1	49001	52.79	[48534, 87, 248, 132]	AG AT AC	0.01	-	-	-	-	-
MN908947.3	10978	A	1	63226	51.61	[62792, 38, 336, 60]	AG AT AC	0.01	-	-	-	-	-
MN908947.3	10999	T	1	50941	52.11	[15, 310, 57, 50559]	TC TG TA	0.01	-	-	-	-	-
MN908947.3	11068	T	1	29527	50.41	[132, 110, 184, 29101]	TG TA TC	0.01	-	-	-	-	-
MN908947.3	11380	T	1	59831	48.09	[118, 377, 124, 59212]	TC TG TA	0.01	-	-	-	-	-
MN908947.3	11584	T	1	27364	48.32	[10, 150, 19, 27185]	TC TG TA	0.01	-	-	-	-	-
MN908947.3	11627	T	1	33201	57.55	[28, 65, 170, 32938]	TG TC TA	0.01	-	-	-	-	-
MN908947.3	11768	A	1	65733	50.30	[65009, 111, 451, 162]	AG AT AC	0.01	-	-	-	-	-
MN908947.3	11834	A	1	57397	51.13	[56984, 80, 317, 16]	AG AC AT	0.01	-	-	-	-	-
MN908947.3	11932	T	1	53455	52.80	[20, 189, 363, 52883]	TG TC TA	0.01	-	-	-	-	-
MN908947.3	12082	A	1	54846	48.72	[54181, 152, 476, 37]	AG AC AT	0.01	-	-	-	-	-
MN908947.3	12094	T	1	54569	51.64	[328, 165, 289, 53787]	TA TG TC	0.01	-	-	-	-	-
MN908947.3	12297	A	1	68908	49.11	[67627, 320, 721, 240]	AG AC AT	0.01	-	-	-	-	-
MN908947.3	12313	T	1	62456	49.85	[88, 203, 328, 61837]	TG TC TA	0.01	-	-	-	-	-
MN908947.3	12466	A	1	65803	51.01	[65357, 42, 333, 71]	AG AT AC	0.01	-	-	-	-	-
MN908947.3	12467	G	1	65064	51.12	[658, 72, 64319, 15]	GA GC GT	0.01	-	-	-	-	-
MN908947.3	12481	T	1	58928	51.59	[0, 301, 0, 58627]	TC	0.01	-	-	-	-	-
MN908947.3	12555	A	1	64044	53.47	[63314, 121, 479, 130]	AG AT AC	0.01	-	-	-	-	-
MN908947.3	12639	C	1	68353	47.62	[98, 67770, 377, 108]	CG CT CA	0.01	-	-	-	-	-
MN908947.3	12796	A	1	58094	48.64	[57021, 264, 682, 127]	AG AC AT	0.01	-	-	-	-	-
MN908947.3	12835	T	1	55913	52.85	[81, 186, 323, 55323]	TG TC TA	0.01	-	-	-	-	-
MN908947.3	12847	T	1	51708	54.52	[58, 157, 352, 51141]	TG TC TA	0.01	-	-	-	-	-
MN908947.3	13129	A	1	51586	56.11	[50612, 235, 618, 121]	AG AC AT	0.01	-	-	-	-	-
MN908947.3	13186	A	1	60093	55.51	[59002, 162, 800, 129]	AG AC AT	0.01	-	-	-	-	-
MN908947.3	13203	A	1	57075	57.12	[56550, 82, 389, 54]	AG AC AT	0.01	-	-	-	-	-
MN908947.3	13204	A	1	55788	57.05	[54766, 160, 589, 273]	AG AT AC	0.01	-	-	-	-	-
MN908947.3	13422	T	1	66060	53.10	[32, 448, 16, 65564]	TC TA TG	0.01	-	-	-	-	-
MN908947.3	13427	G	1	62062	52.57	[180, 171, 61325, 386]	GT GA GC	0.01	-	-	-	-	-
MN908947.3	13541	C	1	35223	52.43	[56, 34652, 439, 76]	CG CT CA	0.01	-	-	-	-	-
MN908947.3	13766	A	1	65728	47.55	[65228, 69, 396, 35]	AG AC AT	0.01	-	-	-	-	-
MN908947.3	13815	A	1	65077	47.72	[64339, 125, 574, 39]	AG AC AT	0.01	-	-	-	-	-
MN908947.3	13928	A	1	53303	51.68	[52728, 55, 425, 95]	AG AT AC	0.01	-	-	-	-	-
MN908947.3	14090	A	1	61272	46.23	[60851, 22, 344, 55]	AG AT AC	0.01	-	-	-	-	-
MN908947.3	14242	T	1	69312	47.93	[12, 377, 21, 68902]	TC TG TA	0.01	-	-	-	-	-
MN908947.3	14313	T	1	50573	50.76	[9, 328, 62, 50174]	TC TG TA	0.01	-	-	-	-	-
MN908947.3	14492	T	1	65083	47.62	[246, 329, 371, 64137]	TG TC TA	0.01	-	-	-	-	-
MN908947.3	14679	T	1	49672	48.78	[197, 327, 446, 48702]	TG TC TA	0.01	-	-	-	-	-
MN908947.3	14970	T	1	58440	53.87	[29, 311, 68, 58032]	TC TG TA	0.01	-	-	-	-	-
MN908947.3	14976	T	1	58382	52.74	[166, 287, 410, 57519]	TG TC TA	0.01	-	-	-	-	-
MN908947.3	15009	T	1	44772	53.60	[50, 229, 30, 44463]	TC TA TG	0.01	-	-	-	-	-
MN908947.3	15149	A	1	59732	51.72	[59280, 71, 343, 38]	AG AC AT	0.01	-	-	-	-	-
MN908947.3	15195	T	1	54092	53.23	[274, 193, 221, 53404]	TA TG TC	0.01	-	-	-	-	-
MN908947.3	15276	T	1	57843	56.02	[96, 304, 127, 57316]	TC TG TA	0.01	-	-	-	-	-
MN908947.3	15357	T	1	63356	54.83	[44, 403, 36, 62873]	TC TA TG	0.01	-	-	-	-	-
MN908947.3	15361	A	1	60980	55.34	[60213, 77, 428, 262]	AG AT AC	0.01	-	-	-	-	-
MN908947.3	15474	T	1	60247	53.24	[184, 366, 317, 59380]	TC TG TA	0.01	-	-	-	-	-
MN908947.3	15576	T	1	63170	51.35	[102, 402, 78, 62588]	TC TA TG	0.01	-	-	-	-	-
MN908947.3	15771	T	1	62038	49.26	[696, 708, 697, 59937]	TC TG TA	0.01	-	-	-	-	-
MN908947.3	15909	T	1	58990	50.73	[92, 341, 350, 58207]	TG TC TA	0.01	-	-	-	-	-
MN908947.3	15953	T	1	66195	51.58	[23, 358, 40, 65774]	TC TG TA	0.01	-	-	-	-	-
MN908947.3	16132	C	1	56927	52.41	[55, 56486, 334, 52]	CG CA CT	0.01	-	-	-	-	-
MN908947.3	16209	T	1	52794	57.16	[96, 240, 294, 52164]	TG TC TA	0.01	-	-	-	-	-
MN908947.3	16444	T	1	60778	55.40	[561, 404, 554, 59259]	TA TG TC	0.01	-	-	-	-	-
MN908947.3	16576	T	1	72583	48.36	[5, 613, 261, 71704]	TC TG TA	0.01	-	-	-	-	-
MN908947.3	16740	A	1	58394	49.49	[58010, 40, 315, 29]	AG AC AT	0.01	-	-	-	-	-
MN908947.3	16771	A	1	60486	49.98	[59957, 85, 336, 108]	AG AT AC	0.01	-	-	-	-	-
MN908947.3	17142	T	1	27140	51.95	[15, 271, 18, 26836]	TC TG TA	0.01	-	-	-	-	-
MN908947.3	17147	T	1	23386	51.18	[19, 134, 45, 23188]	TC TG TA	0.01	-	-	-	-	-
MN908947.3	17371	G	1	65459	49.80	[356, 28, 65071, 4]	GA GC GT	0.01	-	-	-	-	-
MN908947.3	17482	A	1	53198	54.08	[52731, 140, 288, 39]	AG AC AT	0.01	-	-	-	-	-
MN908947.3	17535	T	1	62937	54.28	[22, 567, 30, 62318]	TC TG TA	0.01	-	-	-	-	-
MN908947.3	17670	T	1	56829	49.45	[36, 554, 78, 56161]	TC TG TA	0.01	-	-	-	-	-
MN908947.3	17851	T	1	54504	47.53	[82, 351, 392, 53679]	TG TC TA	0.01	-	-	-	-	-
MN908947.3	17895	T	1	57727	49.12	[77, 401, 70, 57179]	TC TA TG	0.01	-	-	-	-	-
MN908947.3	18057	A	1	71662	47.19	[70988, 169, 420, 85]	AG AC AT	0.01	-	-	-	-	-
MN908947.3	18058	C	1	70031	47.22	[81, 69432, 382, 136]	CG CT CA	0.01	-	-	-	-	-
MN908947.3	18266	G	1	55102	51.24	[371, 197, 54481, 53]	GA GC GT	0.01	-	-	-	-	-
MN908947.3	18485	T	1	64375	48.44	[77, 473, 65, 63760]	TC TA TG	0.01	-	-	-	-	-
MN908947.3	18793	A	1	54927	52.68	[54073, 35, 777, 42]	AG AT AC	0.01	-	-	-	-	-
MN908947.3	18805	A	1	53246	53.02	[52649, 92, 405, 100]	AG AT AC	0.01	-	-	-	-	-
MN908947.3	18962	C	1	58960	50.63	[91, 58254, 414, 201]	CG CT CA	0.01	-	-	-	-	-
MN908947.3	18963	T	1	54186	51.06	[189, 248, 289, 53460]	TG TC TA	0.01	-	-	-	-	-
MN908947.3	19044	T	1	59601	56.26	[474, 487, 594, 58046]	TG TC TA	0.01	-	-	-	-	-
MN908947.3	19155	A	1	50429	56.02	[49995, 97, 320, 17]	AG AC AT	0.01	-	-	-	-	-
MN908947.3	19344	T	1	40385	53.31	[356, 245, 256, 39528]	TA TG TC	0.01	-	-	-	-	-
MN908947.3	19387	A	1	44195	50.58	[43608, 147, 335, 105]	AG AC AT	0.01	-	-	-	-	-
MN908947.3	19668	T	1	64580	51.37	[0, 738, 1, 63841]	TC TG	0.01	-	-	-	-	-
MN908947.3	19876	T	1	59274	51.28	[7, 311, 24, 58932]	TC TG TA	0.01	-	-	-	-	-
MN908947.3	19880	A	1	55385	51.61	[55012, 57, 283, 33]	AG AC AT	0.01	-	-	-	-	-
MN908947.3	20058	T	1	63845	45.01	[100, 443, 134, 63168]	TC TG TA	0.01	-	-	-	-	-
MN908947.3	20211	T	1	48931	51.72	[158, 414, 266, 48093]	TC TG TA	0.01	-	-	-	-	-
MN908947.3	20293	T	1	51363	59.85	[64, 349, 113, 50837]	TC TG TA	0.01	-	-	-	-	-
MN908947.3	20294	A	1	50333	59.99	[49950, 26, 325, 32]	AG AT AC	0.01	-	-	-	-	-
MN908947.3	20437	A	1	37161	47.37	[36917, 30, 207, 7]	AG AC AT	0.01	-	-	-	-	-
MN908947.3	20439	T	1	35966	47.39	[115, 225, 147, 35479]	TC TG TA	0.01	-	-	-	-	-
MN908947.3	20630	A	1	57316	56.58	[56816, 83, 380, 37]	AG AC AT	0.01	-	-	-	-	-
MN908947.3	20760	A	1	53311	52.00	[52822, 40, 361, 88]	AG AT AC	0.01	-	-	-	-	-
MN908947.3	21006	A	1	52789	56.24	[52358, 41, 297, 93]	AG AT AC	0.01	-	-	-	-	-
MN908947.3	21226	T	1	64092	54.97	[34, 344, 144, 63570]	TC TG TA	0.01	-	-	-	-	-
MN908947.3	21356	A	1	29320	54.75	[28997, 35, 270, 18]	AG AC AT	0.01	-	-	-	-	-
MN908947.3	21402	T	1	21508	50.34	[64, 210, 35, 21199]	TC TA TG	0.01	-	-	-	-	-
MN908947.3	21455	A	1	23173	45.25	[23014, 26, 121, 12]	AG AC AT	0.01	-	-	-	-	-
MN908947.3	21551	A	1	50215	60.32	[49819, 0, 1, 395]	AT AG	0.01	-	-	-	-	-
MN908947.3	21679	T	1	58730	45.84	[115, 548, 214, 57853]	TC TG TA	0.01	-	-	-	-	-
MN908947.3	21683	A	1	50913	46.59	[50121, 180, 486, 126]	AG AC AT	0.01	-	-	-	-	-
MN908947.3	21872	T	1	59020	46.59	[173, 480, 484, 57883]	TG TC TA	0.01	-	-	-	-	-
MN908947.3	22573	T	1	57019	47.82	[137, 171, 445, 56266]	TG TC TA	0.01	-	-	-	-	-
MN908947.3	22678	A	1	64402	50.00	[63459, 161, 571, 211]	AG AT AC	0.01	-	-	-	-	-
MN908947.3	22856	T	1	51625	57.00	[178, 248, 584, 50615]	TG TC TA	0.01	-	-	-	-	-
MN908947.3	23608	G	1	71420	47.43	[621, 28, 70769, 2]	GA GC GT	0.01	-	-	-	-	-
MN908947.3	24008	T	1	65129	48.62	[60, 922, 152, 63995]	TC TG TA	0.01	-	-	-	-	-
MN908947.3	24010	A	1	66652	49.20	[65847, 171, 474, 160]	AG AC AT	0.01	-	-	-	-	-
MN908947.3	24059	T	1	65351	50.42	[349, 437, 476, 64089]	TG TC TA	0.01	-	-	-	-	-
MN908947.3	24134	C	1	58205	49.58	[71, 57736, 292, 106]	CG CT CA	0.01	-	-	-	-	-
MN908947.3	24669	A	1	68364	48.30	[67801, 91, 457, 15]	AG AC AT	0.01	-	-	-	-	-
MN908947.3	24796	T	1	74087	44.46	[110, 716, 95, 73166]	TC TA TG	0.01	-	-	-	-	-
MN908947.3	25521	C	1	69328	48.74	[0, 68975, 2, 351]	CT CG	0.01	-	-	-	-	-
MN908947.3	25601	A	1	63157	46.67	[62423, 109, 550, 75]	AG AC AT	0.01	-	-	-	-	-
MN908947.3	25704	T	1	71785	43.86	[296, 345, 360, 70784]	TG TC TA	0.01	-	-	-	-	-
MN908947.3	25923	T	1	76473	44.30	[33, 986, 24, 75430]	TC TA TG	0.01	-	-	-	-	-
MN908947.3	25926	T	1	73196	46.10	[501, 551, 495, 71649]	TC TA TG	0.01	-	-	-	-	-
MN908947.3	26075	T	1	75573	43.58	[145, 634, 165, 74629]	TC TG TA	0.01	-	-	-	-	-
MN908947.3	26076	T	1	74337	43.38	[375, 424, 344, 73194]	TC TA TG	0.01	-	-	-	-	-
MN908947.3	26394	T	1	63684	47.27	[185, 339, 128, 63032]	TC TA TG	0.01	-	-	-	-	-
MN908947.3	26467	G	1	70369	46.77	[13, 950, 69401, 5]	GC GA GT	0.01	-	-	-	-	-
MN908947.3	26468	T	1	73380	46.16	[28, 475, 39, 72838]	TC TG TA	0.01	-	-	-	-	-
MN908947.3	26528	A	1	73070	44.83	[72599, 44, 400, 27]	AG AC AT	0.01	-	-	-	-	-
MN908947.3	26616	A	1	81820	42.82	[80744, 26, 977, 73]	AG AT AC	0.01	-	-	-	-	-
MN908947.3	27018	A	1	71531	44.49	[71057, 24, 389, 61]	AG AT AC	0.01	-	-	-	-	-
MN908947.3	27711	A	1	65279	42.58	[64274, 151, 688, 166]	AG AT AC	0.01	-	-	-	-	-
MN908947.3	28124	T	1	82755	39.55	[45, 556, 112, 82042]	TC TG TA	0.01	-	-	-	-	-
MN908947.3	28169	A	1	75375	40.44	[74667, 66, 596, 46]	AG AC AT	0.01	-	-	-	-	-
MN908947.3	28661	A	1	77985	38.92	[76910, 274, 707, 94]	AG AC AT	0.01	-	-	-	-	-
MN908947.3	28766	A	1	70882	40.82	[70069, 391, 371, 51]	AC AG AT	0.01	-	-	-	-	-
MN908947.3	29068	T	1	81876	39.67	[474, 345, 430, 80627]	TA TG TC	0.01	-	-	-	-	-
MN908947.3	29559	T	1	82852	39.71	[35, 453, 201, 82163]	TC TG TA	0.01	-	-	-	-	-
MN908947.3	29564	T	1	85057	39.50	[409, 468, 578, 83602]	TG TC TA	0.01	-	-	-	-	-
MN908947.3	29676	A	1	87125	39.59	[86324, 97, 583, 121]	AG AT AC	0.01	-	-	-	-	-
MN908947.3	29832	T	1	52321	43.21	[348, 134, 266, 51573]	TA TG TC	0.01	-	-	-	-	-

## Sheet: EDB-a-1_24h
Region	Position	Reference	Strand	Coverage-q30	MeanQ	BaseCount[A,C,G,T]	AllSubs	Frequency	gCoverage-q30	gMeanQ	gBaseCount[A,C,G,T]	gAllSubs	gFrequency
MN908947.3	2453	C	1	42098	53.16	[0, 5, 3, 42090]	CT CG	1.00	-	-	-	-	-
MN908947.3	2505	C	1	46197	55.31	[1, 14, 1, 46181]	CT CG CA	1.00	-	-	-	-	-
MN908947.3	3037	C	1	35889	58.69	[0, 3, 0, 35886]	CT	1.00	-	-	-	-	-
MN908947.3	4941	C	1	50423	60.46	[43, 46, 54, 50280]	CT CG CA	1.00	-	-	-	-	-
MN908947.3	5388	C	1	39570	55.78	[39553, 2, 13, 2]	CA CG CT	1.00	-	-	-	-	-
MN908947.3	5986	C	1	61259	57.06	[0, 6, 0, 61253]	CT	1.00	-	-	-	-	-
MN908947.3	14408	C	1	43646	58.10	[23, 32, 29, 43562]	CT CG CA	1.00	-	-	-	-	-
MN908947.3	23060	A	1	65964	51.44	[6, 6, 0, 65952]	AT AC	1.00	-	-	-	-	-
MN908947.3	23601	C	1	65530	49.48	[65468, 51, 9, 2]	CA CG CT	1.00	-	-	-	-	-
MN908947.3	23706	C	1	69080	51.00	[18, 107, 51, 68904]	CT CG CA	1.00	-	-	-	-	-
MN908947.3	24911	G	1	73123	48.79	[0, 73108, 6, 9]	GC GT	1.00	-	-	-	-	-
MN908947.3	27969	C	1	86668	40.00	[2, 24, 0, 86642]	CT CA	1.00	-	-	-	-	-
MN908947.3	28045	G	1	86879	39.60	[2, 0, 0, 86877]	GT GA	1.00	-	-	-	-	-
MN908947.3	21770	G	1	503	41.31	[495, 0, 7, 1]	GA GT	0.99	-	-	-	-	-
MN908947.3	21766	A	1	103	40.58	[13, 90, 0, 0]	AC	0.87	-	-	-	-	-
MN908947.3	12741	C	1	59750	59.96	[1, 42595, 0, 17154]	CT CA	0.29	-	-	-	-	-
MN908947.3	21776	G	1	65001	53.10	[18756, 2, 46242, 1]	GA GC GT	0.29	-	-	-	-	-
MN908947.3	25886	C	1	78450	44.90	[3, 55454, 0, 22993]	CT CA	0.29	-	-	-	-	-
MN908947.3	9870	C	1	36567	56.09	[5071, 31496, 0, 0]	CA	0.14	-	-	-	-	-
MN908947.3	1150	C	1	49253	56.20	[0, 42637, 0, 6616]	CT	0.13	-	-	-	-	-
MN908947.3	10341	C	1	49414	58.35	[0, 44916, 0, 4498]	CT	0.09	-	-	-	-	-
MN908947.3	21768	A	1	12	47.33	[11, 0, 0, 1]	AT	0.08	-	-	-	-	-
MN908947.3	13123	T	1	46465	55.79	[70, 2085, 63, 44247]	TC TA TG	0.05	-	-	-	-	-
MN908947.3	10776	C	1	52900	58.10	[0, 51034, 0, 1866]	CT	0.04	-	-	-	-	-
MN908947.3	25436	A	1	71631	48.42	[68496, 3119, 14, 2]	AC AG AT	0.04	-	-	-	-	-
MN908947.3	10116	C	1	48672	58.13	[0, 47359, 4, 1309]	CT CG	0.03	-	-	-	-	-
MN908947.3	12159	A	1	37916	55.94	[36474, 165, 1239, 38]	AG AC AT	0.03	-	-	-	-	-
MN908947.3	12555	A	1	39554	60.46	[38376, 63, 1065, 50]	AG AC AT	0.03	-	-	-	-	-
MN908947.3	13129	A	1	35394	59.10	[33751, 423, 1036, 184]	AG AC AT	0.03	-	-	-	-	-
MN908947.3	13541	C	1	32501	53.27	[151, 31269, 967, 114]	CG CA CT	0.03	-	-	-	-	-
MN908947.3	3466	T	1	49535	49.94	[13, 753, 19, 48750]	TC TG TA	0.02	-	-	-	-	-
MN908947.3	3940	A	1	44579	52.46	[43721, 147, 694, 17]	AG AC AT	0.02	-	-	-	-	-
MN908947.3	6505	A	1	48531	58.55	[47263, 191, 763, 314]	AG AT AC	0.02	-	-	-	-	-
MN908947.3	10451	A	1	53769	55.05	[52109, 345, 865, 450]	AG AT AC	0.02	-	-	-	-	-
MN908947.3	10533	G	1	55873	58.22	[1, 2, 54767, 1103]	GT GC GA	0.02	-	-	-	-	-
MN908947.3	10620	A	1	50636	55.61	[49393, 226, 894, 123]	AG AC AT	0.02	-	-	-	-	-
MN908947.3	11750	C	1	47449	56.76	[0, 46426, 0, 1023]	CT	0.02	-	-	-	-	-
MN908947.3	11934	A	1	44232	58.24	[43470, 4, 745, 13]	AG AT AC	0.02	-	-	-	-	-
MN908947.3	12041	G	1	48737	57.18	[1067, 4, 47622, 44]	GA GT GC	0.02	-	-	-	-	-
MN908947.3	17895	T	1	43538	54.24	[162, 752, 172, 42452]	TC TG TA	0.02	-	-	-	-	-
MN908947.3	18108	A	1	52061	55.32	[50803, 261, 883, 114]	AG AC AT	0.02	-	-	-	-	-
MN908947.3	191	T	1	46776	54.01	[106, 211, 367, 46092]	TG TC TA	0.01	-	-	-	-	-
MN908947.3	356	T	1	44481	55.94	[66, 114, 309, 43992]	TG TC TA	0.01	-	-	-	-	-
MN908947.3	517	T	1	37842	56.72	[1, 18, 283, 37540]	TG TC TA	0.01	-	-	-	-	-
MN908947.3	518	A	1	37255	56.56	[36926, 1, 324, 4]	AG AT AC	0.01	-	-	-	-	-
MN908947.3	559	T	1	61692	51.42	[22, 364, 69, 61237]	TC TG TA	0.01	-	-	-	-	-
MN908947.3	568	T	1	54043	50.75	[96, 496, 117, 53334]	TC TG TA	0.01	-	-	-	-	-
MN908947.3	658	T	1	52081	55.18	[156, 362, 263, 51300]	TC TG TA	0.01	-	-	-	-	-
MN908947.3	746	T	1	68643	49.33	[6, 643, 27, 67967]	TC TG TA	0.01	-	-	-	-	-
MN908947.3	750	A	1	54165	50.12	[53495, 226, 373, 71]	AG AC AT	0.01	-	-	-	-	-
MN908947.3	1045	A	1	54512	54.71	[53497, 208, 637, 170]	AG AC AT	0.01	-	-	-	-	-
MN908947.3	1071	A	1	42738	59.46	[42192, 123, 410, 13]	AG AC AT	0.01	-	-	-	-	-
MN908947.3	1215	T	1	58174	54.54	[155, 214, 347, 57458]	TG TC TA	0.01	-	-	-	-	-
MN908947.3	1683	T	1	36513	58.86	[10, 314, 12, 36177]	TC TG TA	0.01	-	-	-	-	-
MN908947.3	1744	T	1	38205	53.87	[37, 228, 66, 37874]	TC TG TA	0.01	-	-	-	-	-
MN908947.3	1930	T	1	63191	54.81	[62, 332, 41, 62756]	TC TA TG	0.01	-	-	-	-	-
MN908947.3	1961	G	1	52609	49.50	[315, 169, 52058, 67]	GA GC GT	0.01	-	-	-	-	-
MN908947.3	1962	C	1	49955	49.03	[63, 49445, 269, 178]	CG CT CA	0.01	-	-	-	-	-
MN908947.3	1963	T	1	48559	48.97	[187, 181, 257, 47934]	TG TA TC	0.01	-	-	-	-	-
MN908947.3	2200	T	1	53480	55.70	[110, 238, 268, 52864]	TG TC TA	0.01	-	-	-	-	-
MN908947.3	2275	A	1	50812	54.01	[50376, 65, 317, 54]	AG AC AT	0.01	-	-	-	-	-
MN908947.3	2410	A	1	58170	52.29	[57324, 192, 582, 72]	AG AC AT	0.01	-	-	-	-	-
MN908947.3	2411	T	1	55457	52.17	[201, 465, 285, 54506]	TC TG TA	0.01	-	-	-	-	-
MN908947.3	2766	A	1	41974	53.16	[41647, 33, 211, 83]	AG AT AC	0.01	-	-	-	-	-
MN908947.3	2943	T	1	51185	56.24	[46, 273, 347, 50519]	TG TC TA	0.01	-	-	-	-	-
MN908947.3	2947	C	1	46771	57.20	[39, 46433, 259, 40]	CG CT CA	0.01	-	-	-	-	-
MN908947.3	2948	A	1	42920	57.42	[42525, 52, 323, 20]	AG AC AT	0.01	-	-	-	-	-
MN908947.3	3016	T	1	37518	59.21	[243, 472, 365, 36438]	TC TG TA	0.01	-	-	-	-	-
MN908947.3	3309	A	1	60584	53.56	[59956, 94, 410, 124]	AG AT AC	0.01	-	-	-	-	-
MN908947.3	3412	T	1	55781	54.19	[287, 216, 214, 55064]	TA TC TG	0.01	-	-	-	-	-
MN908947.3	3420	T	1	52207	54.20	[38, 444, 66, 51659]	TC TG TA	0.01	-	-	-	-	-
MN908947.3	3621	G	1	55269	55.48	[624, 10, 54625, 10]	GA GT GC	0.01	-	-	-	-	-
MN908947.3	3625	A	1	50612	55.86	[49888, 186, 489, 49]	AG AC AT	0.01	-	-	-	-	-
MN908947.3	3640	T	1	45650	55.53	[17, 403, 44, 45186]	TC TG TA	0.01	-	-	-	-	-
MN908947.3	3667	T	1	36733	62.55	[199, 50, 156, 36328]	TA TG TC	0.01	-	-	-	-	-
MN908947.3	4129	T	1	59711	50.42	[93, 299, 197, 59122]	TC TG TA	0.01	-	-	-	-	-
MN908947.3	4147	T	1	56333	54.64	[117, 670, 328, 55218]	TC TG TA	0.01	-	-	-	-	-
MN908947.3	4258	T	1	57151	54.19	[51, 291, 232, 56577]	TC TG TA	0.01	-	-	-	-	-
MN908947.3	4286	G	1	62925	51.90	[345, 9, 62560, 11]	GA GT GC	0.01	-	-	-	-	-
MN908947.3	4290	C	1	57479	51.82	[107, 56886, 326, 160]	CG CT CA	0.01	-	-	-	-	-
MN908947.3	4291	A	1	53147	52.14	[52545, 131, 422, 49]	AG AC AT	0.01	-	-	-	-	-
MN908947.3	4302	T	1	43629	52.07	[159, 79, 241, 43150]	TG TA TC	0.01	-	-	-	-	-
MN908947.3	4507	T	1	36505	57.33	[32, 445, 196, 35832]	TC TG TA	0.01	-	-	-	-	-
MN908947.3	4522	T	1	33564	57.38	[43, 200, 61, 33260]	TC TG TA	0.01	-	-	-	-	-
MN908947.3	4858	T	1	47729	58.59	[41, 281, 52, 47355]	TC TG TA	0.01	-	-	-	-	-
MN908947.3	4888	T	1	51141	58.34	[21, 403, 30, 50687]	TC TG TA	0.01	-	-	-	-	-
MN908947.3	4986	T	1	48632	55.85	[2, 367, 61, 48202]	TC TG TA	0.01	-	-	-	-	-
MN908947.3	5007	C	1	44991	54.71	[0, 44418, 4, 569]	CT CG	0.01	-	-	-	-	-
MN908947.3	5040	A	1	40678	56.54	[40287, 57, 317, 17]	AG AC AT	0.01	-	-	-	-	-
MN908947.3	5094	A	1	45665	60.06	[45202, 113, 298, 52]	AG AC AT	0.01	-	-	-	-	-
MN908947.3	5207	T	1	54647	57.17	[6, 452, 9, 54180]	TC TG TA	0.01	-	-	-	-	-
MN908947.3	5212	A	1	51394	59.40	[50984, 47, 274, 89]	AG AT AC	0.01	-	-	-	-	-
MN908947.3	5242	A	1	44720	56.73	[44302, 124, 252, 42]	AG AC AT	0.01	-	-	-	-	-
MN908947.3	5270	T	1	44018	58.86	[15, 250, 48, 43705]	TC TG TA	0.01	-	-	-	-	-
MN908947.3	5275	A	1	38789	60.48	[38174, 95, 477, 43]	AG AC AT	0.01	-	-	-	-	-
MN908947.3	5313	T	1	39574	54.00	[15, 303, 19, 39237]	TC TG TA	0.01	-	-	-	-	-
MN908947.3	5316	A	1	36803	53.84	[36428, 100, 242, 33]	AG AC AT	0.01	-	-	-	-	-
MN908947.3	5483	A	1	39814	55.56	[39588, 19, 203, 4]	AG AC AT	0.01	-	-	-	-	-
MN908947.3	5512	C	1	48150	53.95	[0, 47905, 1, 244]	CT CG	0.01	-	-	-	-	-
MN908947.3	5582	A	1	47780	63.66	[47093, 150, 419, 118]	AG AC AT	0.01	-	-	-	-	-
MN908947.3	5687	T	1	42688	54.20	[5, 306, 8, 42369]	TC TG TA	0.01	-	-	-	-	-
MN908947.3	5722	T	1	31046	55.65	[105, 160, 90, 30691]	TC TA TG	0.01	-	-	-	-	-
MN908947.3	6534	T	1	37470	56.90	[3, 194, 53, 37220]	TC TG TA	0.01	-	-	-	-	-
MN908947.3	6540	A	1	34391	57.68	[34137, 46, 201, 7]	AG AC AT	0.01	-	-	-	-	-
MN908947.3	6630	T	1	34311	56.18	[73, 186, 134, 33918]	TC TG TA	0.01	-	-	-	-	-
MN908947.3	6634	T	1	29748	57.29	[244, 165, 131, 29208]	TA TC TG	0.01	-	-	-	-	-
MN908947.3	6775	T	1	26605	54.71	[59, 99, 314, 26133]	TG TC TA	0.01	-	-	-	-	-
MN908947.3	6776	T	1	26607	54.73	[108, 26, 244, 26229]	TG TA TC	0.01	-	-	-	-	-
MN908947.3	6813	C	1	26163	56.99	[0, 25795, 0, 368]	CT	0.01	-	-	-	-	-
MN908947.3	6853	T	1	27721	55.93	[53, 66, 148, 27454]	TG TC TA	0.01	-	-	-	-	-
MN908947.3	6904	T	1	25231	59.86	[75, 81, 136, 24939]	TG TC TA	0.01	-	-	-	-	-
MN908947.3	6945	T	1	24350	58.49	[48, 196, 17, 24089]	TC TA TG	0.01	-	-	-	-	-
MN908947.3	7020	T	1	21453	51.49	[14, 150, 50, 21239]	TC TG TA	0.01	-	-	-	-	-
MN908947.3	7474	T	1	39448	62.05	[78, 288, 235, 38847]	TC TG TA	0.01	-	-	-	-	-
MN908947.3	7527	T	1	41480	55.15	[3, 228, 17, 41232]	TC TG TA	0.01	-	-	-	-	-
MN908947.3	7554	T	1	36249	57.04	[28, 202, 50, 35969]	TC TG TA	0.01	-	-	-	-	-
MN908947.3	7562	T	1	34678	58.58	[25, 450, 33, 34170]	TC TG TA	0.01	-	-	-	-	-
MN908947.3	7588	T	1	30866	60.69	[26, 215, 24, 30601]	TC TA TG	0.01	-	-	-	-	-
MN908947.3	7965	A	1	33308	54.48	[32853, 77, 290, 88]	AG AT AC	0.01	-	-	-	-	-
MN908947.3	8268	A	1	36895	59.17	[36677, 11, 204, 3]	AG AC AT	0.01	-	-	-	-	-
MN908947.3	8551	T	1	40998	57.59	[48, 359, 123, 40468]	TC TG TA	0.01	-	-	-	-	-
MN908947.3	8554	T	1	35068	57.32	[151, 252, 153, 34512]	TC TG TA	0.01	-	-	-	-	-
MN908947.3	8698	T	1	44971	60.65	[51, 141, 227, 44552]	TG TC TA	0.01	-	-	-	-	-
MN908947.3	8704	T	1	45164	62.28	[4, 244, 17, 44899]	TC TG TA	0.01	-	-	-	-	-
MN908947.3	8821	A	1	34842	54.08	[34523, 33, 268, 18]	AG AC AT	0.01	-	-	-	-	-
MN908947.3	8854	T	1	25140	58.29	[78, 236, 185, 24641]	TC TG TA	0.01	-	-	-	-	-
MN908947.3	8987	T	1	28028	54.69	[144, 172, 136, 27576]	TC TA TG	0.01	-	-	-	-	-
MN908947.3	9279	T	1	30597	53.82	[38, 248, 70, 30241]	TC TG TA	0.01	-	-	-	-	-
MN908947.3	9280	A	1	29859	53.77	[29436, 28, 354, 41]	AG AT AC	0.01	-	-	-	-	-
MN908947.3	9313	A	1	25557	55.13	[25305, 25, 202, 25]	AG AT AC	0.01	-	-	-	-	-
MN908947.3	9475	T	1	34245	56.46	[316, 194, 394, 33341]	TG TA TC	0.01	-	-	-	-	-
MN908947.3	9684	T	1	12615	55.71	[87, 139, 55, 12334]	TC TA TG	0.01	-	-	-	-	-
MN908947.3	9919	T	1	47376	53.78	[12, 592, 23, 46749]	TC TG TA	0.01	-	-	-	-	-
MN908947.3	9925	A	1	42902	57.04	[42425, 62, 322, 93]	AG AT AC	0.01	-	-	-	-	-
MN908947.3	10075	A	1	52761	60.43	[52160, 125, 445, 31]	AG AC AT	0.01	-	-	-	-	-
MN908947.3	10143	T	1	47742	59.85	[157, 156, 245, 47184]	TG TA TC	0.01	-	-	-	-	-
MN908947.3	10210	T	1	40853	58.28	[124, 350, 205, 40174]	TC TG TA	0.01	-	-	-	-	-
MN908947.3	10211	A	1	41099	58.41	[40861, 7, 213, 18]	AG AT AC	0.01	-	-	-	-	-
MN908947.3	10254	T	1	48915	55.51	[0, 5, 672, 48238]	TG TC	0.01	-	-	-	-	-
MN908947.3	10337	A	1	49347	56.74	[49002, 54, 282, 9]	AG AC AT	0.01	-	-	-	-	-
MN908947.3	10447	G	1	62745	53.45	[549, 18, 62178, 0]	GA GC	0.01	-	-	-	-	-
MN908947.3	10449	C	1	59139	54.01	[102, 58659, 303, 75]	CG CA CT	0.01	-	-	-	-	-
MN908947.3	10450	C	1	57031	54.67	[97, 56483, 351, 100]	CG CT CA	0.01	-	-	-	-	-
MN908947.3	10492	T	1	53914	57.04	[103, 504, 227, 53080]	TC TG TA	0.01	-	-	-	-	-
MN908947.3	10559	A	1	59069	58.74	[58688, 1, 380, 0]	AG AC	0.01	-	-	-	-	-
MN908947.3	10646	A	1	43339	53.77	[42733, 149, 416, 41]	AG AC AT	0.01	-	-	-	-	-
MN908947.3	10829	A	1	41103	56.97	[40651, 70, 235, 147]	AG AT AC	0.01	-	-	-	-	-
MN908947.3	10872	A	1	34752	59.59	[34461, 39, 192, 60]	AG AT AC	0.01	-	-	-	-	-
MN908947.3	11116	T	1	23633	58.67	[10, 242, 57, 23324]	TC TG TA	0.01	-	-	-	-	-
MN908947.3	11223	T	1	34422	57.62	[15, 200, 9, 34198]	TC TA TG	0.01	-	-	-	-	-
MN908947.3	11399	A	1	42306	60.45	[42084, 0, 221, 1]	AG AT	0.01	-	-	-	-	-
MN908947.3	11441	G	1	47108	61.80	[425, 3, 46680, 0]	GA GC	0.01	-	-	-	-	-
MN908947.3	11470	T	1	36122	60.61	[38, 159, 333, 35592]	TG TC TA	0.01	-	-	-	-	-
MN908947.3	11566	T	1	21926	54.18	[94, 95, 252, 21485]	TG TC TA	0.01	-	-	-	-	-
MN908947.3	11768	A	1	44800	54.97	[44424, 57, 257, 62]	AG AT AC	0.01	-	-	-	-	-
MN908947.3	11867	A	1	42654	53.72	[42198, 51, 332, 73]	AG AT AC	0.01	-	-	-	-	-
MN908947.3	12042	A	1	48450	57.47	[48036, 354, 53, 7]	AC AG AT	0.01	-	-	-	-	-
MN908947.3	12117	T	1	38480	53.78	[89, 194, 88, 38109]	TC TA TG	0.01	-	-	-	-	-
MN908947.3	12121	A	1	33435	55.35	[33225, 23, 175, 12]	AG AC AT	0.01	-	-	-	-	-
MN908947.3	12297	A	1	53459	56.98	[52786, 143, 445, 85]	AG AC AT	0.01	-	-	-	-	-
MN908947.3	12357	C	1	44498	61.84	[7, 44184, 22, 285]	CT CG CA	0.01	-	-	-	-	-
MN908947.3	12467	G	1	42771	55.49	[324, 22, 42420, 5]	GA GC GT	0.01	-	-	-	-	-
MN908947.3	12796	A	1	47709	55.27	[47132, 145, 365, 67]	AG AC AT	0.01	-	-	-	-	-
MN908947.3	12835	T	1	39396	54.69	[41, 138, 209, 39008]	TG TC TA	0.01	-	-	-	-	-
MN908947.3	12842	T	1	39783	54.76	[14, 234, 39, 39496]	TC TG TA	0.01	-	-	-	-	-
MN908947.3	12847	T	1	33367	55.33	[24, 57, 203, 33083]	TG TC TA	0.01	-	-	-	-	-
MN908947.3	13186	A	1	37517	57.53	[37159, 57, 272, 29]	AG AC AT	0.01	-	-	-	-	-
MN908947.3	13203	A	1	36285	58.47	[36010, 47, 191, 37]	AG AC AT	0.01	-	-	-	-	-
MN908947.3	13204	A	1	35594	58.09	[35000, 112, 338, 144]	AG AT AC	0.01	-	-	-	-	-
MN908947.3	13339	T	1	36939	55.50	[309, 27, 123, 36480]	TA TG TC	0.01	-	-	-	-	-
MN908947.3	13422	T	1	47353	61.24	[32, 300, 13, 47008]	TC TA TG	0.01	-	-	-	-	-
MN908947.3	13540	G	1	33252	53.58	[229, 18, 33002, 3]	GA GC GT	0.01	-	-	-	-	-
MN908947.3	13542	T	1	24303	54.02	[33, 61, 222, 23987]	TG TC TA	0.01	-	-	-	-	-
MN908947.3	13815	A	1	53346	59.33	[52820, 75, 412, 39]	AG AC AT	0.01	-	-	-	-	-
MN908947.3	13928	A	1	46068	53.28	[45736, 31, 231, 70]	AG AT AC	0.01	-	-	-	-	-
MN908947.3	13947	A	1	46285	53.88	[45660, 124, 443, 58]	AG AC AT	0.01	-	-	-	-	-
MN908947.3	14246	A	1	49137	57.58	[48616, 102, 392, 27]	AG AC AT	0.01	-	-	-	-	-
MN908947.3	14373	A	1	37058	57.72	[36742, 18, 230, 68]	AG AT AC	0.01	-	-	-	-	-
MN908947.3	14679	T	1	49630	54.94	[242, 417, 181, 48790]	TC TA TG	0.01	-	-	-	-	-
MN908947.3	14680	A	1	46894	55.14	[46574, 35, 258, 27]	AG AC AT	0.01	-	-	-	-	-
MN908947.3	14775	T	1	36116	55.50	[96, 397, 159, 35464]	TC TG TA	0.01	-	-	-	-	-
MN908947.3	15195	T	1	44125	57.35	[226, 183, 168, 43548]	TA TC TG	0.01	-	-	-	-	-
MN908947.3	15357	T	1	40192	60.62	[31, 237, 17, 39907]	TC TA TG	0.01	-	-	-	-	-
MN908947.3	15361	A	1	38747	61.24	[38441, 18, 199, 89]	AG AT AC	0.01	-	-	-	-	-
MN908947.3	15474	T	1	39545	57.16	[69, 270, 169, 39037]	TC TG TA	0.01	-	-	-	-	-
MN908947.3	15576	T	1	50041	61.79	[47, 284, 72, 49638]	TC TG TA	0.01	-	-	-	-	-
MN908947.3	15620	T	1	43987	56.95	[147, 167, 409, 43264]	TG TC TA	0.01	-	-	-	-	-
MN908947.3	15659	A	1	42619	56.21	[42047, 83, 448, 41]	AG AC AT	0.01	-	-	-	-	-
MN908947.3	15771	T	1	44820	58.13	[368, 459, 427, 43566]	TC TG TA	0.01	-	-	-	-	-
MN908947.3	15909	T	1	45021	55.75	[165, 619, 579, 43658]	TC TG TA	0.01	-	-	-	-	-
MN908947.3	15953	T	1	49824	56.94	[17, 255, 25, 49527]	TC TG TA	0.01	-	-	-	-	-
MN908947.3	16209	T	1	31314	56.55	[98, 248, 400, 30568]	TG TC TA	0.01	-	-	-	-	-
MN908947.3	16444	T	1	46504	59.18	[274, 230, 376, 45624]	TG TA TC	0.01	-	-	-	-	-
MN908947.3	16471	A	1	38390	58.44	[38060, 62, 252, 16]	AG AC AT	0.01	-	-	-	-	-
MN908947.3	16576	T	1	56302	54.26	[10, 418, 136, 55738]	TC TG TA	0.01	-	-	-	-	-
MN908947.3	16581	A	1	46333	55.10	[45951, 49, 316, 17]	AG AC AT	0.01	-	-	-	-	-
MN908947.3	16998	A	1	42291	60.56	[41954, 60, 225, 52]	AG AC AT	0.01	-	-	-	-	-
MN908947.3	17136	T	1	18834	52.39	[52, 153, 156, 18473]	TG TC TA	0.01	-	-	-	-	-
MN908947.3	17142	T	1	18103	53.63	[13, 189, 7, 17894]	TC TA TG	0.01	-	-	-	-	-
MN908947.3	17146	A	1	16840	54.15	[16382, 62, 191, 205]	AT AG AC	0.01	-	-	-	-	-
MN908947.3	17147	T	1	15998	53.14	[4, 81, 34, 15879]	TC TG TA	0.01	-	-	-	-	-
MN908947.3	17374	A	1	48201	61.10	[47242, 196, 667, 96]	AG AC AT	0.01	-	-	-	-	-
MN908947.3	17466	A	1	47667	56.54	[47287, 49, 242, 89]	AG AT AC	0.01	-	-	-	-	-
MN908947.3	17480	G	1	44423	54.98	[255, 47, 44111, 10]	GA GC GT	0.01	-	-	-	-	-
MN908947.3	17495	A	1	36908	53.50	[36169, 91, 498, 150]	AG AT AC	0.01	-	-	-	-	-
MN908947.3	17535	T	1	42799	55.82	[6, 373, 17, 42403]	TC TG TA	0.01	-	-	-	-	-
MN908947.3	17670	T	1	51897	56.19	[21, 327, 50, 51499]	TC TG TA	0.01	-	-	-	-	-
MN908947.3	17706	G	1	53512	55.82	[370, 27, 53109, 6]	GA GC GT	0.01	-	-	-	-	-
MN908947.3	17709	A	1	48270	57.30	[47840, 90, 328, 12]	AG AC AT	0.01	-	-	-	-	-
MN908947.3	17950	A	1	45704	57.30	[45378, 74, 235, 17]	AG AC AT	0.01	-	-	-	-	-
MN908947.3	18276	T	1	38608	54.90	[281, 193, 158, 37976]	TA TC TG	0.01	-	-	-	-	-
MN908947.3	18485	T	1	50868	57.08	[39, 386, 34, 50409]	TC TA TG	0.01	-	-	-	-	-
MN908947.3	18556	A	1	43475	60.07	[43032, 57, 329, 57]	AG AT AC	0.01	-	-	-	-	-
MN908947.3	18600	A	1	36799	57.19	[36450, 63, 280, 6]	AG AC AT	0.01	-	-	-	-	-
MN908947.3	18793	A	1	35724	54.58	[35403, 11, 298, 12]	AG AT AC	0.01	-	-	-	-	-
MN908947.3	18962	C	1	43540	56.43	[36, 43177, 255, 72]	CG CT CA	0.01	-	-	-	-	-
MN908947.3	18963	T	1	40787	57.20	[123, 138, 227, 40299]	TG TC TA	0.01	-	-	-	-	-
MN908947.3	19044	T	1	41066	59.48	[322, 332, 405, 40007]	TG TC TA	0.01	-	-	-	-	-
MN908947.3	19344	T	1	28602	55.45	[227, 190, 211, 27974]	TA TG TC	0.01	-	-	-	-	-
MN908947.3	19387	A	1	29434	53.03	[29055, 84, 244, 51]	AG AC AT	0.01	-	-	-	-	-
MN908947.3	19826	T	1	44124	54.18	[26, 286, 57, 43755]	TC TG TA	0.01	-	-	-	-	-
MN908947.3	19876	T	1	47634	50.21	[17, 587, 25, 47005]	TC TG TA	0.01	-	-	-	-	-
MN908947.3	19880	A	1	41709	50.66	[41094, 77, 507, 31]	AG AC AT	0.01	-	-	-	-	-
MN908947.3	20058	T	1	57571	50.45	[69, 332, 105, 57065]	TC TG TA	0.01	-	-	-	-	-
MN908947.3	20088	T	1	64563	55.45	[9, 457, 21, 64076]	TC TG TA	0.01	-	-	-	-	-
MN908947.3	20211	T	1	44636	56.26	[56, 226, 104, 44250]	TC TG TA	0.01	-	-	-	-	-
MN908947.3	20471	A	1	29267	51.02	[28720, 60, 327, 160]	AG AT AC	0.01	-	-	-	-	-
MN908947.3	20478	T	1	29029	53.45	[49, 165, 56, 28759]	TC TG TA	0.01	-	-	-	-	-
MN908947.3	20630	A	1	40823	57.81	[40401, 56, 355, 11]	AG AC AT	0.01	-	-	-	-	-
MN908947.3	21356	A	1	22732	55.92	[22575, 13, 136, 8]	AG AC AT	0.01	-	-	-	-	-
MN908947.3	21402	T	1	19037	52.50	[45, 127, 26, 18839]	TC TA TG	0.01	-	-	-	-	-
MN908947.3	21551	A	1	48939	63.58	[48487, 0, 1, 451]	AT AG	0.01	-	-	-	-	-
MN908947.3	21679	T	1	60148	48.57	[122, 451, 182, 59393]	TC TG TA	0.01	-	-	-	-	-
MN908947.3	21683	A	1	53451	49.01	[52902, 137, 338, 74]	AG AC AT	0.01	-	-	-	-	-
MN908947.3	21872	T	1	57130	47.94	[92, 300, 418, 56320]	TG TC TA	0.01	-	-	-	-	-
MN908947.3	22132	A	1	48521	53.74	[48066, 76, 351, 28]	AG AC AT	0.01	-	-	-	-	-
MN908947.3	22375	T	1	63398	54.82	[5, 366, 23, 63004]	TC TG TA	0.01	-	-	-	-	-
MN908947.3	22570	T	1	56622	48.66	[99, 120, 353, 56050]	TG TC TA	0.01	-	-	-	-	-
MN908947.3	22675	A	1	63345	51.20	[62742, 97, 375, 131]	AG AT AC	0.01	-	-	-	-	-
MN908947.3	22779	T	1	58980	51.79	[3, 417, 7, 58553]	TC TG TA	0.01	-	-	-	-	-
MN908947.3	22853	T	1	53069	60.21	[167, 258, 689, 51955]	TG TC TA	0.01	-	-	-	-	-
MN908947.3	23605	G	1	68366	50.34	[590, 40, 67734, 2]	GA GC GT	0.01	-	-	-	-	-
MN908947.3	24005	T	1	63275	51.00	[26, 698, 91, 62460]	TC TG TA	0.01	-	-	-	-	-
MN908947.3	24007	A	1	65076	51.32	[64467, 138, 350, 121]	AG AC AT	0.01	-	-	-	-	-
MN908947.3	24056	T	1	64168	51.01	[213, 456, 370, 63129]	TC TG TA	0.01	-	-	-	-	-
MN908947.3	24349	T	1	60660	53.08	[368, 259, 419, 59614]	TG TA TC	0.01	-	-	-	-	-
MN908947.3	24444	T	1	63759	50.21	[454, 495, 907, 61903]	TG TC TA	0.01	-	-	-	-	-
MN908947.3	24698	T	1	66468	49.40	[115, 208, 361, 65784]	TG TC TA	0.01	-	-	-	-	-
MN908947.3	24793	T	1	72945	45.90	[97, 789, 108, 71951]	TC TG TA	0.01	-	-	-	-	-
MN908947.3	24796	T	1	64119	45.88	[283, 426, 212, 63198]	TC TA TG	0.01	-	-	-	-	-
MN908947.3	24855	G	1	69955	45.72	[513, 11, 69425, 6]	GA GC GT	0.01	-	-	-	-	-
MN908947.3	25023	A	1	57325	48.56	[56491, 0, 8, 826]	AT AG	0.01	-	-	-	-	-
MN908947.3	25198	A	1	52410	48.30	[51558, 100, 740, 12]	AG AC AT	0.01	-	-	-	-	-
MN908947.3	25920	T	1	71360	46.94	[20, 727, 29, 70584]	TC TG TA	0.01	-	-	-	-	-
MN908947.3	26072	T	1	73757	44.10	[97, 575, 123, 72962]	TC TG TA	0.01	-	-	-	-	-
MN908947.3	26073	T	1	72373	43.92	[338, 447, 414, 71174]	TC TG TA	0.01	-	-	-	-	-
MN908947.3	26464	G	1	70401	47.06	[20, 834, 69540, 7]	GC GA GT	0.01	-	-	-	-	-
MN908947.3	26465	T	1	74624	46.43	[19, 590, 32, 73983]	TC TG TA	0.01	-	-	-	-	-
MN908947.3	26613	A	1	82627	42.81	[82035, 33, 532, 27]	AG AC AT	0.01	-	-	-	-	-
MN908947.3	26686	T	1	69774	40.80	[191, 308, 349, 68926]	TG TC TA	0.01	-	-	-	-	-
MN908947.3	28058	T	1	87357	39.00	[316, 790, 702, 85549]	TC TG TA	0.01	-	-	-	-	-
MN908947.3	28166	A	1	77217	40.06	[76650, 66, 477, 24]	AG AC AT	0.01	-	-	-	-	-
MN908947.3	28178	T	1	84751	39.90	[31, 463, 84, 84173]	TC TG TA	0.01	-	-	-	-	-
MN908947.3	29560	T	1	86428	38.17	[397, 401, 607, 85023]	TG TC TA	0.01	-	-	-	-	-
MN908947.3	29672	A	1	90836	37.96	[90148, 59, 525, 104]	AG AT AC	0.01	-	-	-	-	-

## Sheet: EDB-a-1_48h
Region	Position	Reference	Strand	Coverage-q30	MeanQ	BaseCount[A,C,G,T]	AllSubs	Frequency	gCoverage-q30	gMeanQ	gBaseCount[A,C,G,T]	gAllSubs	gFrequency
MN908947.3	2453	C	1	56289	51.20	[0, 5, 1, 56283]	CT CG	1.00	-	-	-	-	-
MN908947.3	2505	C	1	64173	52.65	[4, 13, 0, 64156]	CT CA	1.00	-	-	-	-	-
MN908947.3	3037	C	1	52871	58.16	[0, 3, 0, 52868]	CT	1.00	-	-	-	-	-
MN908947.3	4941	C	1	67480	52.76	[22, 39, 37, 67382]	CT CG CA	1.00	-	-	-	-	-
MN908947.3	5388	C	1	59801	54.45	[59785, 5, 8, 3]	CA CG CT	1.00	-	-	-	-	-
MN908947.3	5986	C	1	58560	52.51	[0, 5, 0, 58555]	CT	1.00	-	-	-	-	-
MN908947.3	14408	C	1	50523	56.64	[19, 44, 57, 50403]	CT CG CA	1.00	-	-	-	-	-
MN908947.3	23060	A	1	64071	52.14	[28, 7, 0, 64036]	AT AC	1.00	-	-	-	-	-
MN908947.3	23601	C	1	60945	48.09	[60915, 27, 3, 0]	CA CG	1.00	-	-	-	-	-
MN908947.3	23706	C	1	66022	53.24	[33, 108, 27, 65854]	CT CA CG	1.00	-	-	-	-	-
MN908947.3	24911	G	1	71616	49.38	[0, 71596, 3, 17]	GC GT	1.00	-	-	-	-	-
MN908947.3	27969	C	1	82659	41.98	[4, 13, 0, 82642]	CT CA	1.00	-	-	-	-	-
MN908947.3	28045	G	1	83735	41.20	[2, 8, 3, 83722]	GT GC GA	1.00	-	-	-	-	-
MN908947.3	21770	G	1	416	42.45	[404, 3, 9, 0]	GA GC	0.98	-	-	-	-	-
MN908947.3	21766	A	1	40	42.25	[9, 31, 0, 0]	AC	0.78	-	-	-	-	-
MN908947.3	21776	G	1	63793	53.41	[36649, 0, 27142, 2]	GA GT	0.57	-	-	-	-	-
MN908947.3	25886	C	1	75689	46.63	[0, 34511, 0, 41178]	CT	0.54	-	-	-	-	-
MN908947.3	10341	C	1	63982	54.93	[0, 53312, 0, 10670]	CT	0.17	-	-	-	-	-
MN908947.3	1150	C	1	65410	50.80	[0, 55751, 7, 9652]	CT CG	0.15	-	-	-	-	-
MN908947.3	12741	C	1	68794	51.83	[3, 58836, 1, 9954]	CT CA CG	0.14	-	-	-	-	-
MN908947.3	9870	C	1	33341	52.27	[4023, 29314, 0, 4]	CA CT	0.12	-	-	-	-	-
MN908947.3	13541	C	1	37768	50.21	[322, 35346, 1788, 312]	CG CA CT	0.05	-	-	-	-	-
MN908947.3	12555	A	1	51729	58.85	[49664, 125, 1818, 122]	AG AC AT	0.04	-	-	-	-	-
MN908947.3	13123	T	1	55527	55.86	[47, 2020, 81, 53379]	TC TG TA	0.04	-	-	-	-	-
MN908947.3	518	A	1	30364	49.28	[29421, 2, 936, 5]	AG AT AC	0.03	-	-	-	-	-
MN908947.3	3940	A	1	54558	47.16	[52819, 240, 1451, 48]	AG AC AT	0.03	-	-	-	-	-
MN908947.3	5007	C	1	56693	46.99	[0, 54972, 1, 1720]	CT CG	0.03	-	-	-	-	-
MN908947.3	6775	T	1	15386	46.70	[127, 256, 435, 14568]	TG TC TA	0.03	-	-	-	-	-
MN908947.3	25436	A	1	67360	48.37	[65252, 2099, 9, 0]	AC AG	0.03	-	-	-	-	-
MN908947.3	191	T	1	39731	46.05	[223, 383, 672, 38453]	TG TC TA	0.02	-	-	-	-	-
MN908947.3	3625	A	1	59938	48.06	[58504, 271, 1016, 147]	AG AC AT	0.02	-	-	-	-	-
MN908947.3	8821	A	1	42875	53.23	[41853, 156, 734, 132]	AG AC AT	0.02	-	-	-	-	-
MN908947.3	10451	A	1	56569	49.50	[53874, 496, 1377, 822]	AG AT AC	0.02	-	-	-	-	-
MN908947.3	10559	A	1	66754	51.77	[65520, 1, 1233, 0]	AG AC	0.02	-	-	-	-	-
MN908947.3	10620	A	1	62077	49.59	[59932, 335, 1487, 323]	AG AC AT	0.02	-	-	-	-	-
MN908947.3	10776	C	1	57213	50.84	[0, 55785, 0, 1428]	CT	0.02	-	-	-	-	-
MN908947.3	11116	T	1	15425	48.22	[26, 332, 91, 14976]	TC TG TA	0.02	-	-	-	-	-
MN908947.3	11470	T	1	39853	56.24	[120, 403, 757, 38573]	TG TC TA	0.02	-	-	-	-	-
MN908947.3	11750	C	1	50657	56.05	[8, 49779, 11, 859]	CT CG CA	0.02	-	-	-	-	-
MN908947.3	12041	G	1	51732	50.10	[917, 1, 50750, 64]	GA GT GC	0.02	-	-	-	-	-
MN908947.3	12159	A	1	50047	53.03	[49112, 82, 826, 27]	AG AC AT	0.02	-	-	-	-	-
MN908947.3	13542	T	1	26244	52.08	[51, 214, 506, 25473]	TG TC TA	0.02	-	-	-	-	-
MN908947.3	14246	A	1	58985	51.55	[57783, 215, 907, 80]	AG AC AT	0.02	-	-	-	-	-
MN908947.3	15620	T	1	45087	50.96	[380, 326, 808, 43573]	TG TA TC	0.02	-	-	-	-	-
MN908947.3	15909	T	1	54928	50.84	[408, 835, 1222, 52463]	TG TC TA	0.02	-	-	-	-	-
MN908947.3	17136	T	1	22401	50.48	[118, 223, 354, 21706]	TG TC TA	0.02	-	-	-	-	-
MN908947.3	17146	A	1	19409	51.45	[18585, 74, 373, 377]	AT AG AC	0.02	-	-	-	-	-
MN908947.3	17895	T	1	48858	48.09	[233, 854, 188, 47583]	TC TA TG	0.02	-	-	-	-	-
MN908947.3	18108	A	1	58601	48.31	[56392, 436, 1428, 345]	AG AC AT	0.02	-	-	-	-	-
MN908947.3	20471	A	1	16381	45.37	[15683, 108, 373, 217]	AG AT AC	0.02	-	-	-	-	-
MN908947.3	21356	A	1	20448	53.89	[20072, 48, 313, 15]	AG AC AT	0.02	-	-	-	-	-
MN908947.3	22853	T	1	38467	57.92	[185, 377, 641, 37264]	TG TC TA	0.02	-	-	-	-	-
MN908947.3	25198	A	1	53190	48.39	[52215, 142, 807, 26]	AG AC AT	0.02	-	-	-	-	-
MN908947.3	169	A	1	54911	49.86	[54483, 11, 406, 11]	AG AT AC	0.01	-	-	-	-	-
MN908947.3	356	T	1	57289	50.94	[247, 286, 717, 56039]	TG TC TA	0.01	-	-	-	-	-
MN908947.3	517	T	1	30998	49.17	[1, 27, 455, 30515]	TG TC TA	0.01	-	-	-	-	-
MN908947.3	559	T	1	74287	46.05	[22, 470, 130, 73665]	TC TG TA	0.01	-	-	-	-	-
MN908947.3	568	T	1	67744	45.65	[78, 345, 116, 67205]	TC TG TA	0.01	-	-	-	-	-
MN908947.3	658	T	1	61860	44.79	[234, 572, 362, 60692]	TC TG TA	0.01	-	-	-	-	-
MN908947.3	866	A	1	65613	45.02	[65074, 27, 404, 108]	AG AT AC	0.01	-	-	-	-	-
MN908947.3	1215	T	1	68297	44.68	[247, 287, 507, 67256]	TG TC TA	0.01	-	-	-	-	-
MN908947.3	1268	G	1	73468	45.75	[372, 306, 72266, 524]	GT GA GC	0.01	-	-	-	-	-
MN908947.3	1381	A	1	56601	47.47	[56217, 25, 312, 47]	AG AT AC	0.01	-	-	-	-	-
MN908947.3	1576	T	1	57898	50.36	[107, 549, 97, 57145]	TC TA TG	0.01	-	-	-	-	-
MN908947.3	1683	T	1	54307	56.87	[15, 405, 9, 53878]	TC TA TG	0.01	-	-	-	-	-
MN908947.3	1744	T	1	57273	50.70	[101, 461, 126, 56585]	TC TG TA	0.01	-	-	-	-	-
MN908947.3	2120	A	1	63875	47.34	[63428, 72, 351, 24]	AG AC AT	0.01	-	-	-	-	-
MN908947.3	2410	A	1	63094	45.92	[62618, 102, 324, 50]	AG AC AT	0.01	-	-	-	-	-
MN908947.3	2943	T	1	64692	49.77	[66, 526, 482, 63618]	TC TG TA	0.01	-	-	-	-	-
MN908947.3	2946	G	1	58081	50.33	[353, 54, 57669, 5]	GA GC GT	0.01	-	-	-	-	-
MN908947.3	2947	C	1	56763	50.56	[52, 56143, 478, 90]	CG CT CA	0.01	-	-	-	-	-
MN908947.3	2948	A	1	48782	51.29	[47907, 129, 681, 65]	AG AC AT	0.01	-	-	-	-	-
MN908947.3	3309	A	1	71046	45.39	[69900, 161, 795, 190]	AG AT AC	0.01	-	-	-	-	-
MN908947.3	3420	T	1	70299	47.29	[61, 428, 28, 69782]	TC TA TG	0.01	-	-	-	-	-
MN908947.3	3466	T	1	67626	46.64	[10, 598, 18, 67000]	TC TG TA	0.01	-	-	-	-	-
MN908947.3	3469	A	1	69305	46.68	[68853, 25, 373, 54]	AG AT AC	0.01	-	-	-	-	-
MN908947.3	3621	G	1	68462	47.88	[1015, 19, 67427, 1]	GA GC GT	0.01	-	-	-	-	-
MN908947.3	3624	C	1	62417	47.83	[68, 61946, 334, 69]	CG CT CA	0.01	-	-	-	-	-
MN908947.3	3640	T	1	50621	49.03	[45, 615, 56, 49905]	TC TG TA	0.01	-	-	-	-	-
MN908947.3	4129	T	1	68781	46.18	[128, 382, 248, 68023]	TC TG TA	0.01	-	-	-	-	-
MN908947.3	4258	T	1	66501	46.21	[79, 391, 381, 65650]	TC TG TA	0.01	-	-	-	-	-
MN908947.3	4424	A	1	63178	49.85	[62648, 42, 352, 136]	AG AT AC	0.01	-	-	-	-	-
MN908947.3	4489	T	1	44889	49.21	[2, 296, 27, 44564]	TC TG TA	0.01	-	-	-	-	-
MN908947.3	4490	A	1	41973	49.51	[41653, 12, 290, 18]	AG AT AC	0.01	-	-	-	-	-
MN908947.3	4858	T	1	57980	53.97	[42, 515, 84, 57339]	TC TG TA	0.01	-	-	-	-	-
MN908947.3	4986	T	1	59893	48.40	[9, 355, 58, 59471]	TC TG TA	0.01	-	-	-	-	-
MN908947.3	5001	T	1	56934	46.52	[8, 300, 13, 56613]	TC TG TA	0.01	-	-	-	-	-
MN908947.3	5207	T	1	62879	49.79	[7, 631, 5, 62236]	TC TA TG	0.01	-	-	-	-	-
MN908947.3	5212	A	1	58554	51.96	[57659, 94, 582, 219]	AG AT AC	0.01	-	-	-	-	-
MN908947.3	5242	A	1	52912	53.16	[52169, 237, 436, 70]	AG AC AT	0.01	-	-	-	-	-
MN908947.3	5313	T	1	56099	53.28	[25, 350, 24, 55700]	TC TA TG	0.01	-	-	-	-	-
MN908947.3	5316	A	1	53744	53.34	[53057, 219, 377, 91]	AG AC AT	0.01	-	-	-	-	-
MN908947.3	5483	A	1	58746	53.07	[58074, 89, 570, 13]	AG AC AT	0.01	-	-	-	-	-
MN908947.3	5577	T	1	65963	52.29	[66, 330, 373, 65194]	TG TC TA	0.01	-	-	-	-	-
MN908947.3	5582	A	1	57399	53.74	[56849, 115, 316, 119]	AG AT AC	0.01	-	-	-	-	-
MN908947.3	5687	T	1	54011	51.25	[4, 454, 12, 53541]	TC TG TA	0.01	-	-	-	-	-
MN908947.3	5692	A	1	47668	51.07	[47184, 69, 321, 94]	AG AT AC	0.01	-	-	-	-	-
MN908947.3	5994	A	1	52593	51.71	[51983, 73, 431, 106]	AG AT AC	0.01	-	-	-	-	-
MN908947.3	6038	T	1	44994	57.35	[241, 105, 380, 44268]	TG TA TC	0.01	-	-	-	-	-
MN908947.3	6505	A	1	45356	54.25	[44801, 62, 381, 112]	AG AT AC	0.01	-	-	-	-	-
MN908947.3	6534	T	1	39470	54.70	[17, 244, 35, 39174]	TC TG TA	0.01	-	-	-	-	-
MN908947.3	6630	T	1	41529	55.77	[167, 267, 192, 40903]	TC TG TA	0.01	-	-	-	-	-
MN908947.3	6634	T	1	36000	57.36	[323, 236, 178, 35263]	TA TC TG	0.01	-	-	-	-	-
MN908947.3	6776	T	1	14623	47.07	[153, 44, 163, 14263]	TG TA TC	0.01	-	-	-	-	-
MN908947.3	6813	C	1	11978	47.45	[0, 11864, 1, 113]	CT CG	0.01	-	-	-	-	-
MN908947.3	6851	A	1	13457	48.54	[13348, 2, 84, 23]	AG AT AC	0.01	-	-	-	-	-
MN908947.3	6853	T	1	12411	49.67	[46, 77, 97, 12191]	TG TC TA	0.01	-	-	-	-	-
MN908947.3	6862	A	1	12416	50.44	[12326, 10, 71, 9]	AG AC AT	0.01	-	-	-	-	-
MN908947.3	6904	T	1	10535	51.20	[40, 52, 72, 10371]	TG TC TA	0.01	-	-	-	-	-
MN908947.3	7308	A	1	10229	47.43	[10138, 11, 55, 25]	AG AT AC	0.01	-	-	-	-	-
MN908947.3	7562	T	1	45366	58.31	[13, 354, 18, 44981]	TC TG TA	0.01	-	-	-	-	-
MN908947.3	7588	T	1	42082	60.51	[51, 331, 41, 41659]	TC TA TG	0.01	-	-	-	-	-
MN908947.3	7705	A	1	45736	58.00	[45326, 94, 305, 11]	AG AC AT	0.01	-	-	-	-	-
MN908947.3	7812	A	1	30933	54.34	[30619, 25, 281, 8]	AG AC AT	0.01	-	-	-	-	-
MN908947.3	7965	A	1	38634	54.04	[38160, 60, 300, 114]	AG AT AC	0.01	-	-	-	-	-
MN908947.3	8268	A	1	50308	58.13	[49994, 4, 292, 18]	AG AT AC	0.01	-	-	-	-	-
MN908947.3	8551	T	1	35985	53.59	[77, 319, 91, 35498]	TC TG TA	0.01	-	-	-	-	-
MN908947.3	8554	T	1	29047	52.54	[181, 239, 145, 28482]	TC TA TG	0.01	-	-	-	-	-
MN908947.3	8818	C	1	48166	52.90	[7, 47885, 2, 272]	CT CA CG	0.01	-	-	-	-	-
MN908947.3	8854	T	1	31092	58.15	[143, 222, 196, 30531]	TC TG TA	0.01	-	-	-	-	-
MN908947.3	9193	A	1	58458	55.58	[57941, 49, 318, 150]	AG AT AC	0.01	-	-	-	-	-
MN908947.3	9279	T	1	36258	52.55	[18, 273, 82, 35885]	TC TG TA	0.01	-	-	-	-	-
MN908947.3	9313	A	1	33260	52.35	[32795, 26, 381, 58]	AG AT AC	0.01	-	-	-	-	-
MN908947.3	9475	T	1	33664	57.78	[365, 268, 487, 32544]	TG TA TC	0.01	-	-	-	-	-
MN908947.3	9639	A	1	6804	38.41	[6742, 0, 56, 6]	AG AT	0.01	-	-	-	-	-
MN908947.3	9651	T	1	6273	39.86	[8, 56, 12, 6197]	TC TG TA	0.01	-	-	-	-	-
MN908947.3	9684	T	1	5780	47.51	[51, 57, 32, 5640]	TC TA TG	0.01	-	-	-	-	-
MN908947.3	10075	A	1	55624	53.04	[54578, 235, 739, 72]	AG AC AT	0.01	-	-	-	-	-
MN908947.3	10116	C	1	57524	54.52	[0, 56836, 0, 688]	CT	0.01	-	-	-	-	-
MN908947.3	10203	T	1	61142	54.09	[289, 160, 362, 60331]	TG TA TC	0.01	-	-	-	-	-
MN908947.3	10210	T	1	50632	54.01	[269, 465, 266, 49632]	TC TA TG	0.01	-	-	-	-	-
MN908947.3	10254	T	1	63786	51.85	[1, 3, 576, 63206]	TG TC TA	0.01	-	-	-	-	-
MN908947.3	10447	G	1	68529	47.85	[740, 37, 67735, 17]	GA GC GT	0.01	-	-	-	-	-
MN908947.3	10449	C	1	64094	48.39	[223, 63241, 502, 128]	CG CA CT	0.01	-	-	-	-	-
MN908947.3	10450	C	1	61152	48.95	[138, 60255, 532, 227]	CG CT CA	0.01	-	-	-	-	-
MN908947.3	10533	G	1	62595	54.37	[11, 2, 61875, 707]	GT GA GC	0.01	-	-	-	-	-
MN908947.3	10775	C	1	57102	51.01	[0, 56400, 4, 698]	CT CG	0.01	-	-	-	-	-
MN908947.3	10807	A	1	51277	47.75	[50799, 25, 389, 64]	AG AT AC	0.01	-	-	-	-	-
MN908947.3	10829	A	1	39453	52.34	[38955, 105, 266, 127]	AG AT AC	0.01	-	-	-	-	-
MN908947.3	10934	T	1	47740	55.29	[1, 366, 12, 47361]	TC TG TA	0.01	-	-	-	-	-
MN908947.3	10999	T	1	43957	61.39	[7, 270, 51, 43629]	TC TG TA	0.01	-	-	-	-	-
MN908947.3	11068	T	1	30022	54.34	[134, 96, 239, 29553]	TG TA TC	0.01	-	-	-	-	-
MN908947.3	11117	A	1	14405	48.35	[14245, 12, 131, 17]	AG AT AC	0.01	-	-	-	-	-
MN908947.3	11441	G	1	56413	58.03	[369, 7, 56035, 2]	GA GC GT	0.01	-	-	-	-	-
MN908947.3	11533	A	1	32173	49.21	[31938, 18, 184, 33]	AG AT AC	0.01	-	-	-	-	-
MN908947.3	11627	T	1	20500	55.94	[22, 76, 127, 20275]	TG TC TA	0.01	-	-	-	-	-
MN908947.3	11834	A	1	49116	55.76	[48790, 50, 265, 11]	AG AC AT	0.01	-	-	-	-	-
MN908947.3	11867	A	1	51951	53.09	[51485, 73, 318, 75]	AG AT AC	0.01	-	-	-	-	-
MN908947.3	11934	A	1	53905	56.15	[53260, 1, 629, 15]	AG AT AC	0.01	-	-	-	-	-
MN908947.3	12082	A	1	44866	48.99	[44366, 108, 365, 27]	AG AC AT	0.01	-	-	-	-	-
MN908947.3	12094	T	1	45008	51.70	[225, 95, 193, 44495]	TA TG TC	0.01	-	-	-	-	-
MN908947.3	12297	A	1	66523	50.32	[65410, 200, 702, 211]	AG AT AC	0.01	-	-	-	-	-
MN908947.3	12313	T	1	60746	49.79	[97, 159, 345, 60145]	TG TC TA	0.01	-	-	-	-	-
MN908947.3	12467	G	1	61301	52.25	[553, 53, 60689, 6]	GA GC GT	0.01	-	-	-	-	-
MN908947.3	12470	A	1	53246	51.79	[52882, 45, 299, 20]	AG AC AT	0.01	-	-	-	-	-
MN908947.3	12556	A	1	49554	58.88	[49006, 345, 158, 45]	AC AG AT	0.01	-	-	-	-	-
MN908947.3	12847	T	1	44427	54.52	[43, 140, 310, 43934]	TG TC TA	0.01	-	-	-	-	-
MN908947.3	13052	A	1	58798	53.28	[58117, 144, 425, 112]	AG AC AT	0.01	-	-	-	-	-
MN908947.3	13129	A	1	43778	58.89	[43010, 162, 496, 110]	AG AC AT	0.01	-	-	-	-	-
MN908947.3	13186	A	1	51476	57.14	[50551, 129, 661, 135]	AG AT AC	0.01	-	-	-	-	-
MN908947.3	13203	A	1	48669	58.26	[48251, 42, 334, 42]	AG AT AC	0.01	-	-	-	-	-
MN908947.3	13204	A	1	47870	58.03	[47042, 109, 544, 175]	AG AT AC	0.01	-	-	-	-	-
MN908947.3	13339	T	1	47451	54.11	[678, 15, 99, 46659]	TA TG TC	0.01	-	-	-	-	-
MN908947.3	13422	T	1	59799	59.01	[38, 339, 36, 59386]	TC TA TG	0.01	-	-	-	-	-
MN908947.3	13540	G	1	38875	50.44	[414, 66, 38381, 14]	GA GC GT	0.01	-	-	-	-	-
MN908947.3	13815	A	1	61047	50.90	[60433, 121, 450, 43]	AG AC AT	0.01	-	-	-	-	-
MN908947.3	13928	A	1	45918	51.59	[45517, 48, 289, 64]	AG AT AC	0.01	-	-	-	-	-
MN908947.3	14313	T	1	44985	52.61	[18, 290, 70, 44607]	TC TG TA	0.01	-	-	-	-	-
MN908947.3	14679	T	1	49911	51.13	[242, 383, 125, 49161]	TC TA TG	0.01	-	-	-	-	-
MN908947.3	14775	T	1	36596	53.14	[92, 226, 109, 36169]	TC TG TA	0.01	-	-	-	-	-
MN908947.3	14976	T	1	47713	51.99	[155, 273, 282, 47003]	TG TC TA	0.01	-	-	-	-	-
MN908947.3	15149	A	1	53898	57.52	[53462, 68, 333, 35]	AG AC AT	0.01	-	-	-	-	-
MN908947.3	15195	T	1	48027	56.04	[280, 224, 196, 47327]	TA TC TG	0.01	-	-	-	-	-
MN908947.3	15357	T	1	51324	58.91	[28, 295, 35, 50966]	TC TG TA	0.01	-	-	-	-	-
MN908947.3	15361	A	1	49528	59.49	[48992, 47, 318, 171]	AG AT AC	0.01	-	-	-	-	-
MN908947.3	15474	T	1	55396	57.64	[124, 372, 252, 54648]	TC TG TA	0.01	-	-	-	-	-
MN908947.3	15576	T	1	60710	54.76	[98, 336, 112, 60164]	TC TG TA	0.01	-	-	-	-	-
MN908947.3	15771	T	1	56890	56.36	[572, 503, 483, 55332]	TA TC TG	0.01	-	-	-	-	-
MN908947.3	16132	C	1	53583	55.54	[53, 53214, 271, 45]	CG CA CT	0.01	-	-	-	-	-
MN908947.3	16223	A	1	39351	57.48	[39008, 60, 209, 74]	AG AT AC	0.01	-	-	-	-	-
MN908947.3	16444	T	1	56306	58.05	[341, 282, 332, 55351]	TA TG TC	0.01	-	-	-	-	-
MN908947.3	16471	A	1	45600	56.85	[45008, 154, 404, 34]	AG AC AT	0.01	-	-	-	-	-
MN908947.3	16576	T	1	68543	51.55	[19, 533, 234, 67757]	TC TG TA	0.01	-	-	-	-	-
MN908947.3	16581	A	1	56836	52.22	[56206, 91, 489, 50]	AG AC AT	0.01	-	-	-	-	-
MN908947.3	16998	A	1	52362	58.98	[51557, 161, 473, 171]	AG AT AC	0.01	-	-	-	-	-
MN908947.3	17142	T	1	21169	51.27	[26, 216, 10, 20917]	TC TA TG	0.01	-	-	-	-	-
MN908947.3	17147	T	1	18105	50.45	[20, 92, 17, 17976]	TC TA TG	0.01	-	-	-	-	-
MN908947.3	17371	G	1	57999	58.08	[295, 10, 57692, 2]	GA GC GT	0.01	-	-	-	-	-
MN908947.3	17374	A	1	55639	58.88	[54391, 271, 816, 161]	AG AC AT	0.01	-	-	-	-	-
MN908947.3	17466	A	1	55134	52.77	[54539, 54, 422, 119]	AG AT AC	0.01	-	-	-	-	-
MN908947.3	17480	G	1	52933	51.17	[280, 50, 52581, 22]	GA GC GT	0.01	-	-	-	-	-
MN908947.3	17482	A	1	45121	52.07	[44514, 154, 408, 45]	AG AC AT	0.01	-	-	-	-	-
MN908947.3	17495	A	1	41700	50.06	[41180, 59, 346, 115]	AG AT AC	0.01	-	-	-	-	-
MN908947.3	17535	T	1	51194	54.42	[21, 440, 11, 50722]	TC TA TG	0.01	-	-	-	-	-
MN908947.3	17670	T	1	55674	51.67	[15, 598, 83, 54978]	TC TG TA	0.01	-	-	-	-	-
MN908947.3	17704	A	1	60562	51.30	[60099, 5, 382, 76]	AG AT AC	0.01	-	-	-	-	-
MN908947.3	17706	G	1	60090	51.09	[479, 58, 59543, 10]	GA GC GT	0.01	-	-	-	-	-
MN908947.3	17708	C	1	57730	51.83	[60, 57293, 319, 58]	CG CA CT	0.01	-	-	-	-	-
MN908947.3	17709	A	1	53679	52.47	[52983, 173, 497, 26]	AG AC AT	0.01	-	-	-	-	-
MN908947.3	17851	T	1	52818	50.76	[41, 281, 331, 52165]	TG TC TA	0.01	-	-	-	-	-
MN908947.3	17930	T	1	50299	53.21	[0, 2, 429, 49868]	TG TC	0.01	-	-	-	-	-
MN908947.3	18057	A	1	66709	50.88	[66128, 129, 357, 95]	AG AC AT	0.01	-	-	-	-	-
MN908947.3	18266	G	1	52275	52.00	[343, 180, 51713, 39]	GA GC GT	0.01	-	-	-	-	-
MN908947.3	18276	T	1	46573	53.48	[274, 256, 164, 45879]	TA TC TG	0.01	-	-	-	-	-
MN908947.3	18485	T	1	59135	52.93	[40, 393, 46, 58656]	TC TG TA	0.01	-	-	-	-	-
MN908947.3	18556	A	1	50646	54.35	[49957, 122, 453, 114]	AG AC AT	0.01	-	-	-	-	-
MN908947.3	18783	T	1	49461	53.00	[13, 371, 61, 49016]	TC TG TA	0.01	-	-	-	-	-
MN908947.3	18793	A	1	42463	53.55	[41790, 27, 621, 25]	AG AC AT	0.01	-	-	-	-	-
MN908947.3	18805	A	1	41101	53.12	[40642, 60, 318, 81]	AG AT AC	0.01	-	-	-	-	-
MN908947.3	18962	C	1	51411	55.14	[58, 50805, 367, 181]	CG CT CA	0.01	-	-	-	-	-
MN908947.3	19044	T	1	51998	60.16	[447, 462, 500, 50589]	TG TC TA	0.01	-	-	-	-	-
MN908947.3	19155	A	1	38246	55.75	[37890, 67, 278, 11]	AG AC AT	0.01	-	-	-	-	-
MN908947.3	19344	T	1	29283	52.28	[239, 167, 155, 28722]	TA TC TG	0.01	-	-	-	-	-
MN908947.3	19387	A	1	32725	49.32	[32241, 103, 273, 108]	AG AT AC	0.01	-	-	-	-	-
MN908947.3	19547	C	1	70150	50.32	[1, 69472, 0, 677]	CT CA	0.01	-	-	-	-	-
MN908947.3	19826	T	1	50457	48.91	[66, 414, 113, 49864]	TC TG TA	0.01	-	-	-	-	-
MN908947.3	19876	T	1	45814	50.83	[2, 237, 29, 45546]	TC TG TA	0.01	-	-	-	-	-
MN908947.3	19880	A	1	43218	51.01	[42908, 42, 244, 24]	AG AC AT	0.01	-	-	-	-	-
MN908947.3	20058	T	1	60912	45.18	[89, 387, 116, 60320]	TC TG TA	0.01	-	-	-	-	-
MN908947.3	20088	T	1	69912	50.71	[20, 466, 14, 69412]	TC TA TG	0.01	-	-	-	-	-
MN908947.3	20211	T	1	48682	53.77	[120, 313, 203, 48046]	TC TG TA	0.01	-	-	-	-	-
MN908947.3	20294	A	1	31995	58.92	[31777, 10, 189, 19]	AG AT AC	0.01	-	-	-	-	-
MN908947.3	20439	T	1	22581	48.17	[57, 113, 82, 22329]	TC TG TA	0.01	-	-	-	-	-
MN908947.3	20478	T	1	15075	46.98	[27, 84, 21, 14943]	TC TA TG	0.01	-	-	-	-	-
MN908947.3	21006	A	1	39069	55.66	[38753, 10, 241, 65]	AG AT AC	0.01	-	-	-	-	-
MN908947.3	21402	T	1	12653	47.98	[60, 155, 51, 12387]	TC TA TG	0.01	-	-	-	-	-
MN908947.3	21455	A	1	13360	42.58	[13264, 15, 79, 2]	AG AC AT	0.01	-	-	-	-	-
MN908947.3	21551	A	1	31249	58.53	[30947, 1, 0, 301]	AT AC	0.01	-	-	-	-	-
MN908947.3	21679	T	1	58087	47.65	[122, 560, 227, 57178]	TC TG TA	0.01	-	-	-	-	-
MN908947.3	21683	A	1	48950	47.56	[48148, 227, 451, 124]	AG AC AT	0.01	-	-	-	-	-
MN908947.3	21872	T	1	50826	47.60	[186, 489, 584, 49567]	TG TC TA	0.01	-	-	-	-	-
MN908947.3	21875	A	1	46109	47.39	[45661, 63, 313, 72]	AG AT AC	0.01	-	-	-	-	-
MN908947.3	21957	A	1	45841	49.92	[45488, 64, 263, 26]	AG AC AT	0.01	-	-	-	-	-
MN908947.3	22111	T	1	50755	46.02	[103, 322, 358, 49972]	TG TC TA	0.01	-	-	-	-	-
MN908947.3	22132	A	1	33129	50.29	[32677, 77, 359, 16]	AG AC AT	0.01	-	-	-	-	-
MN908947.3	22330	T	1	63898	48.38	[32, 355, 57, 63454]	TC TG TA	0.01	-	-	-	-	-
MN908947.3	22570	T	1	49385	52.42	[115, 112, 357, 48801]	TG TA TC	0.01	-	-	-	-	-
MN908947.3	22675	A	1	54758	52.18	[54114, 148, 349, 147]	AG AC AT	0.01	-	-	-	-	-
MN908947.3	22704	T	1	50541	59.94	[34, 272, 87, 50148]	TC TG TA	0.01	-	-	-	-	-
MN908947.3	22779	T	1	52829	53.81	[2, 298, 8, 52521]	TC TG TA	0.01	-	-	-	-	-
MN908947.3	22785	A	1	51119	55.64	[50695, 76, 330, 18]	AG AC AT	0.01	-	-	-	-	-
MN908947.3	23119	A	1	66007	47.22	[65515, 27, 434, 31]	AG AT AC	0.01	-	-	-	-	-
MN908947.3	23605	G	1	67301	49.81	[712, 33, 66541, 15]	GA GC GT	0.01	-	-	-	-	-
MN908947.3	24005	T	1	58564	54.08	[64, 856, 98, 57546]	TC TG TA	0.01	-	-	-	-	-
MN908947.3	24007	A	1	58599	54.59	[58064, 112, 293, 130]	AG AT AC	0.01	-	-	-	-	-
MN908947.3	24132	T	1	45670	47.86	[292, 82, 186, 45110]	TA TG TC	0.01	-	-	-	-	-
MN908947.3	24349	T	1	56631	53.62	[310, 162, 242, 55917]	TA TG TC	0.01	-	-	-	-	-
MN908947.3	24370	A	1	49761	53.93	[49307, 90, 266, 98]	AG AT AC	0.01	-	-	-	-	-
MN908947.3	24444	T	1	58166	55.19	[545, 375, 741, 56505]	TG TA TC	0.01	-	-	-	-	-
MN908947.3	24666	A	1	62176	54.07	[61714, 72, 373, 17]	AG AC AT	0.01	-	-	-	-	-
MN908947.3	24698	T	1	65782	50.75	[125, 208, 337, 65112]	TG TC TA	0.01	-	-	-	-	-
MN908947.3	24793	T	1	73693	45.83	[96, 649, 55, 72893]	TC TA TG	0.01	-	-	-	-	-
MN908947.3	24796	T	1	65774	45.87	[275, 391, 164, 64944]	TC TA TG	0.01	-	-	-	-	-
MN908947.3	25023	A	1	53912	47.72	[53596, 0, 0, 316]	AT	0.01	-	-	-	-	-
MN908947.3	25583	T	1	66389	47.36	[82, 486, 159, 65662]	TC TG TA	0.01	-	-	-	-	-
MN908947.3	25598	A	1	54680	47.11	[53619, 184, 761, 116]	AG AC AT	0.01	-	-	-	-	-
MN908947.3	25920	T	1	74632	45.54	[34, 832, 11, 73755]	TC TA TG	0.01	-	-	-	-	-
MN908947.3	25923	T	1	70012	47.52	[404, 480, 369, 68759]	TC TA TG	0.01	-	-	-	-	-
MN908947.3	26072	T	1	72449	46.27	[138, 473, 115, 71723]	TC TA TG	0.01	-	-	-	-	-
MN908947.3	26464	G	1	61927	50.40	[16, 867, 61043, 1]	GC GA GT	0.01	-	-	-	-	-
MN908947.3	26465	T	1	66251	49.63	[21, 412, 28, 65790]	TC TG TA	0.01	-	-	-	-	-
MN908947.3	26613	A	1	71198	44.53	[70529, 18, 612, 39]	AG AT AC	0.01	-	-	-	-	-
MN908947.3	26614	T	1	70806	44.84	[195, 358, 229, 70024]	TC TG TA	0.01	-	-	-	-	-
MN908947.3	27194	A	1	67745	43.71	[67293, 56, 340, 56]	AG AT AC	0.01	-	-	-	-	-
MN908947.3	27708	A	1	49096	45.45	[48027, 196, 707, 166]	AG AC AT	0.01	-	-	-	-	-
MN908947.3	28121	T	1	79843	40.90	[29, 464, 90, 79260]	TC TG TA	0.01	-	-	-	-	-
MN908947.3	28657	A	1	79605	38.78	[78713, 224, 582, 86]	AG AC AT	0.01	-	-	-	-	-
MN908947.3	29555	T	1	83934	39.43	[45, 486, 139, 83264]	TC TG TA	0.01	-	-	-	-	-
MN908947.3	29560	T	1	84398	39.25	[430, 483, 642, 82843]	TG TC TA	0.01	-	-	-	-	-
MN908947.3	29672	A	1	87809	39.37	[86943, 110, 617, 139]	AG AT AC	0.01	-	-	-	-	-

## Sheet: EDB-2_P1
Region	Position	Reference	Strand	Coverage-q30	MeanQ	BaseCount[A,C,G,T]	AllSubs	Frequency	gCoverage-q30	gMeanQ	gBaseCount[A,C,G,T]	gAllSubs	gFrequency
MN908947.3	23403	G	2	56242	39.01	[33488, 0, 22749, 5]	GA GT	0.60	-	-	-	-	-
MN908947.3	14575	G	2	325	37.00	[0, 14, 281, 30]	GT GC	0.10	-	-	-	-	-
MN908947.3	1919	C	2	40791	37.01	[4, 37209, 1, 3577]	CT CA CG	0.09	-	-	-	-	-
MN908947.3	20054	A	2	12255	37.02	[11466, 0, 789, 0]	AG	0.06	-	-	-	-	-
MN908947.3	5740	T	2	11507	37.01	[0, 632, 0, 10875]	TC	0.05	-	-	-	-	-
MN908947.3	7851	C	2	3547	71.44	[0, 3386, 0, 161]	CT	0.05	-	-	-	-	-
MN908947.3	9805	G	2	26732	64.95	[6, 3, 25305, 1418]	GT GA GC	0.05	-	-	-	-	-
MN908947.3	21795	G	2	5005	73.01	[215, 0, 4790, 0]	GA	0.04	-	-	-	-	-
MN908947.3	29102	C	2	28083	37.01	[0, 26862, 1215, 6]	CG CT	0.04	-	-	-	-	-
MN908947.3	6402	C	2	4544	72.12	[0, 4397, 0, 147]	CT	0.03	-	-	-	-	-
MN908947.3	20268	G	2	3746	72.39	[124, 0, 3622, 0]	GA	0.03	-	-	-	-	-
MN908947.3	28461	A	2	6922	73.45	[6698, 0, 224, 0]	AG	0.03	-	-	-	-	-
MN908947.3	29742	G	2	8083	73.01	[4, 0, 7876, 203]	GT GA	0.03	-	-	-	-	-
MN908947.3	2156	C	2	37153	72.57	[0, 36253, 0, 900]	CT	0.02	-	-	-	-	-
MN908947.3	6633	T	2	15904	40.27	[1, 317, 0, 15586]	TC TA	0.02	-	-	-	-	-
MN908947.3	9053	G	2	12487	73.52	[5, 0, 12251, 231]	GT GA	0.02	-	-	-	-	-
MN908947.3	10547	A	2	35178	37.01	[34573, 2, 602, 1]	AG AC AT	0.02	-	-	-	-	-
MN908947.3	11332	A	2	10983	72.56	[10791, 0, 192, 0]	AG	0.02	-	-	-	-	-
MN908947.3	14408	T	2	16647	68.85	[0, 286, 2, 16359]	TC TG	0.02	-	-	-	-	-
MN908947.3	14491	C	2	298	70.88	[0, 287, 4, 7]	CT CG	0.02	-	-	-	-	-
MN908947.3	19220	C	2	20365	37.00	[0, 20025, 0, 340]	CT	0.02	-	-	-	-	-
MN908947.3	21846	C	2	13969	37.16	[0, 13688, 0, 281]	CT	0.02	-	-	-	-	-
MN908947.3	21987	G	2	12676	37.00	[241, 0, 12434, 1]	GA GT	0.02	-	-	-	-	-
MN908947.3	25469	C	2	38908	65.40	[1, 38116, 0, 791]	CT CA	0.02	-	-	-	-	-
MN908947.3	26767	T	2	11249	73.24	[1, 278, 0, 10970]	TC TA	0.02	-	-	-	-	-
MN908947.3	27752	C	2	15068	73.10	[0, 14785, 0, 283]	CT	0.02	-	-	-	-	-
MN908947.3	27874	C	2	9299	72.98	[0, 9090, 0, 209]	CT	0.02	-	-	-	-	-
MN908947.3	29402	G	2	38431	37.01	[12, 0, 37529, 890]	GT GA	0.02	-	-	-	-	-
MN908947.3	210	G	2	49639	37.00	[18, 1, 48948, 672]	GT GA GC	0.01	-	-	-	-	-
MN908947.3	524	G	2	47795	37.06	[409, 0, 47377, 9]	GA GT	0.01	-	-	-	-	-
MN908947.3	1700	T	2	24685	37.00	[2, 162, 3, 24518]	TC TG TA	0.01	-	-	-	-	-
MN908947.3	1787	A	2	28745	40.80	[28324, 0, 419, 2]	AG AT	0.01	-	-	-	-	-
MN908947.3	3878	G	2	23037	37.00	[232, 2, 22802, 1]	GA GC GT	0.01	-	-	-	-	-
MN908947.3	4181	G	2	24311	63.60	[12, 0, 24032, 267]	GT GA	0.01	-	-	-	-	-
MN908947.3	4895	T	2	16486	37.00	[2, 173, 0, 16311]	TC TA	0.01	-	-	-	-	-
MN908947.3	6384	C	2	4574	70.72	[0, 4535, 9, 30]	CT CG	0.01	-	-	-	-	-
MN908947.3	6925	A	2	710	72.81	[701, 4, 1, 4]	AT AC AG	0.01	-	-	-	-	-
MN908947.3	7004	A	2	595	37.00	[590, 3, 0, 2]	AC AT	0.01	-	-	-	-	-
MN908947.3	7124	C	2	11622	72.18	[1, 11486, 0, 135]	CT CA	0.01	-	-	-	-	-
MN908947.3	7582	T	2	3377	37.01	[0, 0, 18, 3359]	TG	0.01	-	-	-	-	-
MN908947.3	8387	A	2	3292	37.01	[3255, 15, 0, 22]	AT AC	0.01	-	-	-	-	-
MN908947.3	8986	C	2	29246	37.02	[2, 29035, 0, 209]	CT CA	0.01	-	-	-	-	-
MN908947.3	9282	T	2	1280	71.99	[0, 7, 0, 1273]	TC	0.01	-	-	-	-	-
MN908947.3	10029	C	2	25319	72.32	[0, 25077, 0, 242]	CT	0.01	-	-	-	-	-
MN908947.3	10418	C	2	36002	37.05	[0, 35695, 0, 307]	CT	0.01	-	-	-	-	-
MN908947.3	10447	G	2	13261	72.81	[2, 1, 13191, 67]	GT GA GC	0.01	-	-	-	-	-
MN908947.3	11201	A	2	21319	71.96	[21066, 0, 252, 1]	AG AT	0.01	-	-	-	-	-
MN908947.3	11610	T	2	403	70.07	[0, 1, 6, 396]	TG TC	0.01	-	-	-	-	-
MN908947.3	11622	T	2	387	71.75	[0, 2, 0, 385]	TC	0.01	-	-	-	-	-
MN908947.3	11623	A	2	388	71.69	[386, 0, 2, 0]	AG	0.01	-	-	-	-	-
MN908947.3	11654	T	2	388	73.50	[0, 3, 0, 385]	TC	0.01	-	-	-	-	-
MN908947.3	11666	A	2	414	70.95	[411, 0, 0, 3]	AT	0.01	-	-	-	-	-
MN908947.3	11914	A	2	9316	73.18	[9240, 75, 1, 0]	AC AG	0.01	-	-	-	-	-
MN908947.3	15350	T	2	49012	37.00	[437, 22, 1, 48552]	TA TC TG	0.01	-	-	-	-	-
MN908947.3	15451	G	2	39087	51.00	[256, 0, 38824, 7]	GA GT	0.01	-	-	-	-	-
MN908947.3	16466	C	2	19594	70.58	[0, 19420, 0, 174]	CT	0.01	-	-	-	-	-
MN908947.3	16899	T	2	8377	72.21	[0, 0, 57, 8320]	TG	0.01	-	-	-	-	-
MN908947.3	17113	A	2	9224	72.81	[9164, 0, 2, 58]	AT AG	0.01	-	-	-	-	-
MN908947.3	19183	T	2	3457	72.76	[1, 2, 25, 3429]	TG TC TA	0.01	-	-	-	-	-
MN908947.3	21117	T	2	25260	37.00	[3, 133, 0, 25124]	TC TA	0.01	-	-	-	-	-
MN908947.3	21618	C	2	12673	73.33	[0, 12523, 144, 6]	CG CT	0.01	-	-	-	-	-
MN908947.3	22580	G	2	2631	71.94	[1, 0, 2597, 33]	GT GA	0.01	-	-	-	-	-
MN908947.3	22917	T	2	5290	73.42	[0, 4, 65, 5221]	TG TC	0.01	-	-	-	-	-
MN908947.3	22995	C	2	38417	68.58	[288, 38122, 0, 7]	CA CT	0.01	-	-	-	-	-
MN908947.3	23097	T	2	39974	37.01	[1, 347, 0, 39626]	TC TA	0.01	-	-	-	-	-
MN908947.3	23604	C	2	27712	69.22	[1, 27554, 144, 13]	CG CT CA	0.01	-	-	-	-	-
MN908947.3	24253	A	2	10104	71.70	[10006, 61, 1, 36]	AC AT AG	0.01	-	-	-	-	-
MN908947.3	24410	G	2	28216	73.09	[334, 2, 27877, 3]	GA GT GC	0.01	-	-	-	-	-
MN908947.3	26416	G	2	20384	37.00	[5, 1, 20233, 145]	GT GA GC	0.01	-	-	-	-	-
MN908947.3	26951	G	2	33125	73.49	[16, 1, 32787, 321]	GT GA GC	0.01	-	-	-	-	-
MN908947.3	28267	A	2	54252	37.00	[53933, 306, 13, 0]	AC AG	0.01	-	-	-	-	-
MN908947.3	28854	T	2	51485	37.06	[2, 454, 0, 51029]	TC TA	0.01	-	-	-	-	-
MN908947.3	28881	G	2	52414	60.06	[15, 0, 51946, 453]	GT GA	0.01	-	-	-	-	-
MN908947.3	28916	G	2	33430	72.59	[15, 1, 32960, 454]	GT GA GC	0.01	-	-	-	-	-

## Sheet: EDB-2_P2
Region	Position	Reference	Strand	Coverage-q30	MeanQ	BaseCount[A,C,G,T]	AllSubs	Frequency	gCoverage-q30	gMeanQ	gBaseCount[A,C,G,T]	gAllSubs	gFrequency
MN908947.3	23403	G	2	37983	38.41	[21508, 0, 16470, 5]	GA GT	0.57	-	-	-	-	-
MN908947.3	14575	G	2	245	37.00	[0, 12, 200, 33]	GT GC	0.14	-	-	-	-	-
MN908947.3	1919	C	2	50081	37.00	[0, 46451, 0, 3630]	CT	0.07	-	-	-	-	-
MN908947.3	20054	A	2	13142	37.01	[12237, 0, 902, 3]	AG AT	0.07	-	-	-	-	-
MN908947.3	5740	T	2	11091	37.00	[0, 564, 0, 10527]	TC	0.05	-	-	-	-	-
MN908947.3	9805	G	2	33776	69.17	[7, 1, 32323, 1445]	GT GA GC	0.04	-	-	-	-	-
MN908947.3	14491	C	2	211	71.18	[0, 199, 3, 9]	CT CG	0.04	-	-	-	-	-
MN908947.3	29102	C	2	34542	37.01	[0, 33228, 1303, 11]	CG CT	0.04	-	-	-	-	-
MN908947.3	524	G	2	24743	37.02	[421, 0, 24322, 0]	GA	0.02	-	-	-	-	-
MN908947.3	2156	C	2	53665	54.28	[2, 52845, 0, 818]	CT CA	0.02	-	-	-	-	-
MN908947.3	7789	T	2	2314	37.06	[0, 35, 0, 2279]	TC	0.02	-	-	-	-	-
MN908947.3	8387	A	2	2252	37.02	[2196, 22, 0, 34]	AT AC	0.02	-	-	-	-	-
MN908947.3	10547	A	2	41312	37.01	[40509, 2, 800, 1]	AG AC AT	0.02	-	-	-	-	-
MN908947.3	16899	T	2	5032	71.66	[0, 1, 109, 4922]	TG TC	0.02	-	-	-	-	-
MN908947.3	22580	G	2	1725	71.55	[0, 0, 1684, 41]	GT	0.02	-	-	-	-	-
MN908947.3	1700	T	2	34569	37.00	[1, 204, 3, 34361]	TC TG TA	0.01	-	-	-	-	-
MN908947.3	1787	A	2	38438	39.06	[37931, 0, 507, 0]	AG	0.01	-	-	-	-	-
MN908947.3	2853	A	2	2064	72.96	[2034, 0, 11, 19]	AT AG	0.01	-	-	-	-	-
MN908947.3	4895	T	2	19905	37.00	[0, 172, 0, 19733]	TC	0.01	-	-	-	-	-
MN908947.3	5239	C	2	4817	72.96	[0, 4758, 0, 59]	CT	0.01	-	-	-	-	-
MN908947.3	6925	A	2	486	72.06	[477, 2, 0, 7]	AT AC	0.01	-	-	-	-	-
MN908947.3	7004	A	2	426	37.00	[420, 5, 0, 1]	AC AT	0.01	-	-	-	-	-
MN908947.3	7492	T	2	2964	37.00	[0, 0, 15, 2949]	TG	0.01	-	-	-	-	-
MN908947.3	7582	T	2	2828	37.00	[0, 0, 24, 2804]	TG	0.01	-	-	-	-	-
MN908947.3	8172	C	2	7338	70.75	[48, 7266, 0, 24]	CA CT	0.01	-	-	-	-	-
MN908947.3	8485	T	2	2143	37.00	[12, 0, 0, 2131]	TA	0.01	-	-	-	-	-
MN908947.3	10447	G	2	10065	72.29	[3, 0, 9975, 87]	GT GA	0.01	-	-	-	-	-
MN908947.3	10600	T	2	32437	72.60	[2, 195, 0, 32240]	TC TA	0.01	-	-	-	-	-
MN908947.3	11011	G	2	3385	37.04	[0, 0, 3365, 20]	GT	0.01	-	-	-	-	-
MN908947.3	11650	C	2	264	71.11	[0, 262, 0, 2]	CT	0.01	-	-	-	-	-
MN908947.3	11666	A	2	300	69.27	[296, 0, 0, 4]	AT	0.01	-	-	-	-	-
MN908947.3	11914	A	2	7220	67.43	[7114, 105, 1, 0]	AC AG	0.01	-	-	-	-	-
MN908947.3	12481	T	2	7525	37.00	[0, 45, 0, 7480]	TC	0.01	-	-	-	-	-
MN908947.3	12769	G	2	8797	71.01	[4, 23, 8720, 50]	GT GC GA	0.01	-	-	-	-	-
MN908947.3	14408	T	2	22293	69.21	[1, 203, 0, 22089]	TC TA	0.01	-	-	-	-	-
MN908947.3	14493	A	2	199	73.14	[198, 0, 1, 0]	AG	0.01	-	-	-	-	-
MN908947.3	14498	T	2	199	73.19	[0, 1, 0, 198]	TC	0.01	-	-	-	-	-
MN908947.3	14507	A	2	199	71.13	[198, 0, 1, 0]	AG	0.01	-	-	-	-	-
MN908947.3	14550	A	2	197	68.22	[196, 0, 1, 0]	AG	0.01	-	-	-	-	-
MN908947.3	15350	T	2	48965	37.00	[473, 21, 5, 48466]	TA TC TG	0.01	-	-	-	-	-
MN908947.3	15753	A	2	1919	73.25	[1907, 0, 1, 11]	AT AG	0.01	-	-	-	-	-
MN908947.3	17113	A	2	7227	72.62	[7147, 0, 1, 79]	AT AG	0.01	-	-	-	-	-
MN908947.3	17173	G	2	7210	72.51	[3, 22, 7142, 43]	GT GC GA	0.01	-	-	-	-	-
MN908947.3	18245	A	2	6377	37.15	[6341, 0, 1, 35]	AT AG	0.01	-	-	-	-	-
MN908947.3	19183	T	2	2196	72.32	[0, 0, 26, 2170]	TG	0.01	-	-	-	-	-
MN908947.3	19404	T	2	2322	70.87	[29, 0, 0, 2293]	TA	0.01	-	-	-	-	-
MN908947.3	19668	T	2	28463	37.00	[0, 236, 0, 28227]	TC	0.01	-	-	-	-	-
MN908947.3	19775	A	2	3725	37.00	[3696, 0, 0, 29]	AT	0.01	-	-	-	-	-
MN908947.3	20844	C	2	4117	71.81	[0, 4095, 0, 22]	CT	0.01	-	-	-	-	-
MN908947.3	21532	A	2	1566	68.31	[1539, 1, 15, 11]	AG AT AC	0.01	-	-	-	-	-
MN908947.3	21733	T	2	3212	37.51	[1, 30, 0, 3181]	TC TA	0.01	-	-	-	-	-
MN908947.3	22092	T	2	2591	72.64	[0, 2, 24, 2565]	TG TC	0.01	-	-	-	-	-
MN908947.3	23097	T	2	49260	37.00	[0, 423, 0, 48837]	TC	0.01	-	-	-	-	-
MN908947.3	23761	G	2	1529	72.04	[20, 0, 1504, 5]	GA GT	0.01	-	-	-	-	-
MN908947.3	25084	T	2	1515	70.34	[0, 9, 0, 1506]	TC	0.01	-	-	-	-	-
MN908947.3	25336	A	2	8081	37.01	[8023, 2, 56, 0]	AG AC	0.01	-	-	-	-	-
MN908947.3	27368	A	2	641	71.92	[634, 0, 0, 7]	AT	0.01	-	-	-	-	-

## Sheet: EDB-2_P3
Region	Position	Reference	Strand	Coverage-q30	MeanQ	BaseCount[A,C,G,T]	AllSubs	Frequency	gCoverage-q30	gMeanQ	gBaseCount[A,C,G,T]	gAllSubs	gFrequency
MN908947.3	23403	G	2	21953	40.14	[6909, 0, 15042, 2]	GA GT	0.31	-	-	-	-	-
MN908947.3	14575	G	2	185	37.00	[0, 10, 139, 36]	GT GC	0.21	-	-	-	-	-
MN908947.3	14491	C	2	170	67.27	[0, 142, 9, 19]	CT CG	0.12	-	-	-	-	-
MN908947.3	1919	C	2	54537	37.01	[3, 50508, 0, 4026]	CT CA	0.07	-	-	-	-	-
MN908947.3	5740	T	2	11385	37.00	[0, 639, 0, 10746]	TC	0.06	-	-	-	-	-
MN908947.3	20054	A	2	13020	37.01	[12225, 0, 794, 1]	AG AT	0.06	-	-	-	-	-
MN908947.3	9805	G	2	33713	70.58	[10, 0, 32291, 1412]	GT GA	0.04	-	-	-	-	-
MN908947.3	21742	C	2	2635	71.48	[0, 2536, 0, 99]	CT	0.04	-	-	-	-	-
MN908947.3	6402	C	2	2551	72.25	[0, 2472, 0, 79]	CT	0.03	-	-	-	-	-
MN908947.3	6670	G	2	413	69.89	[1, 0, 401, 11]	GT GA	0.03	-	-	-	-	-
MN908947.3	11610	T	2	234	69.88	[0, 0, 6, 228]	TG	0.03	-	-	-	-	-
MN908947.3	11666	A	2	258	67.83	[251, 0, 0, 7]	AT	0.03	-	-	-	-	-
MN908947.3	16899	T	2	3890	70.81	[0, 3, 132, 3755]	TG TC	0.03	-	-	-	-	-
MN908947.3	22580	G	2	1033	71.45	[0, 0, 1007, 26]	GT	0.03	-	-	-	-	-
MN908947.3	29102	C	2	48744	37.01	[0, 47494, 1238, 12]	CG CT	0.03	-	-	-	-	-
MN908947.3	7224	C	2	842	71.38	[0, 820, 6, 16]	CT CG	0.02	-	-	-	-	-
MN908947.3	7789	T	2	1689	37.01	[0, 34, 0, 1655]	TC	0.02	-	-	-	-	-
MN908947.3	9053	G	2	7592	73.55	[4, 0, 7445, 143]	GT GA	0.02	-	-	-	-	-
MN908947.3	10547	A	2	45804	37.00	[44973, 0, 831, 0]	AG	0.02	-	-	-	-	-
MN908947.3	10722	T	2	4857	37.01	[0, 73, 0, 4784]	TC	0.02	-	-	-	-	-
MN908947.3	11332	A	2	7846	72.52	[7722, 0, 124, 0]	AG	0.02	-	-	-	-	-
MN908947.3	11914	A	2	6557	51.03	[6436, 121, 0, 0]	AC	0.02	-	-	-	-	-
MN908947.3	19404	T	2	1857	70.67	[41, 0, 0, 1816]	TA	0.02	-	-	-	-	-
MN908947.3	20268	G	2	2133	72.43	[42, 0, 2091, 0]	GA	0.02	-	-	-	-	-
MN908947.3	21532	A	2	990	69.20	[959, 0, 19, 12]	AG AT	0.02	-	-	-	-	-
MN908947.3	21733	T	2	2538	37.38	[0, 39, 0, 2499]	TC	0.02	-	-	-	-	-
MN908947.3	26767	T	2	9536	73.23	[2, 201, 0, 9333]	TC TA	0.02	-	-	-	-	-
MN908947.3	27638	T	2	14393	72.82	[0, 287, 0, 14106]	TC	0.02	-	-	-	-	-
MN908947.3	27874	C	2	9977	73.05	[0, 9819, 0, 158]	CT	0.02	-	-	-	-	-
MN908947.3	28461	A	2	6567	73.47	[6445, 0, 122, 0]	AG	0.02	-	-	-	-	-
MN908947.3	210	G	2	64891	37.00	[16, 0, 64512, 363]	GT GA	0.01	-	-	-	-	-
MN908947.3	1787	A	2	43760	38.30	[43258, 0, 502, 0]	AG	0.01	-	-	-	-	-
MN908947.3	2156	C	2	60874	48.39	[0, 60048, 0, 826]	CT	0.01	-	-	-	-	-
MN908947.3	2560	A	2	4558	37.20	[4516, 17, 0, 25]	AT AC	0.01	-	-	-	-	-
MN908947.3	2853	A	2	1644	72.45	[1608, 0, 15, 21]	AT AG	0.01	-	-	-	-	-
MN908947.3	4040	A	2	3392	71.95	[3367, 7, 0, 18]	AT AC	0.01	-	-	-	-	-
MN908947.3	4895	T	2	20782	37.00	[0, 105, 0, 20677]	TC	0.01	-	-	-	-	-
MN908947.3	4921	C	2	1885	71.69	[0, 1874, 0, 11]	CT	0.01	-	-	-	-	-
MN908947.3	5005	C	2	1870	37.00	[10, 1848, 0, 12]	CT CA	0.01	-	-	-	-	-
MN908947.3	5239	C	2	3755	73.10	[1, 3713, 0, 41]	CT CA	0.01	-	-	-	-	-
MN908947.3	6163	T	2	1850	72.69	[0, 0, 20, 1830]	TG	0.01	-	-	-	-	-
MN908947.3	6633	T	2	20417	37.66	[0, 143, 0, 20274]	TC	0.01	-	-	-	-	-
MN908947.3	6925	A	2	346	72.68	[343, 1, 0, 2]	AT AC	0.01	-	-	-	-	-
MN908947.3	6936	C	2	337	67.02	[0, 335, 0, 2]	CT	0.01	-	-	-	-	-
MN908947.3	7004	A	2	312	37.00	[306, 4, 0, 2]	AC AT	0.01	-	-	-	-	-
MN908947.3	7492	T	2	1916	37.00	[0, 0, 18, 1898]	TG	0.01	-	-	-	-	-
MN908947.3	7582	T	2	1855	37.00	[0, 1, 26, 1828]	TG TC	0.01	-	-	-	-	-
MN908947.3	8172	C	2	6216	70.82	[61, 6133, 0, 22]	CA CT	0.01	-	-	-	-	-
MN908947.3	8485	T	2	1827	37.00	[14, 0, 0, 1813]	TA	0.01	-	-	-	-	-
MN908947.3	9282	T	2	822	71.52	[0, 8, 0, 814]	TC	0.01	-	-	-	-	-
MN908947.3	9657	T	2	2035	58.06	[1, 0, 11, 2023]	TG TA	0.01	-	-	-	-	-
MN908947.3	9941	T	2	2706	72.43	[16, 0, 0, 2690]	TA	0.01	-	-	-	-	-
MN908947.3	10447	G	2	9040	72.52	[3, 0, 8932, 105]	GT GA	0.01	-	-	-	-	-
MN908947.3	11011	G	2	2481	37.03	[0, 0, 2452, 29]	GT	0.01	-	-	-	-	-
MN908947.3	11112	T	2	2351	37.03	[1, 0, 17, 2333]	TG TA	0.01	-	-	-	-	-
MN908947.3	12549	T	2	6486	72.26	[0, 1, 54, 6431]	TG TC	0.01	-	-	-	-	-
MN908947.3	12769	G	2	7433	71.11	[3, 28, 7337, 65]	GT GC GA	0.01	-	-	-	-	-
MN908947.3	12852	T	2	7245	37.03	[1, 39, 0, 7205]	TC TA	0.01	-	-	-	-	-
MN908947.3	13431	C	2	2586	37.00	[0, 2560, 0, 26]	CT	0.01	-	-	-	-	-
MN908947.3	13928	A	2	5997	70.85	[5967, 0, 0, 30]	AT	0.01	-	-	-	-	-
MN908947.3	13971	C	2	6022	73.13	[0, 5977, 0, 45]	CT	0.01	-	-	-	-	-
MN908947.3	14408	T	2	25002	69.62	[0, 147, 1, 24854]	TC TG	0.01	-	-	-	-	-
MN908947.3	14535	A	2	142	73.83	[141, 0, 1, 0]	AG	0.01	-	-	-	-	-
MN908947.3	14565	T	2	139	37.00	[0, 0, 1, 138]	TG	0.01	-	-	-	-	-
MN908947.3	14570	A	2	142	37.00	[141, 0, 1, 0]	AG	0.01	-	-	-	-	-
MN908947.3	15350	T	2	39663	37.00	[248, 6, 0, 39409]	TA TC	0.01	-	-	-	-	-
MN908947.3	15668	A	2	1464	37.03	[1451, 0, 1, 12]	AT AG	0.01	-	-	-	-	-
MN908947.3	15753	A	2	1507	73.10	[1492, 0, 0, 15]	AT	0.01	-	-	-	-	-
MN908947.3	16809	T	2	3547	37.00	[0, 0, 21, 3526]	TG	0.01	-	-	-	-	-
MN908947.3	17113	A	2	5779	72.34	[5701, 0, 2, 76]	AT AG	0.01	-	-	-	-	-
MN908947.3	17173	G	2	5770	72.20	[2, 21, 5697, 50]	GT GC GA	0.01	-	-	-	-	-
MN908947.3	18029	C	2	5098	72.81	[28, 5050, 0, 20]	CA CT	0.01	-	-	-	-	-
MN908947.3	18245	A	2	5061	37.08	[5025, 0, 0, 36]	AT	0.01	-	-	-	-	-
MN908947.3	19183	T	2	1703	71.84	[0, 0, 18, 1685]	TG	0.01	-	-	-	-	-
MN908947.3	19220	C	2	27464	37.00	[0, 27302, 0, 162]	CT	0.01	-	-	-	-	-
MN908947.3	19668	T	2	31558	37.00	[0, 326, 0, 31232]	TC	0.01	-	-	-	-	-
MN908947.3	19775	A	2	2766	37.00	[2738, 0, 0, 28]	AT	0.01	-	-	-	-	-
MN908947.3	20625	T	2	1018	37.00	[0, 0, 6, 1012]	TG	0.01	-	-	-	-	-
MN908947.3	20844	C	2	3247	71.95	[0, 3229, 0, 18]	CT	0.01	-	-	-	-	-
MN908947.3	21846	C	2	18636	37.06	[0, 18505, 0, 131]	CT	0.01	-	-	-	-	-
MN908947.3	21987	G	2	17897	37.00	[139, 0, 17758, 0]	GA	0.01	-	-	-	-	-
MN908947.3	22092	T	2	1991	72.36	[0, 0, 24, 1967]	TG	0.01	-	-	-	-	-
MN908947.3	22917	T	2	2682	73.31	[0, 0, 23, 2659]	TG	0.01	-	-	-	-	-
MN908947.3	23097	T	2	40208	37.00	[0, 289, 0, 39919]	TC	0.01	-	-	-	-	-
MN908947.3	23308	T	2	30262	47.48	[0, 30, 167, 30065]	TG TC	0.01	-	-	-	-	-
MN908947.3	23368	A	2	15939	37.11	[15855, 0, 84, 0]	AG	0.01	-	-	-	-	-
MN908947.3	23761	G	2	1684	72.38	[13, 0, 1669, 2]	GA GT	0.01	-	-	-	-	-
MN908947.3	23973	A	2	6805	73.18	[6735, 43, 0, 27]	AC AT	0.01	-	-	-	-	-
MN908947.3	24040	G	2	6790	70.41	[25, 0, 6729, 36]	GT GA	0.01	-	-	-	-	-
MN908947.3	24602	A	2	6580	73.42	[6534, 0, 35, 11]	AG AT	0.01	-	-	-	-	-
MN908947.3	25160	C	2	1429	37.00	[0, 1419, 0, 10]	CT	0.01	-	-	-	-	-
MN908947.3	25336	A	2	7310	37.03	[7252, 8, 49, 1]	AG AC AT	0.01	-	-	-	-	-
MN908947.3	25469	C	2	60572	56.44	[3, 60068, 0, 501]	CT CA	0.01	-	-	-	-	-
MN908947.3	25521	C	2	50770	59.35	[4, 50509, 0, 257]	CT CA	0.01	-	-	-	-	-
MN908947.3	26730	G	2	9485	38.03	[8, 0, 9421, 56]	GT GA	0.01	-	-	-	-	-
MN908947.3	27305	T	2	518	70.82	[0, 6, 0, 512]	TC	0.01	-	-	-	-	-
MN908947.3	27368	A	2	532	71.66	[527, 0, 0, 5]	AT	0.01	-	-	-	-	-
MN908947.3	27752	C	2	29739	73.17	[3, 29520, 0, 216]	CT CA	0.01	-	-	-	-	-
MN908947.3	29402	G	2	62750	37.00	[18, 0, 62260, 472]	GT GA	0.01	-	-	-	-	-
MN908947.3	29742	G	2	16301	73.13	[14, 0, 16152, 135]	GT GA	0.01	-	-	-	-	-
MN908947.3	29764	G	2	16320	73.35	[5, 0, 16182, 133]	GT GA	0.01	-	-	-	-	-

## Sheet: EDB-2_P4
Region	Position	Reference	Strand	Coverage-q30	MeanQ	BaseCount[A,C,G,T]	AllSubs	Frequency	gCoverage-q30	gMeanQ	gBaseCount[A,C,G,T]	gAllSubs	gFrequency
MN908947.3	23403	G	2	49081	42.01	[30551, 0, 18522, 8]	GA GT	0.62	-	-	-	-	-
MN908947.3	14575	G	2	165	37.00	[0, 13, 127, 25]	GT GC	0.16	-	-	-	-	-
MN908947.3	1919	C	2	32143	37.01	[0, 29838, 2, 2303]	CT CG	0.07	-	-	-	-	-
MN908947.3	14491	C	2	139	69.84	[0, 127, 3, 9]	CT CG	0.07	-	-	-	-	-
MN908947.3	5740	T	2	6935	37.01	[0, 389, 0, 6546]	TC	0.06	-	-	-	-	-
MN908947.3	20054	A	2	8562	37.02	[8047, 0, 515, 0]	AG	0.06	-	-	-	-	-
MN908947.3	9805	G	2	20188	69.29	[11, 0, 19287, 890]	GT GA	0.04	-	-	-	-	-
MN908947.3	22580	G	2	988	71.48	[0, 0, 962, 26]	GT	0.03	-	-	-	-	-
MN908947.3	29102	C	2	27778	37.01	[0, 26925, 840, 13]	CG CT	0.03	-	-	-	-	-
MN908947.3	524	G	2	30650	37.02	[509, 0, 30137, 4]	GA GT	0.02	-	-	-	-	-
MN908947.3	7789	T	2	1364	37.08	[0, 24, 0, 1340]	TC	0.02	-	-	-	-	-
MN908947.3	10547	A	2	28943	37.00	[28425, 0, 518, 0]	AG	0.02	-	-	-	-	-
MN908947.3	11610	T	2	195	68.84	[0, 1, 3, 191]	TG TC	0.02	-	-	-	-	-
MN908947.3	11666	A	2	206	69.51	[201, 0, 0, 5]	AT	0.02	-	-	-	-	-
MN908947.3	16899	T	2	3245	72.00	[1, 1, 54, 3189]	TG TC TA	0.02	-	-	-	-	-
MN908947.3	555	A	2	8119	71.13	[8067, 0, 2, 50]	AT AG	0.01	-	-	-	-	-
MN908947.3	1700	T	2	20683	37.00	[1, 107, 2, 20573]	TC TG TA	0.01	-	-	-	-	-
MN908947.3	1787	A	2	24742	38.98	[24437, 0, 304, 1]	AG AT	0.01	-	-	-	-	-
MN908947.3	2156	C	2	34433	72.47	[1, 33989, 0, 443]	CT CA	0.01	-	-	-	-	-
MN908947.3	2853	A	2	1248	72.80	[1226, 1, 10, 11]	AT AG AC	0.01	-	-	-	-	-
MN908947.3	4110	A	2	2536	72.82	[2519, 0, 3, 14]	AT AG	0.01	-	-	-	-	-
MN908947.3	4895	T	2	12380	37.00	[1, 76, 1, 12302]	TC TG TA	0.01	-	-	-	-	-
MN908947.3	5005	C	2	1476	37.00	[12, 1462, 0, 2]	CA CT	0.01	-	-	-	-	-
MN908947.3	5239	C	2	2737	73.11	[0, 2701, 0, 36]	CT	0.01	-	-	-	-	-
MN908947.3	5577	T	2	2956	37.70	[0, 1, 17, 2938]	TG TC	0.01	-	-	-	-	-
MN908947.3	6384	C	2	1984	70.88	[0, 1963, 9, 12]	CT CG	0.01	-	-	-	-	-
MN908947.3	6670	G	2	429	70.82	[0, 0, 425, 4]	GT	0.01	-	-	-	-	-
MN908947.3	6677	A	2	410	71.73	[407, 0, 3, 0]	AG	0.01	-	-	-	-	-
MN908947.3	6925	A	2	295	72.61	[291, 0, 0, 4]	AT	0.01	-	-	-	-	-
MN908947.3	6943	G	2	291	71.28	[2, 0, 289, 0]	GA	0.01	-	-	-	-	-
MN908947.3	7224	C	2	747	72.20	[0, 738, 5, 4]	CG CT	0.01	-	-	-	-	-
MN908947.3	7868	T	2	1343	72.33	[0, 9, 0, 1334]	TC	0.01	-	-	-	-	-
MN908947.3	8172	C	2	4653	70.63	[39, 4596, 0, 18]	CA CT	0.01	-	-	-	-	-
MN908947.3	8387	A	2	1504	37.00	[1470, 16, 0, 18]	AT AC	0.01	-	-	-	-	-
MN908947.3	8485	T	2	1433	37.00	[12, 0, 0, 1421]	TA	0.01	-	-	-	-	-
MN908947.3	9282	T	2	645	71.44	[0, 5, 0, 640]	TC	0.01	-	-	-	-	-
MN908947.3	9941	T	2	2339	72.34	[14, 0, 0, 2325]	TA	0.01	-	-	-	-	-
MN908947.3	10447	G	2	6595	72.55	[0, 2, 6544, 49]	GT GC	0.01	-	-	-	-	-
MN908947.3	11011	G	2	2105	37.02	[1, 0, 2093, 11]	GT GA	0.01	-	-	-	-	-
MN908947.3	11616	G	2	185	71.41	[1, 0, 184, 0]	GA	0.01	-	-	-	-	-
MN908947.3	11620	C	2	185	72.46	[0, 184, 0, 1]	CT	0.01	-	-	-	-	-
MN908947.3	11621	T	2	184	73.60	[0, 1, 0, 183]	TC	0.01	-	-	-	-	-
MN908947.3	11654	T	2	185	73.61	[0, 1, 0, 184]	TC	0.01	-	-	-	-	-
MN908947.3	11661	T	2	185	72.95	[0, 2, 0, 183]	TC	0.01	-	-	-	-	-
MN908947.3	11914	A	2	4887	72.64	[4812, 73, 2, 0]	AC AG	0.01	-	-	-	-	-
MN908947.3	12480	T	2	5072	37.00	[0, 0, 27, 5045]	TG	0.01	-	-	-	-	-
MN908947.3	12481	T	2	5022	37.00	[0, 39, 0, 4983]	TC	0.01	-	-	-	-	-
MN908947.3	12769	G	2	5141	70.51	[1, 13, 5094, 33]	GT GC GA	0.01	-	-	-	-	-
MN908947.3	14408	T	2	15134	69.32	[0, 125, 0, 15009]	TC	0.01	-	-	-	-	-
MN908947.3	14566	G	2	126	37.00	[1, 0, 125, 0]	GA	0.01	-	-	-	-	-
MN908947.3	14567	C	2	127	37.00	[0, 126, 0, 1]	CT	0.01	-	-	-	-	-
MN908947.3	15350	T	2	40139	37.00	[245, 22, 1, 39871]	TA TC TG	0.01	-	-	-	-	-
MN908947.3	15753	A	2	1364	73.25	[1354, 0, 0, 10]	AT	0.01	-	-	-	-	-
MN908947.3	17113	A	2	4703	72.10	[4653, 0, 2, 48]	AT AG	0.01	-	-	-	-	-
MN908947.3	17173	G	2	4711	72.38	[1, 23, 4658, 29]	GT GC GA	0.01	-	-	-	-	-
MN908947.3	18245	A	2	3766	37.11	[3746, 0, 1, 19]	AT AG	0.01	-	-	-	-	-
MN908947.3	19107	T	2	1412	71.29	[0, 1, 11, 1400]	TG TC	0.01	-	-	-	-	-
MN908947.3	19183	T	2	1407	70.83	[0, 0, 13, 1394]	TG	0.01	-	-	-	-	-
MN908947.3	19668	T	2	17784	37.00	[0, 153, 0, 17631]	TC	0.01	-	-	-	-	-
MN908947.3	19775	A	2	2403	37.00	[2379, 0, 0, 24]	AT	0.01	-	-	-	-	-
MN908947.3	19963	A	2	3709	71.71	[3679, 0, 9, 21]	AT AG	0.01	-	-	-	-	-
MN908947.3	21532	A	2	972	69.93	[962, 0, 2, 8]	AT AG	0.01	-	-	-	-	-
MN908947.3	21733	T	2	2002	37.45	[0, 18, 0, 1984]	TC	0.01	-	-	-	-	-
MN908947.3	22092	T	2	1623	72.68	[3, 0, 17, 1603]	TG TA	0.01	-	-	-	-	-
MN908947.3	23097	T	2	34633	37.00	[0, 276, 1, 34356]	TC TG	0.01	-	-	-	-	-
MN908947.3	23761	G	2	1018	72.21	[8, 0, 1001, 9]	GT GA	0.01	-	-	-	-	-
MN908947.3	23973	A	2	5351	73.32	[5307, 27, 1, 16]	AC AT AG	0.01	-	-	-	-	-
MN908947.3	24253	A	2	5889	72.11	[5805, 55, 3, 26]	AC AT AG	0.01	-	-	-	-	-
MN908947.3	24810	A	2	3921	72.59	[3871, 38, 3, 9]	AC AT AG	0.01	-	-	-	-	-
MN908947.3	25160	C	2	1192	37.00	[0, 1183, 0, 9]	CT	0.01	-	-	-	-	-
MN908947.3	25336	A	2	5530	37.03	[5484, 2, 44, 0]	AG AC	0.01	-	-	-	-	-
MN908947.3	26730	G	2	7189	38.55	[6, 0, 7146, 37]	GT GA	0.01	-	-	-	-	-
MN908947.3	27305	T	2	478	71.04	[0, 5, 0, 473]	TC	0.01	-	-	-	-	-

## Sheet: EDB-a-1_P2
Region	Position	Reference	Strand	Coverage-q30	MeanQ	BaseCount[A,C,G,T]	AllSubs	Frequency	gCoverage-q30	gMeanQ	gBaseCount[A,C,G,T]	gAllSubs	gFrequency
MN908947.3	2453	C	2	28157	70.73	[0, 10, 1, 28146]	CT CG	1.00	-	-	-	-	-
MN908947.3	2505	C	2	28616	37.04	[0, 60, 3, 28553]	CT CG	1.00	-	-	-	-	-
MN908947.3	3037	C	2	21265	70.80	[0, 1, 0, 21264]	CT	1.00	-	-	-	-	-
MN908947.3	4941	C	2	4093	72.48	[0, 4, 0, 4089]	CT	1.00	-	-	-	-	-
MN908947.3	5388	C	2	10896	72.94	[10892, 1, 3, 0]	CA CG	1.00	-	-	-	-	-
MN908947.3	5986	C	2	12271	73.18	[0, 3, 0, 12268]	CT	1.00	-	-	-	-	-
MN908947.3	23060	A	2	42822	70.51	[179, 4, 0, 42639]	AT AC	1.00	-	-	-	-	-
MN908947.3	23601	C	2	33322	70.22	[33299, 1, 22, 0]	CA CG	1.00	-	-	-	-	-
MN908947.3	23706	C	2	1464	72.30	[0, 0, 0, 1464]	CT	1.00	-	-	-	-	-
MN908947.3	24911	G	2	30087	37.03	[0, 30074, 8, 5]	GC GT	1.00	-	-	-	-	-
MN908947.3	27969	C	2	47948	37.01	[0, 16, 1, 47931]	CT CG	1.00	-	-	-	-	-
MN908947.3	28045	G	2	32516	72.16	[1, 3, 4, 32508]	GT GC GA	1.00	-	-	-	-	-
MN908947.3	14408	C	2	17815	69.13	[0, 253, 1, 17561]	CT CG	0.99	-	-	-	-	-
MN908947.3	28796	G	2	30	38.23	[4, 16, 2, 8]	GC GT GA	0.89	-	-	-	-	-
MN908947.3	23400	G	2	48959	37.29	[34984, 1, 13957, 17]	GA GT GC	0.71	-	-	-	-	-
MN908947.3	21770	G	2	5	54.40	[2, 0, 3, 0]	GA	0.40	-	-	-	-	-
MN908947.3	12741	C	2	39471	37.02	[1, 27632, 0, 11838]	CT CA	0.30	-	-	-	-	-
MN908947.3	16176	C	2	48374	37.00	[2, 39408, 0, 8964]	CT CA	0.19	-	-	-	-	-
MN908947.3	23123	G	2	220	62.20	[13, 0, 178, 29]	GT GA	0.14	-	-	-	-	-
MN908947.3	14575	G	2	299	37.00	[0, 14, 248, 37]	GT GC	0.13	-	-	-	-	-
MN908947.3	25436	A	2	46923	67.33	[41708, 5182, 29, 4]	AC AG AT	0.11	-	-	-	-	-
MN908947.3	21776	G	2	5296	73.19	[350, 0, 4944, 2]	GA GT	0.07	-	-	-	-	-
MN908947.3	1150	C	2	14117	72.81	[0, 13468, 0, 649]	CT	0.05	-	-	-	-	-
MN908947.3	14491	C	2	270	69.73	[0, 251, 7, 12]	CT CG	0.05	-	-	-	-	-
MN908947.3	19541	T	2	4265	37.30	[0, 4, 230, 4031]	TG TC	0.05	-	-	-	-	-
MN908947.3	20054	A	2	13406	37.04	[12723, 0, 682, 1]	AG AT	0.05	-	-	-	-	-
MN908947.3	25886	C	2	12152	73.14	[0, 11557, 0, 595]	CT	0.05	-	-	-	-	-
MN908947.3	28145	T	2	532	68.52	[1, 29, 0, 502]	TC TA	0.05	-	-	-	-	-
MN908947.3	9870	C	2	5962	71.58	[233, 5729, 0, 0]	CA	0.04	-	-	-	-	-
MN908947.3	11610	T	2	353	69.00	[0, 2, 9, 342]	TG TC	0.03	-	-	-	-	-
MN908947.3	29098	C	2	45946	37.00	[0, 44551, 1383, 12]	CG CT	0.03	-	-	-	-	-
MN908947.3	6813	C	2	14212	72.33	[1, 13929, 0, 282]	CT CA	0.02	-	-	-	-	-
MN908947.3	10547	A	2	39689	37.03	[39028, 0, 661, 0]	AG	0.02	-	-	-	-	-
MN908947.3	10776	C	2	8125	72.50	[0, 7953, 0, 172]	CT	0.02	-	-	-	-	-
MN908947.3	11750	C	2	39252	73.08	[0, 38504, 2, 746]	CT CG	0.02	-	-	-	-	-
MN908947.3	1700	T	2	32233	37.00	[1, 172, 0, 32060]	TC TA	0.01	-	-	-	-	-
MN908947.3	1787	A	2	36493	40.72	[36080, 0, 413, 0]	AG	0.01	-	-	-	-	-
MN908947.3	2853	A	2	3447	72.79	[3417, 1, 11, 18]	AT AG AC	0.01	-	-	-	-	-
MN908947.3	4895	T	2	19176	37.00	[0, 139, 2, 19035]	TC TG	0.01	-	-	-	-	-
MN908947.3	6670	G	2	1482	71.19	[1, 1, 1471, 9]	GT GC GA	0.01	-	-	-	-	-
MN908947.3	6925	A	2	729	72.72	[722, 2, 0, 5]	AT AC	0.01	-	-	-	-	-
MN908947.3	7004	A	2	645	37.00	[637, 7, 0, 1]	AC AT	0.01	-	-	-	-	-
MN908947.3	7789	T	2	3159	37.10	[0, 25, 0, 3134]	TC	0.01	-	-	-	-	-
MN908947.3	8387	A	2	3228	37.00	[3184, 15, 2, 27]	AT AC AG	0.01	-	-	-	-	-
MN908947.3	9282	T	2	1375	72.09	[0, 7, 0, 1368]	TC	0.01	-	-	-	-	-
MN908947.3	10116	C	2	44045	37.02	[1, 43453, 0, 591]	CT CA	0.01	-	-	-	-	-
MN908947.3	10341	C	2	27937	72.69	[2, 27785, 0, 150]	CT CA	0.01	-	-	-	-	-
MN908947.3	10447	G	2	12590	72.66	[5, 1, 12510, 74]	GT GA GC	0.01	-	-	-	-	-
MN908947.3	11247	T	2	30089	71.94	[0, 191, 4, 29894]	TC TG	0.01	-	-	-	-	-
MN908947.3	11441	G	2	28999	37.05	[357, 0, 28641, 1]	GA GT	0.01	-	-	-	-	-
MN908947.3	11666	A	2	365	70.39	[360, 0, 0, 5]	AT	0.01	-	-	-	-	-
MN908947.3	11934	A	2	9579	73.10	[9486, 0, 93, 0]	AG	0.01	-	-	-	-	-
MN908947.3	12041	G	2	29153	73.09	[166, 0, 28987, 0]	GA	0.01	-	-	-	-	-
MN908947.3	12159	A	2	45793	37.00	[45196, 55, 541, 1]	AG AC AT	0.01	-	-	-	-	-
MN908947.3	12357	C	2	34951	72.83	[1, 34708, 0, 242]	CT CA	0.01	-	-	-	-	-
MN908947.3	15350	T	2	52837	37.00	[315, 28, 1, 52493]	TA TC TG	0.01	-	-	-	-	-
MN908947.3	16899	T	2	7881	71.94	[0, 2, 93, 7786]	TG TC	0.01	-	-	-	-	-
MN908947.3	19107	T	2	3083	71.11	[0, 2, 19, 3062]	TG TC	0.01	-	-	-	-	-
MN908947.3	19183	T	2	3083	72.49	[0, 1, 27, 3055]	TG TC	0.01	-	-	-	-	-
MN908947.3	21532	A	2	2136	68.62	[2113, 0, 11, 12]	AT AG	0.01	-	-	-	-	-
MN908947.3	21733	T	2	5335	68.85	[0, 30, 0, 5305]	TC	0.01	-	-	-	-	-
MN908947.3	22577	G	2	2575	71.74	[2, 0, 2539, 34]	GT GA	0.01	-	-	-	-	-
MN908947.3	23094	T	2	42481	37.01	[0, 378, 0, 42103]	TC	0.01	-	-	-	-	-
MN908947.3	23132	T	2	179	70.36	[0, 1, 0, 178]	TC	0.01	-	-	-	-	-
MN908947.3	23139	C	2	179	71.17	[0, 177, 0, 2]	CT	0.01	-	-	-	-	-
MN908947.3	23158	G	2	179	70.17	[0, 0, 178, 1]	GT	0.01	-	-	-	-	-
MN908947.3	23161	T	2	179	73.20	[0, 1, 0, 178]	TC	0.01	-	-	-	-	-
MN908947.3	23174	G	2	179	73.17	[1, 0, 178, 0]	GA	0.01	-	-	-	-	-
MN908947.3	23186	T	2	178	72.17	[0, 1, 0, 177]	TC	0.01	-	-	-	-	-
MN908947.3	23195	T	2	179	70.72	[0, 1, 0, 178]	TC	0.01	-	-	-	-	-
MN908947.3	23197	A	2	189	70.56	[187, 0, 0, 2]	AT	0.01	-	-	-	-	-
MN908947.3	23758	G	2	1482	72.52	[11, 0, 1469, 2]	GA GT	0.01	-	-	-	-	-
MN908947.3	24807	A	2	8449	72.44	[8368, 56, 1, 24]	AC AT AG	0.01	-	-	-	-	-
MN908947.3	25023	A	2	23956	37.01	[23750, 0, 0, 206]	AT	0.01	-	-	-	-	-
MN908947.3	26045	T	2	23986	50.91	[0, 14, 122, 23850]	TG TC	0.01	-	-	-	-	-
MN908947.3	27365	A	2	1464	72.80	[1454, 0, 0, 10]	AT	0.01	-	-	-	-	-
MN908947.3	28232	T	2	486	37.30	[0, 7, 0, 479]	TC	0.01	-	-	-	-	-

## Sheet: EDB-a-1_P3
Region	Position	Reference	Strand	Coverage-q30	MeanQ	BaseCount[A,C,G,T]	AllSubs	Frequency	gCoverage-q30	gMeanQ	gBaseCount[A,C,G,T]	gAllSubs	gFrequency
MN908947.3	2505	C	2	29701	37.01	[1, 66, 2, 29632]	CT CG CA	1.00	-	-	-	-	-
MN908947.3	3037	C	2	22351	71.00	[1, 9, 1, 22340]	CT CG CA	1.00	-	-	-	-	-
MN908947.3	4941	C	2	3181	72.50	[0, 4, 0, 3177]	CT	1.00	-	-	-	-	-
MN908947.3	5388	C	2	12306	73.18	[12275, 27, 4, 0]	CA CG	1.00	-	-	-	-	-
MN908947.3	23601	C	2	36423	70.06	[36243, 0, 179, 1]	CA CG CT	1.00	-	-	-	-	-
MN908947.3	23706	C	2	1195	72.50	[0, 5, 0, 1190]	CT	1.00	-	-	-	-	-
MN908947.3	28045	G	2	31904	72.90	[0, 1, 157, 31746]	GT GC	1.00	-	-	-	-	-
MN908947.3	28796	G	2	15	37.00	[3, 7, 0, 5]	GC GT GA	1.00	-	-	-	-	-
MN908947.3	2453	C	2	31418	70.24	[0, 250, 2, 31166]	CT CG	0.99	-	-	-	-	-
MN908947.3	5986	C	2	12950	73.18	[0, 141, 0, 12809]	CT	0.99	-	-	-	-	-
MN908947.3	14408	C	2	19129	69.27	[2, 184, 1, 18942]	CT CA CG	0.99	-	-	-	-	-
MN908947.3	23060	A	2	47250	71.71	[565, 5, 0, 46680]	AT AC	0.99	-	-	-	-	-
MN908947.3	24911	G	2	28859	37.02	[1, 28562, 289, 7]	GC GT GA	0.99	-	-	-	-	-
MN908947.3	27969	C	2	44126	37.01	[1, 348, 0, 43777]	CT CA	0.99	-	-	-	-	-
MN908947.3	23400	G	2	42780	37.25	[31042, 1, 11726, 11]	GA GT GC	0.73	-	-	-	-	-
MN908947.3	12741	C	2	41350	37.02	[0, 31593, 1, 9756]	CT CG	0.24	-	-	-	-	-
MN908947.3	21776	G	2	4184	72.71	[991, 0, 3193, 0]	GA	0.24	-	-	-	-	-
MN908947.3	25886	C	2	8800	72.99	[0, 7073, 0, 1727]	CT	0.20	-	-	-	-	-
MN908947.3	16176	C	2	43922	37.00	[2, 37058, 0, 6862]	CT CA	0.16	-	-	-	-	-
MN908947.3	1150	C	2	11729	72.37	[1, 10183, 0, 1545]	CT CA	0.13	-	-	-	-	-
MN908947.3	9870	C	2	4754	71.49	[610, 4142, 0, 2]	CA CT	0.13	-	-	-	-	-
MN908947.3	14575	G	2	221	37.00	[0, 17, 180, 24]	GT GC	0.12	-	-	-	-	-
MN908947.3	23123	G	2	374	64.72	[14, 0, 329, 31]	GT GA	0.09	-	-	-	-	-
MN908947.3	6954	C	2	678	66.94	[0, 625, 0, 53]	CT	0.08	-	-	-	-	-
MN908947.3	10341	C	2	32199	72.67	[2, 30323, 0, 1874]	CT CA	0.06	-	-	-	-	-
MN908947.3	14491	C	2	201	69.40	[0, 183, 6, 12]	CT CG	0.06	-	-	-	-	-
MN908947.3	20054	A	2	11500	37.02	[10824, 0, 676, 0]	AG	0.06	-	-	-	-	-
MN908947.3	25436	A	2	47415	69.69	[44356, 3037, 19, 3]	AC AG AT	0.06	-	-	-	-	-
MN908947.3	28145	T	2	491	68.58	[2, 28, 0, 461]	TC TA	0.06	-	-	-	-	-
MN908947.3	10776	C	2	6633	72.54	[0, 6394, 0, 239]	CT	0.04	-	-	-	-	-
MN908947.3	1741	A	2	2759	72.44	[2683, 72, 4, 0]	AC AG	0.03	-	-	-	-	-
MN908947.3	6402	C	2	4384	72.02	[0, 4249, 0, 135]	CT	0.03	-	-	-	-	-
MN908947.3	10116	C	2	44300	37.02	[0, 43188, 0, 1112]	CT	0.03	-	-	-	-	-
MN908947.3	11666	A	2	362	69.86	[352, 0, 0, 10]	AT	0.03	-	-	-	-	-
MN908947.3	11750	C	2	42552	72.85	[2, 41175, 2, 1373]	CT CG CA	0.03	-	-	-	-	-
MN908947.3	22577	G	2	1697	71.20	[1, 0, 1639, 57]	GT GA	0.03	-	-	-	-	-
MN908947.3	23305	T	2	26313	43.67	[6, 22, 817, 25468]	TG TC TA	0.03	-	-	-	-	-
MN908947.3	28457	A	2	7627	73.45	[7434, 1, 191, 1]	AG AT AC	0.03	-	-	-	-	-
MN908947.3	29098	C	2	38946	37.00	[0, 37712, 1215, 19]	CG CT	0.03	-	-	-	-	-
MN908947.3	6813	C	2	15300	72.38	[0, 15044, 0, 256]	CT	0.02	-	-	-	-	-
MN908947.3	9053	G	2	10223	73.40	[1, 0, 10047, 175]	GT GA	0.02	-	-	-	-	-
MN908947.3	10547	A	2	41247	37.02	[40503, 1, 742, 1]	AG AT AC	0.02	-	-	-	-	-
MN908947.3	12041	G	2	34207	72.86	[540, 0, 33642, 25]	GA GT	0.02	-	-	-	-	-
MN908947.3	16899	T	2	5565	71.76	[0, 0, 98, 5467]	TG	0.02	-	-	-	-	-
MN908947.3	21987	G	2	17132	37.00	[258, 0, 16873, 1]	GA GT	0.02	-	-	-	-	-
MN908947.3	26764	T	2	11433	73.28	[0, 255, 1, 11177]	TC TG	0.02	-	-	-	-	-
MN908947.3	27635	T	2	15483	72.78	[0, 285, 0, 15198]	TC	0.02	-	-	-	-	-
MN908947.3	28232	T	2	444	37.27	[0, 8, 0, 436]	TC	0.02	-	-	-	-	-
MN908947.3	29359	C	2	12310	71.79	[0, 12012, 0, 298]	CT	0.02	-	-	-	-	-
MN908947.3	152	A	2	38913	72.58	[38651, 1, 260, 1]	AG AT AC	0.01	-	-	-	-	-
MN908947.3	210	G	2	61025	37.00	[11, 2, 60451, 561]	GT GA GC	0.01	-	-	-	-	-
MN908947.3	913	T	2	15993	73.07	[0, 185, 0, 15808]	TC	0.01	-	-	-	-	-
MN908947.3	1683	T	2	35463	37.01	[3, 229, 0, 35231]	TC TA	0.01	-	-	-	-	-
MN908947.3	1700	T	2	34365	37.00	[1, 211, 4, 34149]	TC TG TA	0.01	-	-	-	-	-
MN908947.3	1787	A	2	37459	39.63	[36979, 0, 478, 2]	AG AT	0.01	-	-	-	-	-
MN908947.3	2853	A	2	2532	72.71	[2496, 0, 9, 27]	AT AG	0.01	-	-	-	-	-
MN908947.3	3267	T	2	31180	37.00	[0, 247, 2, 30931]	TC TG	0.01	-	-	-	-	-
MN908947.3	4181	G	2	30126	65.64	[11, 8, 29856, 251]	GT GA GC	0.01	-	-	-	-	-
MN908947.3	4895	T	2	20001	37.00	[0, 142, 0, 19859]	TC	0.01	-	-	-	-	-
MN908947.3	6925	A	2	706	72.61	[692, 6, 1, 7]	AT AC AG	0.01	-	-	-	-	-
MN908947.3	7004	A	2	596	37.00	[590, 6, 0, 0]	AC	0.01	-	-	-	-	-
MN908947.3	7124	C	2	15318	72.36	[0, 15213, 0, 105]	CT	0.01	-	-	-	-	-
MN908947.3	7224	C	2	1701	72.18	[0, 1683, 6, 12]	CT CG	0.01	-	-	-	-	-
MN908947.3	7728	C	2	26341	69.79	[0, 26209, 0, 132]	CT	0.01	-	-	-	-	-
MN908947.3	7789	T	2	2565	37.03	[0, 25, 0, 2540]	TC	0.01	-	-	-	-	-
MN908947.3	7868	T	2	2555	71.95	[0, 13, 0, 2542]	TC	0.01	-	-	-	-	-
MN908947.3	8172	C	2	8625	71.00	[44, 8552, 0, 29]	CA CT	0.01	-	-	-	-	-
MN908947.3	8387	A	2	2659	37.00	[2609, 16, 1, 33]	AT AC AG	0.01	-	-	-	-	-
MN908947.3	8986	C	2	31894	37.02	[4, 31722, 0, 168]	CT CA	0.01	-	-	-	-	-
MN908947.3	9282	T	2	1007	71.76	[0, 6, 0, 1001]	TC	0.01	-	-	-	-	-
MN908947.3	10029	C	2	33574	72.58	[0, 33399, 0, 175]	CT	0.01	-	-	-	-	-
MN908947.3	10447	G	2	11455	72.61	[2, 1, 11371, 81]	GT GA GC	0.01	-	-	-	-	-
MN908947.3	10559	A	2	41660	37.05	[41254, 0, 405, 1]	AG AT	0.01	-	-	-	-	-
MN908947.3	10775	C	2	6634	72.59	[0, 6596, 0, 38]	CT	0.01	-	-	-	-	-
MN908947.3	10934	T	2	32288	69.94	[0, 288, 0, 32000]	TC	0.01	-	-	-	-	-
MN908947.3	11011	G	2	3761	37.07	[1, 0, 3734, 26]	GT GA	0.01	-	-	-	-	-
MN908947.3	11201	A	2	33449	72.35	[33244, 1, 203, 1]	AG AT AC	0.01	-	-	-	-	-
MN908947.3	11332	A	2	12584	72.35	[12404, 0, 180, 0]	AG	0.01	-	-	-	-	-
MN908947.3	11441	G	2	29484	37.04	[198, 0, 29286, 0]	GA	0.01	-	-	-	-	-
MN908947.3	11934	A	2	8501	72.88	[8375, 0, 126, 0]	AG	0.01	-	-	-	-	-
MN908947.3	12769	G	2	9148	70.40	[2, 17, 9075, 54]	GT GC GA	0.01	-	-	-	-	-
MN908947.3	14510	A	2	183	73.27	[182, 0, 1, 0]	AG	0.01	-	-	-	-	-
MN908947.3	14511	G	2	182	72.31	[2, 0, 180, 0]	GA	0.01	-	-	-	-	-
MN908947.3	14530	T	2	183	73.14	[0, 1, 0, 182]	TC	0.01	-	-	-	-	-
MN908947.3	14543	T	2	183	73.60	[0, 1, 0, 182]	TC	0.01	-	-	-	-	-
MN908947.3	14550	A	2	182	67.77	[181, 0, 1, 0]	AG	0.01	-	-	-	-	-
MN908947.3	14559	G	2	181	37.00	[1, 0, 180, 0]	GA	0.01	-	-	-	-	-
MN908947.3	14563	G	2	179	37.00	[1, 0, 178, 0]	GA	0.01	-	-	-	-	-
MN908947.3	14567	C	2	179	37.00	[0, 178, 0, 1]	CT	0.01	-	-	-	-	-
MN908947.3	14568	T	2	172	37.00	[0, 1, 0, 171]	TC	0.01	-	-	-	-	-
MN908947.3	14676	T	2	43898	71.41	[3, 367, 0, 43528]	TC TA	0.01	-	-	-	-	-
MN908947.3	15279	T	2	44785	71.53	[1, 347, 1, 44436]	TC TG TA	0.01	-	-	-	-	-
MN908947.3	15350	T	2	50980	37.00	[399, 17, 1, 50563]	TA TC TG	0.01	-	-	-	-	-
MN908947.3	17113	A	2	7276	72.33	[7212, 0, 0, 64]	AT	0.01	-	-	-	-	-
MN908947.3	17930	T	2	43516	37.00	[1, 15, 351, 43149]	TG TC TA	0.01	-	-	-	-	-
MN908947.3	18245	A	2	6294	37.12	[6259, 1, 0, 34]	AT AC	0.01	-	-	-	-	-
MN908947.3	19107	T	2	2340	70.96	[0, 1, 14, 2325]	TG TC	0.01	-	-	-	-	-
MN908947.3	19183	T	2	2343	70.44	[1, 2, 21, 2319]	TG TC TA	0.01	-	-	-	-	-
MN908947.3	19220	C	2	22651	37.00	[0, 22377, 1, 273]	CT CG	0.01	-	-	-	-	-
MN908947.3	19404	T	2	2539	71.14	[26, 0, 0, 2513]	TA	0.01	-	-	-	-	-
MN908947.3	19547	C	2	25389	69.47	[2, 25239, 0, 148]	CT CA	0.01	-	-	-	-	-
MN908947.3	19775	A	2	4035	37.00	[4014, 0, 0, 21]	AT	0.01	-	-	-	-	-
MN908947.3	21532	A	2	1639	67.99	[1622, 0, 13, 4]	AG AT	0.01	-	-	-	-	-
MN908947.3	21618	C	2	17419	73.22	[0, 17300, 116, 3]	CG CT	0.01	-	-	-	-	-
MN908947.3	21733	T	2	4213	67.84	[0, 28, 0, 4185]	TC	0.01	-	-	-	-	-
MN908947.3	21765	T	2	175	69.96	[0, 1, 0, 174]	TC	0.01	-	-	-	-	-
MN908947.3	21770	G	2	177	72.19	[1, 0, 175, 1]	GT GA	0.01	-	-	-	-	-
MN908947.3	21846	C	2	17989	37.05	[1, 17769, 1, 218]	CT CG CA	0.01	-	-	-	-	-
MN908947.3	22914	T	2	3220	73.52	[0, 2, 46, 3172]	TG TC	0.01	-	-	-	-	-
MN908947.3	23094	T	2	46880	37.01	[2, 437, 0, 46441]	TC TA	0.01	-	-	-	-	-
MN908947.3	23197	A	2	351	70.69	[347, 0, 0, 4]	AT	0.01	-	-	-	-	-
MN908947.3	23268	A	2	62295	55.78	[61622, 635, 38, 0]	AC AG	0.01	-	-	-	-	-
MN908947.3	23758	G	2	1214	71.95	[7, 0, 1199, 8]	GT GA	0.01	-	-	-	-	-
MN908947.3	24103	C	2	57374	62.56	[1, 57037, 0, 336]	CT CA	0.01	-	-	-	-	-
MN908947.3	24407	G	2	35194	73.19	[256, 0, 34938, 0]	GA	0.01	-	-	-	-	-
MN908947.3	24503	G	2	42772	37.00	[10, 2, 42287, 473]	GT GA GC	0.01	-	-	-	-	-
MN908947.3	24807	A	2	6504	71.28	[6414, 63, 6, 21]	AC AT AG	0.01	-	-	-	-	-
MN908947.3	25023	A	2	24065	37.00	[23895, 0, 1, 169]	AT AG	0.01	-	-	-	-	-
MN908947.3	25333	A	2	7547	37.04	[7491, 2, 52, 2]	AG AT AC	0.01	-	-	-	-	-
MN908947.3	25466	C	2	47479	69.61	[1, 47027, 0, 451]	CT CA	0.01	-	-	-	-	-
MN908947.3	25478	G	2	47445	68.42	[24, 1, 47076, 344]	GT GA GC	0.01	-	-	-	-	-
MN908947.3	27749	C	2	23440	73.12	[0, 23209, 0, 231]	CT	0.01	-	-	-	-	-
MN908947.3	27871	C	2	13415	72.95	[0, 13214, 0, 201]	CT	0.01	-	-	-	-	-
MN908947.3	28108	G	2	31863	37.00	[397, 3, 31462, 1]	GA GC GT	0.01	-	-	-	-	-
MN908947.3	28276	C	2	50078	37.00	[2, 49601, 462, 13]	CG CT CA	0.01	-	-	-	-	-
MN908947.3	28277	T	2	50292	37.00	[464, 11, 3, 49814]	TA TC TG	0.01	-	-	-	-	-
MN908947.3	28278	A	2	51775	37.00	[51308, 0, 1, 466]	AT AG	0.01	-	-	-	-	-
MN908947.3	28877	A	2	53459	60.20	[53040, 1, 24, 394]	AT AG AC	0.01	-	-	-	-	-
MN908947.3	28878	A	2	56713	60.72	[56274, 3, 435, 1]	AG AC AT	0.01	-	-	-	-	-
MN908947.3	28879	C	2	57585	60.91	[1, 57167, 401, 16]	CG CT CA	0.01	-	-	-	-	-
MN908947.3	28912	G	2	57534	60.44	[19, 0, 57113, 402]	GT GA	0.01	-	-	-	-	-
MN908947.3	28973	T	2	38328	37.19	[0, 303, 1, 38024]	TC TG	0.01	-	-	-	-	-
MN908947.3	29398	G	2	52783	37.01	[20, 1, 52107, 655]	GT GA GC	0.01	-	-	-	-	-
MN908947.3	29733	G	2	10823	73.08	[4, 1, 10684, 134]	GT GA GC	0.01	-	-	-	-	-
MN908947.3	29738	G	2	10813	73.12	[10, 1, 10647, 155]	GT GA GC	0.01	-	-	-	-	-

[truncated: 1 more sheets: EDB-a-1_P4]
