# Supplementary material for: Differential RNA editing landscapes in host cell versus the SARS-CoV-2 genome
Source: iScience. 2023 Sep 30;26(11):108031. doi: 10.1016/j.isci.2023.108031 (PMC10590966; doi:10.1016/j.isci.2023.108031)
Supplement: Table S2: Substitutions observed in the host cellular transcriptome (mock and infected with SARS-CoV-2 variants). [file mmc3.xlsx]

## Sheet: Ctrl24h
Region	Position	Reference	Strand	Coverage-q30	MeanQ	BaseCount[A,C,G,T]	AllSubs	Frequency	gCoverage-q30	gMeanQ	gBaseCount[A,C,G,T]	gAllSubs	gFrequency	rmsk_feat	rmsk_git	snp151_feat	snp151_git	RefSeq_feat	RefSeq_git	REDIportal[ed-knownEditing]
chr1	1082746	C	0	39	61.05	[0, 7, 0, 32]	CT	0.82	-	-	-	-	-	-	-	-	-	3UTR,exon,transcript	C1orf159	-
chr1	1408874	A	1	23	59.57	[13, 0, 10, 0]	AG	0.43	-	-	-	-	-	SINE	AluSz"; transcript_id "Alu";	-	-	-	-	-
chr1	1408875	A	1	23	58.87	[11, 0, 12, 0]	AG	0.52	-	-	-	-	-	SINE	AluSz"; transcript_id "Alu";	-	-	-	-	-
chr1	1483156	A	1	11	66.18	[8, 0, 3, 0]	AG	0.27	-	-	-	-	-	SINE	AluSc8"; transcript_id "Alu";	-	-	transcript	ATAD3B	-
chr1	1483408	A	1	12	70.92	[8, 0, 4, 0]	AG	0.33	-	-	-	-	-	SINE	AluSp"; transcript_id "Alu";	-	-	transcript	ATAD3B	-
chr1	1483517	A	1	19	46.79	[16, 0, 3, 0]	AG	0.16	-	-	-	-	-	SINE	AluSz"; transcript_id "Alu";	-	-	transcript	ATAD3B	-
chr1	1483539	A	1	19	44.79	[14, 0, 5, 0]	AG	0.26	-	-	-	-	-	SINE	AluSz"; transcript_id "Alu";	-	-	transcript	ATAD3B	-
chr1	1483680	A	1	14	37.00	[10, 0, 4, 0]	AG	0.29	-	-	-	-	-	SINE	AluSz"; transcript_id "Alu";	-	-	transcript	ATAD3B	-
chr1	1484310	A	1	14	63.43	[9, 0, 5, 0]	AG	0.36	-	-	-	-	-	SINE	AluY"; transcript_id "Alu";	-	-	transcript	ATAD3B	-
chr1	1484320	A	1	16	64.00	[3, 2, 11, 0]	AG AC	0.79	-	-	-	-	-	SINE	AluY"; transcript_id "Alu";	-	-	transcript	ATAD3B	-
chr1	1484388	A	1	12	66.83	[4, 0, 8, 0]	AG	0.67	-	-	-	-	-	SINE	AluY"; transcript_id "Alu";	-	-	transcript	ATAD3B	-
chr1	1484393	A	1	12	67.83	[1, 0, 11, 0]	AG	0.92	-	-	-	-	-	SINE	AluY"; transcript_id "Alu";	-	-	transcript	ATAD3B	-
chr1	1663523	A	0	75	60.85	[67, 0, 8, 0]	AG	0.11	-	-	-	-	-	SINE	AluSg"; transcript_id "Alu";	-	-	3UTR,exon,transcript	SLC35E2B	-
chr1	1663538	A	0	75	54.12	[59, 0, 16, 0]	AG	0.21	-	-	-	-	-	SINE	AluSg"; transcript_id "Alu";	-	-	3UTR,exon,transcript	SLC35E2B	-
chr1	1663567	A	0	82	53.26	[61, 0, 21, 0]	AG	0.26	-	-	-	-	-	SINE	AluSg"; transcript_id "Alu";	-	-	3UTR,exon,transcript	SLC35E2B	-
chr1	1663586	A	0	67	54.67	[44, 0, 23, 0]	AG	0.34	-	-	-	-	-	SINE	AluSg"; transcript_id "Alu";	-	-	3UTR,exon,transcript	SLC35E2B	-
chr1	1663595	A	0	70	55.87	[63, 0, 7, 0]	AG	0.10	-	-	-	-	-	SINE	AluSg"; transcript_id "Alu";	-	-	3UTR,exon,transcript	SLC35E2B	-
chr1	1663609	A	0	62	57.69	[56, 0, 6, 0]	AG	0.10	-	-	-	-	-	SINE	AluSg"; transcript_id "Alu";	-	-	3UTR,exon,transcript	SLC35E2B	-
chr1	1664126	A	0	56	44.05	[50, 0, 6, 0]	AG	0.11	-	-	-	-	-	SINE	AluJo"; transcript_id "Alu";	-	-	3UTR,exon,transcript	SLC35E2B	-
chr1	1729411	A	0	12	74.00	[0, 0, 12, 0]	AG	1.00	-	-	-	-	-	SINE	AluSg"; transcript_id "Alu";	-	-	transcript,3UTR,exon	SLC35E2A	-
chr1	1729416	A	0	12	67.83	[6, 0, 6, 0]	AG	0.50	-	-	-	-	-	SINE	AluSg"; transcript_id "Alu";	-	-	transcript,3UTR,exon	SLC35E2A	-
chr1	1729448	A	0	12	71.00	[1, 0, 11, 0]	AG	0.92	-	-	-	-	-	SINE	AluSg"; transcript_id "Alu";	-	-	transcript,3UTR,exon	SLC35E2A	-
chr1	1729449	A	0	12	70.83	[6, 0, 6, 0]	AG	0.50	-	-	-	-	-	SINE	AluSg"; transcript_id "Alu";	-	-	transcript,3UTR,exon	SLC35E2A	-
chr1	1729608	A	0	11	50.45	[6, 0, 5, 0]	AG	0.45	-	-	-	-	-	SINE	AluSg"; transcript_id "Alu";	-	-	transcript,3UTR,exon	SLC35E2A	-
chr1	1729613	A	0	11	49.36	[6, 0, 5, 0]	AG	0.45	-	-	-	-	-	SINE	AluSg"; transcript_id "Alu";	-	-	transcript,3UTR,exon	SLC35E2A	-
chr1	1729614	A	0	10	59.20	[4, 0, 6, 0]	AG	0.60	-	-	-	-	-	SINE	AluSg"; transcript_id "Alu";	-	-	transcript,3UTR,exon	SLC35E2A	-
chr1	1729645	G	0	15	54.27	[0, 0, 11, 4]	GT	0.27	-	-	-	-	-	SINE	AluSg"; transcript_id "Alu";	-	-	transcript,3UTR,exon	SLC35E2A	-
chr1	1729660	A	0	15	63.33	[3, 0, 12, 0]	AG	0.80	-	-	-	-	-	SINE	AluSg"; transcript_id "Alu";	-	-	transcript,3UTR,exon	SLC35E2A	-
chr1	1729846	A	0	17	44.29	[10, 0, 7, 0]	AG	0.41	-	-	-	-	-	SINE	AluJo"; transcript_id "Alu";	-	-	transcript,3UTR,exon	SLC35E2A	-
chr1	1731165	A	0	12	37.00	[8, 0, 4, 0]	AG	0.33	-	-	-	-	-	SINE	AluY"; transcript_id "Alu";	-	-	transcript,3UTR,exon	SLC35E2A	-
chr1	1731171	A	0	12	37.00	[8, 0, 4, 0]	AG	0.33	-	-	-	-	-	SINE	AluY"; transcript_id "Alu";	-	-	transcript,3UTR,exon	SLC35E2A	-
chr1	1731188	A	0	15	37.00	[0, 0, 15, 0]	AG	1.00	-	-	-	-	-	SINE	AluY"; transcript_id "Alu";	-	-	transcript,3UTR,exon	SLC35E2A	-
chr1	1731213	A	0	13	49.38	[10, 0, 3, 0]	AG	0.23	-	-	-	-	-	SINE	AluY"; transcript_id "Alu";	-	-	transcript,3UTR,exon	SLC35E2A	-
chr1	1731320	A	0	10	59.20	[7, 0, 3, 0]	AG	0.30	-	-	-	-	-	SINE	AluY"; transcript_id "Alu";	-	-	transcript,3UTR,exon	SLC35E2A	-
chr1	1731325	A	0	10	58.00	[7, 0, 3, 0]	AG	0.30	-	-	-	-	-	SINE	AluY"; transcript_id "Alu";	-	-	transcript,3UTR,exon	SLC35E2A	-
chr1	2366763	A	0	12	43.17	[6, 0, 6, 0]	AG	0.50	-	-	-	-	-	SINE	AluSz"; transcript_id "Alu";	-	-	transcript	MORN1	-
chr1	2366767	A	0	13	42.69	[8, 0, 5, 0]	AG	0.38	-	-	-	-	-	SINE	AluSz"; transcript_id "Alu";	-	-	transcript	MORN1	-
chr1	2366825	A	0	13	56.92	[8, 0, 5, 0]	AG	0.38	-	-	-	-	-	SINE	AluSz"; transcript_id "Alu";	-	-	transcript	MORN1	-
chr1	2370756	A	0	13	52.00	[9, 0, 4, 0]	AG	0.31	-	-	-	-	-	SINE	AluJb"; transcript_id "Alu";	-	-	transcript	MORN1	-
chr1	2370770	A	0	13	56.92	[0, 0, 13, 0]	AG	1.00	-	-	-	-	-	SINE	AluJb"; transcript_id "Alu";	-	-	transcript	MORN1	-
chr1	2370775	A	0	13	65.46	[3, 0, 10, 0]	AG	0.77	-	-	-	-	-	SINE	AluJb"; transcript_id "Alu";	-	-	transcript	MORN1	-
chr1	3785998	A	0	12	62.75	[8, 0, 4, 0]	AG	0.33	-	-	-	-	-	SINE	AluSx1"; transcript_id "Alu";	-	-	transcript	LRRC47	-
chr1	3813763	A	0	16	62.44	[9, 0, 7, 0]	AG	0.44	-	-	-	-	-	SINE	AluSx3"; transcript_id "Alu";	-	-	3UTR,exon,transcript	CEP104	-
chr1	3813767	A	0	16	61.69	[12, 0, 4, 0]	AG	0.25	-	-	-	-	-	SINE	AluSx3"; transcript_id "Alu";	-	-	3UTR,exon,transcript	CEP104	-
chr1	3813768	A	0	16	61.69	[12, 0, 4, 0]	AG	0.25	-	-	-	-	-	SINE	AluSx3"; transcript_id "Alu";	-	-	3UTR,exon,transcript	CEP104	-
chr1	3813787	A	0	26	55.54	[23, 0, 3, 0]	AG	0.12	-	-	-	-	-	SINE	AluSx3"; transcript_id "Alu";	-	-	3UTR,exon,transcript	CEP104	-
chr1	3813803	A	0	26	58.35	[23, 0, 3, 0]	AG	0.12	-	-	-	-	-	SINE	AluSx3"; transcript_id "Alu";	-	-	3UTR,exon,transcript	CEP104	-
chr1	3813836	A	0	33	51.21	[9, 0, 24, 0]	AG	0.73	-	-	-	-	-	SINE	AluSx3"; transcript_id "Alu";	-	-	3UTR,exon,transcript	CEP104	-
chr1	6219813	A	1	12	50.42	[8, 0, 4, 0]	AG	0.33	-	-	-	-	-	SINE	AluSp"; transcript_id "Alu";	-	-	transcript,exon,3UTR	RNF207	-
chr1	6219909	A	1	16	63.12	[9, 0, 7, 0]	AG	0.44	-	-	-	-	-	SINE	AluSp"; transcript_id "Alu";	-	-	transcript,exon,3UTR	RNF207	-
chr1	6219926	A	1	14	58.07	[10, 0, 4, 0]	AG	0.29	-	-	-	-	-	SINE	AluSp"; transcript_id "Alu";	-	-	transcript,exon,3UTR	RNF207	-
chr1	6219981	A	1	17	49.29	[13, 0, 4, 0]	AG	0.24	-	-	-	-	-	SINE	AluSp"; transcript_id "Alu";	-	-	transcript,exon,3UTR	RNF207	-
chr1	6222255	A	0	24	55.00	[17, 0, 7, 0]	AG	0.29	-	-	-	-	-	SINE	AluSz"; transcript_id "Alu";	-	-	3UTR,exon,transcript	ICMT	-
chr1	6222264	A	0	24	55.00	[10, 0, 14, 0]	AG	0.58	-	-	-	-	-	SINE	AluSz"; transcript_id "Alu";	-	-	3UTR,exon,transcript	ICMT	-
chr1	6222301	A	0	32	53.19	[27, 0, 5, 0]	AG	0.16	-	-	-	-	-	SINE	AluSz"; transcript_id "Alu";	-	-	3UTR,exon,transcript	ICMT	-
chr1	6222311	A	0	28	50.61	[23, 0, 5, 0]	AG	0.18	-	-	-	-	-	SINE	AluSz"; transcript_id "Alu";	-	-	3UTR,exon,transcript	ICMT	-
chr1	6222323	A	0	31	52.55	[25, 0, 6, 0]	AG	0.19	-	-	-	-	-	SINE	AluSz"; transcript_id "Alu";	-	-	3UTR,exon,transcript	ICMT	-
chr1	6222341	A	0	47	52.21	[21, 0, 26, 0]	AG	0.55	-	-	-	-	-	SINE	AluSz"; transcript_id "Alu";	-	-	3UTR,exon,transcript	ICMT	-
chr1	6222527	A	0	86	59.05	[67, 0, 19, 0]	AG	0.22	-	-	-	-	-	-	-	-	-	3UTR,exon,transcript	ICMT	-
chr1	6223200	A	0	31	55.26	[21, 0, 10, 0]	AG	0.32	-	-	-	-	-	SINE	AluSx3"; transcript_id "Alu";	-	-	3UTR,exon,transcript	ICMT	-
chr1	6223204	A	0	26	55.54	[16, 0, 10, 0]	AG	0.38	-	-	-	-	-	SINE	AluSx3"; transcript_id "Alu";	-	-	3UTR,exon,transcript	ICMT	-
chr1	6223213	A	0	24	56.50	[19, 0, 5, 0]	AG	0.21	-	-	-	-	-	SINE	AluSx3"; transcript_id "Alu";	-	-	3UTR,exon,transcript	ICMT	-
chr1	6223229	A	0	21	58.10	[18, 0, 3, 0]	AG	0.14	-	-	-	-	-	SINE	AluSx3"; transcript_id "Alu";	-	-	3UTR,exon,transcript	ICMT	-
chr1	6223245	A	0	20	42.55	[9, 0, 11, 0]	AG	0.55	-	-	-	-	-	SINE	AluSx3"; transcript_id "Alu";	-	-	3UTR,exon,transcript	ICMT	-
chr1	6522426	A	0	38	57.47	[30, 0, 8, 0]	AG	0.21	-	-	-	-	-	SINE	AluSx1"; transcript_id "Alu";	-	-	3UTR,exon,transcript	NOL9	-
chr1	6522441	A	0	38	63.00	[34, 0, 4, 0]	AG	0.11	-	-	-	-	-	SINE	AluSx1"; transcript_id "Alu";	-	-	3UTR,exon,transcript	NOL9	-
chr1	6522442	A	0	38	61.26	[33, 0, 5, 0]	AG	0.13	-	-	-	-	-	SINE	AluSx1"; transcript_id "Alu";	-	-	3UTR,exon,transcript	NOL9	-
chr1	6522467	A	0	39	62.56	[25, 0, 14, 0]	AG	0.36	-	-	-	-	-	SINE	AluSx1"; transcript_id "Alu";	-	-	3UTR,exon,transcript	NOL9	-
chr1	6523006	A	0	36	70.89	[32, 0, 4, 0]	AG	0.11	-	-	-	-	-	SINE	AluSx4"; transcript_id "Alu";	-	-	3UTR,exon,transcript	NOL9	-
chr1	6523078	A	0	38	70.37	[33, 0, 5, 0]	AG	0.13	-	-	-	-	-	SINE	AluSx4"; transcript_id "Alu";	-	-	3UTR,exon,transcript	NOL9	-
chr1	6523336	A	0	51	60.86	[43, 0, 8, 0]	AG	0.16	-	-	-	-	-	SINE	AluSq"; transcript_id "Alu";	-	-	3UTR,exon,transcript	NOL9	-
chr1	6523414	A	0	37	58.97	[31, 0, 6, 0]	AG	0.16	-	-	-	-	-	SINE	AluSq"; transcript_id "Alu";	-	-	3UTR,exon,transcript	NOL9	-
chr1	7772768	A	1	32	48.56	[28, 0, 4, 0]	AG	0.12	-	-	-	-	-	SINE	AluSq2"; transcript_id "Alu";	-	-	transcript	VAMP3	-
chr1	9102147	A	0	10	44.40	[5, 0, 5, 0]	AG	0.50	-	-	-	-	-	SINE	AluSx"; transcript_id "Alu";	-	-	3UTR,exon,transcript	GPR157	-
chr1	9102175	A	0	10	44.40	[2, 0, 8, 0]	AG	0.80	-	-	-	-	-	SINE	AluSx"; transcript_id "Alu";	-	-	3UTR,exon,transcript	GPR157	-
chr1	9148992	A	0	12	45.25	[8, 0, 4, 0]	AG	0.33	-	-	-	-	-	SINE	AluSx1"; transcript_id "Alu";	-	-	exon,transcript	MIR34AHG	-
chr1	9149019	A	0	13	39.85	[7, 0, 6, 0]	AG	0.46	-	-	-	-	-	SINE	AluSx1"; transcript_id "Alu";	-	-	exon,transcript	MIR34AHG	-
chr1	9149136	A	0	16	54.75	[4, 0, 12, 0]	AG	0.75	-	-	-	-	-	SINE	AluSx1"; transcript_id "Alu";	-	-	exon,transcript	MIR34AHG	-
chr1	9149184	A	0	18	49.28	[13, 0, 5, 0]	AG	0.28	-	-	-	-	-	SINE	AluSx1"; transcript_id "Alu";	-	-	exon,transcript	MIR34AHG	-
chr1	9149376	A	0	31	48.55	[21, 0, 10, 0]	AG	0.32	-	-	-	-	-	SINE	AluJb"; transcript_id "Alu";	-	-	exon,transcript	MIR34AHG	-
chr1	9149390	A	0	30	49.70	[11, 0, 19, 0]	AG	0.63	-	-	-	-	-	SINE	AluJb"; transcript_id "Alu";	-	-	exon,transcript	MIR34AHG	-
chr1	9149414	A	0	34	53.29	[11, 0, 23, 0]	AG	0.68	-	-	-	-	-	SINE	AluJb"; transcript_id "Alu";	-	-	exon,transcript	MIR34AHG	-
chr1	9149464	A	0	34	58.38	[27, 0, 7, 0]	AG	0.21	-	-	-	-	-	SINE	AluJb"; transcript_id "Alu";	-	-	exon,transcript	MIR34AHG	-
chr1	9265679	A	1	37	60.95	[31, 0, 6, 0]	AG	0.16	-	-	-	-	-	SINE	AluJo"; transcript_id "Alu";	-	-	transcript,exon,3UTR	H6PD	-
chr1	9265728	A	1	56	57.89	[48, 0, 8, 0]	AG	0.14	-	-	-	-	-	SINE	AluJo"; transcript_id "Alu";	-	-	transcript,exon,3UTR	H6PD	-
chr1	9265729	A	1	56	58.82	[50, 0, 6, 0]	AG	0.11	-	-	-	-	-	SINE	AluJo"; transcript_id "Alu";	-	-	transcript,exon,3UTR	H6PD	-
chr1	9265746	A	1	48	55.81	[40, 0, 8, 0]	AG	0.17	-	-	-	-	-	SINE	AluJo"; transcript_id "Alu";	-	-	transcript,exon,3UTR	H6PD	-
chr1	9266895	A	1	41	46.02	[31, 0, 10, 0]	AG	0.24	-	-	-	-	-	SINE	AluSx1"; transcript_id "Alu";	-	-	transcript,exon,3UTR	H6PD	-
chr1	9266898	A	1	46	46.37	[27, 0, 19, 0]	AG	0.41	-	-	-	-	-	SINE	AluSx1"; transcript_id "Alu";	-	-	transcript,exon,3UTR	H6PD	-
chr1	9266901	A	1	45	47.16	[32, 0, 13, 0]	AG	0.29	-	-	-	-	-	SINE	AluSx1"; transcript_id "Alu";	-	-	transcript,exon,3UTR	H6PD	-
chr1	9266924	A	1	44	55.20	[35, 0, 9, 0]	AG	0.20	-	-	-	-	-	SINE	AluSx1"; transcript_id "Alu";	-	-	transcript,exon,3UTR	H6PD	-
chr1	9266938	A	1	38	63.26	[30, 0, 8, 0]	AG	0.21	-	-	-	-	-	SINE	AluSx1"; transcript_id "Alu";	-	-	transcript,exon,3UTR	H6PD	-
chr1	9267988	A	1	19	57.05	[16, 0, 3, 0]	AG	0.16	-	-	-	-	-	SINE	AluJr"; transcript_id "Alu";	-	-	transcript,exon,3UTR	H6PD	-
chr1	9268047	A	1	12	66.83	[7, 0, 5, 0]	AG	0.42	-	-	-	-	-	SINE	AluJr"; transcript_id "Alu";	-	-	transcript,exon,3UTR	H6PD	-
chr1	9271035	A	1	47	61.17	[40, 0, 7, 0]	AG	0.15	-	-	-	-	-	SINE	AluSx"; transcript_id "Alu";	-	-	transcript,exon,3UTR	H6PD	-
chr1	9927385	A	0	28	52.86	[25, 0, 3, 0]	AG	0.11	-	-	-	-	-	SINE	AluSx"; transcript_id "Alu";	-	-	transcript,3UTR,exon	LZIC	-
chr1	9927387	A	0	29	52.31	[25, 0, 4, 0]	AG	0.14	-	-	-	-	-	SINE	AluSx"; transcript_id "Alu";	-	-	transcript,3UTR,exon	LZIC	-
chr1	9927412	A	0	37	51.00	[29, 0, 8, 0]	AG	0.22	-	-	-	-	-	SINE	AluSx"; transcript_id "Alu";	-	-	transcript,3UTR,exon	LZIC	-
chr1	9927426	A	0	39	51.26	[32, 0, 7, 0]	AG	0.18	-	-	-	-	-	SINE	AluSx"; transcript_id "Alu";	-	-	transcript,3UTR,exon	LZIC	-
chr1	9927466	A	0	26	50.69	[23, 0, 3, 0]	AG	0.12	-	-	-	-	-	SINE	AluSx"; transcript_id "Alu";	-	-	transcript,3UTR,exon	LZIC	-
chr1	9927515	A	0	27	51.63	[24, 0, 3, 0]	AG	0.11	-	-	-	-	-	SINE	AluSx"; transcript_id "Alu";	-	-	transcript,3UTR,exon	LZIC	-
chr1	9927789	A	0	12	55.50	[5, 0, 7, 0]	AG	0.58	-	-	-	-	-	SINE	AluSx3"; transcript_id "Alu";	-	-	transcript,3UTR,exon	LZIC	-
chr1	9927790	A	0	13	52.08	[9, 0, 4, 0]	AG	0.31	-	-	-	-	-	SINE	AluSx3"; transcript_id "Alu";	-	-	transcript,3UTR,exon	LZIC	-
chr1	9927792	A	0	14	52.86	[10, 0, 4, 0]	AG	0.29	-	-	-	-	-	SINE	AluSx3"; transcript_id "Alu";	-	-	transcript,3UTR,exon	LZIC	-
chr1	9927795	A	0	14	52.86	[0, 0, 14, 0]	AG	1.00	-	-	-	-	-	SINE	AluSx3"; transcript_id "Alu";	-	-	transcript,3UTR,exon	LZIC	-
chr1	9927799	A	0	14	52.79	[7, 0, 7, 0]	AG	0.50	-	-	-	-	-	SINE	AluSx3"; transcript_id "Alu";	-	-	transcript,3UTR,exon	LZIC	-
chr1	9927812	A	0	14	55.50	[5, 0, 9, 0]	AG	0.64	-	-	-	-	-	SINE	AluSx3"; transcript_id "Alu";	-	-	transcript,3UTR,exon	LZIC	-
chr1	9927832	A	0	17	63.12	[14, 0, 3, 0]	AG	0.18	-	-	-	-	-	SINE	AluSx3"; transcript_id "Alu";	-	-	transcript,3UTR,exon	LZIC	-
chr1	9927878	A	0	25	58.24	[21, 0, 4, 0]	AG	0.16	-	-	-	-	-	SINE	AluSx3"; transcript_id "Alu";	-	-	transcript,3UTR,exon	LZIC	-
chr1	9927879	A	0	25	58.24	[22, 0, 3, 0]	AG	0.12	-	-	-	-	-	SINE	AluSx3"; transcript_id "Alu";	-	-	transcript,3UTR,exon	LZIC	-
chr1	9927893	A	0	21	65.19	[17, 0, 4, 0]	AG	0.19	-	-	-	-	-	SINE	AluSx3"; transcript_id "Alu";	-	-	transcript,3UTR,exon	LZIC	-
chr1	9927894	A	0	20	66.00	[17, 0, 3, 0]	AG	0.15	-	-	-	-	-	SINE	AluSx3"; transcript_id "Alu";	-	-	transcript,3UTR,exon	LZIC	-
chr1	9927932	A	0	24	61.12	[20, 0, 4, 0]	AG	0.17	-	-	-	-	-	SINE	AluSx3"; transcript_id "Alu";	-	-	transcript,3UTR,exon	LZIC	-
chr1	9928190	A	0	14	47.57	[7, 0, 7, 0]	AG	0.50	-	-	-	-	-	SINE	AluSp"; transcript_id "Alu";	-	-	transcript,3UTR,exon	LZIC	-
chr1	9928191	A	0	14	47.57	[11, 0, 3, 0]	AG	0.21	-	-	-	-	-	SINE	AluSp"; transcript_id "Alu";	-	-	transcript,3UTR,exon	LZIC	-
chr1	9928201	A	0	14	47.57	[11, 0, 3, 0]	AG	0.21	-	-	-	-	-	SINE	AluSp"; transcript_id "Alu";	-	-	transcript,3UTR,exon	LZIC	-
chr1	9928633	A	0	48	64.77	[40, 0, 8, 0]	AG	0.17	-	-	-	-	-	SINE	AluSp"; transcript_id "Alu";	-	-	transcript,3UTR,exon	LZIC	-
chr1	9928634	A	0	48	66.31	[35, 0, 13, 0]	AG	0.27	-	-	-	-	-	SINE	AluSp"; transcript_id "Alu";	-	-	transcript,3UTR,exon	LZIC	-
chr1	9928691	A	0	42	60.24	[32, 0, 10, 0]	AG	0.24	-	-	-	-	-	SINE	AluSp"; transcript_id "Alu";	-	-	transcript,3UTR,exon	LZIC	-
chr1	9928706	A	0	39	53.74	[35, 0, 4, 0]	AG	0.10	-	-	-	-	-	SINE	AluSp"; transcript_id "Alu";	-	-	transcript,3UTR,exon	LZIC	-
chr1	9928732	A	0	31	60.10	[28, 0, 3, 0]	AG	0.10	-	-	-	-	-	SINE	AluSp"; transcript_id "Alu";	-	-	transcript,3UTR,exon	LZIC	-
chr1	9928754	A	0	20	45.65	[17, 0, 3, 0]	AG	0.15	-	-	-	-	-	SINE	AluSp"; transcript_id "Alu";	-	-	transcript,3UTR,exon	LZIC	ed
chr1	9928768	A	0	10	54.30	[6, 0, 4, 0]	AG	0.40	-	-	-	-	-	SINE	AluSp"; transcript_id "Alu";	-	-	transcript,3UTR,exon	LZIC	-
chr1	9928793	A	0	10	55.50	[6, 0, 4, 0]	AG	0.40	-	-	-	-	-	SINE	AluSp"; transcript_id "Alu";	-	-	transcript,3UTR,exon	LZIC	-
chr1	9949653	A	1	17	41.35	[11, 0, 6, 0]	AG	0.35	-	-	-	-	-	SINE	AluSz"; transcript_id "Alu";	-	-	transcript	NMNAT1	-
chr1	9949656	A	1	16	40.00	[8, 0, 8, 0]	AG	0.50	-	-	-	-	-	SINE	AluSz"; transcript_id "Alu";	-	-	transcript	NMNAT1	-
chr1	9949670	A	1	19	40.89	[2, 0, 17, 0]	AG	0.89	-	-	-	-	-	SINE	AluSz"; transcript_id "Alu";	-	-	transcript	NMNAT1	-
chr1	9949676	A	1	19	40.89	[7, 0, 12, 0]	AG	0.63	-	-	-	-	-	SINE	AluSz"; transcript_id "Alu";	-	-	transcript	NMNAT1	-
chr1	9949677	A	1	15	41.93	[7, 0, 8, 0]	AG	0.53	-	-	-	-	-	SINE	AluSz"; transcript_id "Alu";	-	-	transcript	NMNAT1	-
chr1	9949703	A	1	19	40.89	[12, 0, 7, 0]	AG	0.37	-	-	-	-	-	SINE	AluSz"; transcript_id "Alu";	-	-	transcript	NMNAT1	-
chr1	9982897	A	1	35	57.06	[23, 0, 12, 0]	AG	0.34	-	-	-	-	-	SINE	AluSc"; transcript_id "Alu";	-	-	transcript,exon,3UTR	NMNAT1	-
chr1	9982929	A	1	30	52.17	[20, 0, 10, 0]	AG	0.33	-	-	-	-	-	SINE	AluSc"; transcript_id "Alu";	-	-	transcript,exon,3UTR	NMNAT1	-
chr1	9982930	A	1	31	52.13	[17, 0, 14, 0]	AG	0.45	-	-	-	-	-	SINE	AluSc"; transcript_id "Alu";	-	-	transcript,exon,3UTR	NMNAT1	-
chr1	9982985	A	1	15	53.47	[12, 0, 3, 0]	AG	0.20	-	-	-	-	-	SINE	AluSc"; transcript_id "Alu";	-	-	transcript,exon,3UTR	NMNAT1	-
chr1	9983300	A	1	16	50.88	[10, 0, 6, 0]	AG	0.38	-	-	-	-	-	SINE	AluSx3"; transcript_id "Alu";	-	-	transcript,exon,3UTR	NMNAT1	-
chr1	9983435	A	1	16	50.12	[11, 0, 5, 0]	AG	0.31	-	-	-	-	-	SINE	AluSx3"; transcript_id "Alu";	-	-	transcript,exon,3UTR	NMNAT1	-
chr1	9983468	A	1	13	47.46	[7, 0, 6, 0]	AG	0.46	-	-	-	-	-	SINE	AluSx3"; transcript_id "Alu";	-	-	transcript,exon,3UTR	NMNAT1	-
chr1	9983469	A	1	13	48.38	[5, 0, 8, 0]	AG	0.62	-	-	-	-	-	SINE	AluSx3"; transcript_id "Alu";	-	-	transcript,exon,3UTR	NMNAT1	-
chr1	10139122	A	1	10	37.00	[0, 0, 10, 0]	AG	1.00	-	-	-	-	-	SINE	AluSx"; transcript_id "Alu";	-	-	transcript	UBE4B	-
chr1	10401040	A	1	18	65.11	[15, 0, 3, 0]	AG	0.17	-	-	-	-	-	SINE	AluSx"; transcript_id "Alu";	-	-	transcript	PGD	-
chr1	10457219	A	0	74	66.16	[53, 0, 21, 0]	AG	0.28	-	-	-	-	-	SINE	AluJr4"; transcript_id "Alu";	-	-	3UTR,exon,transcript	DFFA	-
chr1	10457256	A	0	70	59.17	[55, 0, 15, 0]	AG	0.21	-	-	-	-	-	SINE	AluJr4"; transcript_id "Alu";	-	-	3UTR,exon,transcript	DFFA	-
chr1	10457257	A	0	69	58.77	[58, 0, 11, 0]	AG	0.16	-	-	-	-	-	SINE	AluJr4"; transcript_id "Alu";	-	-	3UTR,exon,transcript	DFFA	-
chr1	10457428	A	0	21	65.81	[18, 0, 3, 0]	AG	0.14	-	-	-	-	-	SINE	AluSx1"; transcript_id "Alu";	-	-	3UTR,exon,transcript	DFFA	-
chr1	10457470	A	0	20	43.10	[17, 0, 3, 0]	AG	0.15	-	-	-	-	-	SINE	AluSx1"; transcript_id "Alu";	-	-	3UTR,exon,transcript	DFFA	-
chr1	10457510	A	0	23	43.43	[20, 0, 3, 0]	AG	0.13	-	-	-	-	-	SINE	AluSx1"; transcript_id "Alu";	-	-	3UTR,exon,transcript	DFFA	-
chr1	10457516	A	0	23	42.91	[20, 0, 3, 0]	AG	0.13	-	-	-	-	-	SINE	AluSx1"; transcript_id "Alu";	-	-	3UTR,exon,transcript	DFFA	-
chr1	10457578	A	0	29	56.14	[24, 0, 5, 0]	AG	0.17	-	-	-	-	-	SINE	AluSx1"; transcript_id "Alu";	-	-	3UTR,exon,transcript	DFFA	-
chr1	10457602	A	0	35	57.09	[24, 0, 11, 0]	AG	0.31	-	-	-	-	-	SINE	AluSx1"; transcript_id "Alu";	-	-	3UTR,exon,transcript	DFFA	-
chr1	10457616	A	0	37	60.65	[33, 0, 4, 0]	AG	0.11	-	-	-	-	-	SINE	AluSx1"; transcript_id "Alu";	-	-	3UTR,exon,transcript	DFFA	-
chr1	10457632	A	0	38	66.53	[34, 0, 4, 0]	AG	0.11	-	-	-	-	-	SINE	AluSx1"; transcript_id "Alu";	-	-	3UTR,exon,transcript	DFFA	-
chr1	10458676	A	0	49	59.16	[44, 0, 5, 0]	AG	0.10	-	-	-	-	-	SINE	AluSx1"; transcript_id "Alu";	-	-	3UTR,exon,transcript	DFFA	-
chr1	10458764	A	0	38	54.55	[33, 0, 5, 0]	AG	0.13	-	-	-	-	-	SINE	AluSx1"; transcript_id "Alu";	-	-	3UTR,exon,transcript	DFFA	-
chr1	10458991	A	0	57	58.86	[49, 0, 8, 0]	AG	0.14	-	-	-	-	-	SINE	AluSx3"; transcript_id "Alu";	-	-	3UTR,exon,transcript	DFFA	-
chr1	10459133	A	0	23	52.57	[20, 0, 3, 0]	AG	0.13	-	-	-	-	-	SINE	AluSx3"; transcript_id "Alu";	-	-	3UTR,exon,transcript	DFFA	-
chr1	10460002	A	0	29	69.66	[26, 0, 3, 0]	AG	0.10	-	-	-	-	-	SINE	AluSx"; transcript_id "Alu";	-	-	3UTR,exon,transcript	DFFA	-
chr1	10460088	A	0	25	51.32	[22, 0, 3, 0]	AG	0.12	-	-	-	-	-	SINE	AluSx"; transcript_id "Alu";	-	-	3UTR,exon,transcript	DFFA	-
chr1	10460121	A	0	28	62.07	[17, 0, 11, 0]	AG	0.39	-	-	-	-	-	SINE	AluSx"; transcript_id "Alu";	-	-	3UTR,exon,transcript	DFFA	-
chr1	10460239	A	0	22	55.95	[6, 0, 16, 0]	AG	0.73	-	-	-	-	-	SINE	AluSx"; transcript_id "Alu";	-	-	3UTR,exon,transcript	DFFA	-
chr1	10460448	A	0	58	59.29	[52, 0, 6, 0]	AG	0.10	-	-	-	-	-	SINE	AluSx1"; transcript_id "Alu";	-	-	3UTR,exon,transcript	DFFA	-
chr1	10460626	A	0	52	55.02	[47, 0, 5, 0]	AG	0.10	-	-	-	-	-	SINE	AluSc8"; transcript_id "Alu";	-	-	3UTR,exon,transcript	DFFA	-
chr1	10460627	A	0	51	55.14	[46, 0, 5, 0]	AG	0.10	-	-	-	-	-	SINE	AluSc8"; transcript_id "Alu";	-	-	3UTR,exon,transcript	DFFA	-
chr1	10460658	A	0	68	57.50	[58, 0, 10, 0]	AG	0.15	-	-	-	-	-	SINE	AluSc8"; transcript_id "Alu";	-	-	3UTR,exon,transcript	DFFA	-
chr1	10460668	A	0	66	63.91	[45, 0, 21, 0]	AG	0.32	-	-	-	-	-	SINE	AluSc8"; transcript_id "Alu";	-	-	3UTR,exon,transcript	DFFA	-
chr1	10461085	A	0	48	64.00	[40, 0, 8, 0]	AG	0.17	-	-	-	-	-	SINE	AluY"; transcript_id "Alu";	-	-	3UTR,exon,transcript	DFFA	-
chr1	10461143	A	0	76	68.01	[40, 0, 36, 0]	AG	0.47	-	-	-	-	-	SINE	AluY"; transcript_id "Alu";	-	-	3UTR,exon,transcript	DFFA	-
chr1	10462333	A	0	14	58.14	[11, 0, 3, 0]	AG	0.21	-	-	-	-	-	SINE	AluSq2"; transcript_id "Alu";	-	-	transcript,3UTR,exon	DFFA	-
chr1	10462410	C	0	13	66.31	[0, 8, 0, 5]	CT	0.38	-	-	-	-	-	SINE	AluSq2"; transcript_id "Alu";	-	-	transcript,3UTR,exon	DFFA	-
chr1	11021885	A	1	20	51.75	[13, 0, 7, 0]	AG	0.35	-	-	-	-	-	SINE	AluJr"; transcript_id "Alu";	-	-	transcript	TARDBP	-
chr1	11804191	A	0	13	57.92	[8, 0, 5, 0]	AG	0.38	-	-	-	-	-	SINE	AluSq2"; transcript_id "Alu";	-	-	transcript	MTHFR	-
chr1	11804204	A	0	13	69.08	[8, 0, 5, 0]	AG	0.38	-	-	-	-	-	SINE	AluSq2"; transcript_id "Alu";	-	-	transcript	MTHFR	-
chr1	11804231	A	0	12	63.75	[3, 0, 9, 0]	AG	0.75	-	-	-	-	-	SINE	AluSq2"; transcript_id "Alu";	-	-	transcript	MTHFR	-
chr1	11804293	A	0	10	59.20	[5, 0, 5, 0]	AG	0.50	-	-	-	-	-	SINE	AluSq2"; transcript_id "Alu";	-	-	transcript	MTHFR	-
chr1	15671367	A	1	15	71.47	[10, 0, 5, 0]	AG	0.33	-	-	-	-	-	SINE	AluSx4"; transcript_id "Alu";	-	-	-	-	-
chr1	16229110	A	0	12	55.50	[5, 0, 7, 0]	AG	0.58	-	-	-	-	-	SINE	AluSx1"; transcript_id "Alu";	-	-	-	-	-
chr1	16229449	A	0	23	56.30	[20, 0, 3, 0]	AG	0.13	-	-	-	-	-	SINE	AluJr"; transcript_id "Alu";	-	-	-	-	-
chr1	16229493	A	0	19	48.68	[15, 0, 4, 0]	AG	0.21	-	-	-	-	-	SINE	AluJr"; transcript_id "Alu";	-	-	-	-	-
chr1	16229499	A	0	19	53.89	[10, 0, 9, 0]	AG	0.47	-	-	-	-	-	SINE	AluJr"; transcript_id "Alu";	-	-	-	-	-
chr1	16231084	A	0	28	53.29	[25, 0, 3, 0]	AG	0.11	-	-	-	-	-	SINE	AluSx1"; transcript_id "Alu";	-	-	-	-	-
chr1	17245679	T	1	17	58.76	[0, 0, 9, 8]	TG	0.53	-	-	-	-	-	-	-	-	-	transcript,exon,3UTR	PADI1	-
chr1	19158622	A	0	19	70.84	[11, 0, 8, 0]	AG	0.42	-	-	-	-	-	SINE	AluJb"; transcript_id "Alu";	-	-	transcript	UBR4	-
chr1	19158634	A	0	19	74.00	[14, 0, 5, 0]	AG	0.26	-	-	-	-	-	SINE	AluJb"; transcript_id "Alu";	-	-	transcript	UBR4	-
chr1	19158664	A	0	19	62.89	[14, 0, 5, 0]	AG	0.26	-	-	-	-	-	SINE	AluJb"; transcript_id "Alu";	-	-	transcript	UBR4	-
chr1	19158692	A	0	19	63.63	[14, 0, 5, 0]	AG	0.26	-	-	-	-	-	SINE	AluJb"; transcript_id "Alu";	-	-	transcript	UBR4	-
chr1	19215756	A	0	13	71.15	[4, 0, 9, 0]	AG	0.69	-	-	-	-	-	SINE	AluSz"; transcript_id "Alu";	-	-	transcript&3UTR,exon,transcript	EMC1-AS1&EMC1	-
chr1	19215775	A	0	18	65.06	[13, 0, 5, 0]	AG	0.28	-	-	-	-	-	SINE	AluSz"; transcript_id "Alu";	-	-	transcript&3UTR,exon,transcript	EMC1-AS1&EMC1	-
chr1	19215807	A	0	24	61.12	[17, 0, 7, 0]	AG	0.29	-	-	-	-	-	SINE	AluSz"; transcript_id "Alu";	-	-	transcript&3UTR,exon,transcript	EMC1-AS1&EMC1	-
chr1	19215811	A	0	24	62.21	[20, 0, 4, 0]	AG	0.17	-	-	-	-	-	SINE	AluSz"; transcript_id "Alu";	-	-	transcript&3UTR,exon,transcript	EMC1-AS1&EMC1	-
chr1	19215916	A	0	20	56.75	[15, 0, 5, 0]	AG	0.25	-	-	-	-	-	SINE	AluSz"; transcript_id "Alu";	-	-	transcript&3UTR,exon,transcript	EMC1-AS1&EMC1	-
chr1	19215962	A	0	22	62.23	[8, 0, 14, 0]	AG	0.64	-	-	-	-	-	SINE	AluSz"; transcript_id "Alu";	-	-	transcript&3UTR,exon,transcript	EMC1-AS1&EMC1	-
chr1	19215969	A	0	22	61.68	[12, 0, 10, 0]	AG	0.45	-	-	-	-	-	SINE	AluSz"; transcript_id "Alu";	-	-	transcript&3UTR,exon,transcript	EMC1-AS1&EMC1	-
chr1	19215970	A	0	22	62.23	[14, 0, 8, 0]	AG	0.36	-	-	-	-	-	SINE	AluSz"; transcript_id "Alu";	-	-	transcript&3UTR,exon,transcript	EMC1-AS1&EMC1	-
chr1	19216755	A	0	16	43.19	[9, 0, 7, 0]	AG	0.44	-	-	-	-	-	SINE	AluJo"; transcript_id "Alu";	-	-	transcript&3UTR,exon,transcript	EMC1-AS1&EMC1	-
chr1	19216819	A	0	16	50.88	[13, 0, 3, 0]	AG	0.19	-	-	-	-	-	SINE	AluJo"; transcript_id "Alu";	-	-	transcript&3UTR,exon,transcript	EMC1-AS1&EMC1	-
chr1	19216855	A	0	23	46.65	[7, 0, 16, 0]	AG	0.70	-	-	-	-	-	SINE	AluJo"; transcript_id "Alu";	-	-	transcript&3UTR,exon,transcript	EMC1-AS1&EMC1	-
chr1	19216923	A	0	14	50.21	[9, 0, 5, 0]	AG	0.36	-	-	-	-	-	SINE	AluJo"; transcript_id "Alu";	-	-	transcript&3UTR,exon,transcript	EMC1-AS1&EMC1	-
chr1	19216965	A	0	18	57.56	[7, 0, 11, 0]	AG	0.61	-	-	-	-	-	SINE	AluJo"; transcript_id "Alu";	-	-	transcript&3UTR,exon,transcript	EMC1-AS1&EMC1	-
chr1	19216971	A	0	17	58.06	[9, 0, 8, 0]	AG	0.47	-	-	-	-	-	SINE	AluJo"; transcript_id "Alu";	-	-	transcript&3UTR,exon,transcript	EMC1-AS1&EMC1	-
chr1	19217425	A	0	25	59.20	[19, 0, 6, 0]	AG	0.24	-	-	-	-	-	SINE	AluSz"; transcript_id "Alu";	-	-	transcript&3UTR,exon,transcript	EMC1-AS1&EMC1	-
chr1	19217427	A	0	25	58.16	[22, 0, 3, 0]	AG	0.12	-	-	-	-	-	SINE	AluSz"; transcript_id "Alu";	-	-	transcript&3UTR,exon,transcript	EMC1-AS1&EMC1	-
chr1	19217454	A	0	25	59.72	[19, 0, 6, 0]	AG	0.24	-	-	-	-	-	SINE	AluSz"; transcript_id "Alu";	-	-	transcript&3UTR,exon,transcript	EMC1-AS1&EMC1	-
chr1	19217479	A	0	29	70.62	[22, 0, 7, 0]	AG	0.24	-	-	-	-	-	SINE	AluSz"; transcript_id "Alu";	-	-	transcript&3UTR,exon,transcript	EMC1-AS1&EMC1	-
chr1	19217515	A	0	21	58.14	[8, 0, 13, 0]	AG	0.62	-	-	-	-	-	SINE	AluSz"; transcript_id "Alu";	-	-	transcript&3UTR,exon,transcript	EMC1-AS1&EMC1	-
chr1	19259025	A	1	147	52.12	[126, 0, 21, 0]	AG	0.14	-	-	-	-	-	SINE	AluSc8"; transcript_id "Alu";	-	-	transcript,exon,3UTR	MRTO4	-
chr1	19259060	A	1	165	62.02	[142, 0, 23, 0]	AG	0.14	-	-	-	-	-	SINE	AluSc8"; transcript_id "Alu";	-	-	transcript,exon,3UTR	MRTO4	-
chr1	19259961	A	1	104	51.57	[85, 0, 19, 0]	AG	0.18	-	-	-	-	-	SINE	AluSz"; transcript_id "Alu";	-	-	transcript,exon,3UTR	MRTO4	-
chr1	19260007	A	1	100	69.07	[45, 0, 55, 0]	AG	0.55	-	-	-	-	-	SINE	AluSz"; transcript_id "Alu";	-	-	transcript,exon,3UTR	MRTO4	-
chr1	19260026	A	1	104	64.63	[92, 0, 12, 0]	AG	0.12	-	-	-	-	-	SINE	AluSz"; transcript_id "Alu";	-	-	transcript,exon,3UTR	MRTO4	-
chr1	19260038	A	1	105	62.85	[93, 0, 12, 0]	AG	0.11	-	-	-	-	-	SINE	AluSz"; transcript_id "Alu";	-	-	transcript,exon,3UTR	MRTO4	-
chr1	19329136	A	1	106	61.55	[90, 0, 16, 0]	AG	0.15	-	-	-	-	-	SINE	AluSz"; transcript_id "Alu";	-	-	transcript,exon,3UTR	SLC66A1	-
chr1	19329264	T	1	80	52.11	[13, 0, 0, 67]	TA	0.16	-	-	-	-	-	SINE	AluSz"; transcript_id "Alu";	-	-	transcript,exon,3UTR	SLC66A1	-
chr1	20651964	A	0	801	56.45	[684, 0, 117, 0]	AG	0.15	-	-	-	-	-	SINE	AluY"; transcript_id "Alu";	-	-	3UTR,exon,transcript$transcript,exon	DDOST$PINK1-AS	-
chr1	20755347	A	0	18	50.56	[11, 0, 7, 0]	AG	0.39	-	-	-	-	-	SINE	AluJb"; transcript_id "Alu";	-	-	transcript,3UTR,exon	HP1BP3	-
chr1	20775410	A	0	30	61.67	[3, 0, 27, 0]	AG	0.90	-	-	-	-	-	DNA	Tigger3b"; transcript_id "TcMar-Tigger";	-	-	transcript	HP1BP3	-
chr1	21845413	A	0	10	70.30	[4, 0, 6, 0]	AG	0.60	-	-	-	-	-	SINE	AluSx3"; transcript_id "Alu";	-	-	transcript	HSPG2	-
chr1	24537854	A	1	15	61.67	[12, 0, 3, 0]	AG	0.20	-	-	-	-	-	SINE	AluSp"; transcript_id "Alu";	-	-	transcript,exon,3UTR	RCAN3	-
chr1	24537878	A	1	19	66.21	[15, 0, 4, 0]	AG	0.21	-	-	-	-	-	SINE	AluSp"; transcript_id "Alu";	-	-	transcript,exon,3UTR	RCAN3	-
chr1	24538624	A	1	21	42.29	[18, 0, 3, 0]	AG	0.14	-	-	-	-	-	SINE	AluY"; transcript_id "Alu";	-	-	transcript,exon,3UTR	RCAN3	-
chr1	24538698	A	1	31	56.06	[27, 0, 4, 0]	AG	0.13	-	-	-	-	-	SINE	AluY"; transcript_id "Alu";	-	-	transcript,exon,3UTR	RCAN3	-
chr1	26447733	A	1	17	60.24	[0, 0, 17, 0]	AG	1.00	-	-	-	-	-	SINE	AluSz6"; transcript_id "Alu";	-	-	transcript	DHDDS	-
chr1	26447734	A	1	18	59.61	[9, 0, 9, 0]	AG	0.50	-	-	-	-	-	SINE	AluSz6"; transcript_id "Alu";	-	-	transcript	DHDDS	-
chr1	26447791	A	1	19	60.26	[14, 0, 5, 0]	AG	0.26	-	-	-	-	-	SINE	AluSz6"; transcript_id "Alu";	-	-	transcript	DHDDS	-
chr1	26448373	A	1	12	46.25	[8, 0, 4, 0]	AG	0.33	-	-	-	-	-	SINE	AluSx4"; transcript_id "Alu";	-	-	transcript	DHDDS	-
chr1	26448375	A	1	11	47.09	[0, 0, 11, 0]	AG	1.00	-	-	-	-	-	SINE	AluSx4"; transcript_id "Alu";	-	-	transcript	DHDDS	-
chr1	26448431	A	1	10	56.80	[5, 0, 5, 0]	AG	0.50	-	-	-	-	-	SINE	AluSx4"; transcript_id "Alu";	-	-	transcript	DHDDS	-
chr1	26876490	A	0	10	37.00	[1, 0, 9, 0]	AG	0.90	-	-	-	-	-	SINE	AluSq2"; transcript_id "Alu";	-	-	3UTR,exon,transcript	GPN2	-
chr1	26880445	A	0	11	47.09	[8, 0, 3, 0]	AG	0.27	-	-	-	-	-	SINE	AluSc5"; transcript_id "Alu";	-	-	transcript	GPN2	-
chr1	26880451	A	0	11	54.82	[7, 0, 4, 0]	AG	0.36	-	-	-	-	-	SINE	AluSc5"; transcript_id "Alu";	-	-	transcript	GPN2	-
chr1	26880477	A	0	11	50.45	[1, 0, 10, 0]	AG	0.91	-	-	-	-	-	SINE	AluSc5"; transcript_id "Alu";	-	-	transcript	GPN2	-
chr1	28335065	A	1	31	54.03	[16, 0, 15, 0]	AG	0.48	-	-	-	-	-	SINE	AluSg"; transcript_id "Alu";	-	-	transcript,exon,3UTR	MED18	-
chr1	28335142	A	1	37	51.00	[32, 0, 5, 0]	AG	0.14	-	-	-	-	-	SINE	AluSg"; transcript_id "Alu";	-	-	transcript,exon,3UTR	MED18	-
chr1	28335154	A	1	38	52.26	[18, 0, 20, 0]	AG	0.53	-	-	-	-	-	SINE	AluSg"; transcript_id "Alu";	-	-	transcript,exon,3UTR	MED18	-
chr1	28335159	A	1	39	54.72	[30, 0, 9, 0]	AG	0.23	-	-	-	-	-	SINE	AluSg"; transcript_id "Alu";	-	-	transcript,exon,3UTR	MED18	-
chr1	28335171	A	1	39	58.51	[34, 0, 5, 0]	AG	0.13	-	-	-	-	-	SINE	AluSg"; transcript_id "Alu";	-	-	transcript,exon,3UTR	MED18	-
chr1	28335208	A	1	40	66.17	[30, 0, 10, 0]	AG	0.25	-	-	-	-	-	SINE	AluSg"; transcript_id "Alu";	-	-	transcript,exon,3UTR	MED18	-
chr1	28335671	A	1	80	57.71	[71, 0, 9, 0]	AG	0.11	-	-	-	-	-	SINE	AluSq2"; transcript_id "Alu";	-	-	transcript,exon,3UTR	MED18	-
chr1	28335675	A	1	81	61.84	[64, 0, 17, 0]	AG	0.21	-	-	-	-	-	SINE	AluSq2"; transcript_id "Alu";	-	-	transcript,exon,3UTR	MED18	-
chr1	28335688	A	1	64	55.72	[24, 0, 40, 0]	AG	0.62	-	-	-	-	-	SINE	AluSq2"; transcript_id "Alu";	-	-	transcript,exon,3UTR	MED18	-
chr1	28335702	A	1	67	55.78	[60, 0, 7, 0]	AG	0.10	-	-	-	-	-	SINE	AluSq2"; transcript_id "Alu";	-	-	transcript,exon,3UTR	MED18	-
chr1	28335742	A	1	70	55.17	[59, 0, 11, 0]	AG	0.16	-	-	-	-	-	SINE	AluSq2"; transcript_id "Alu";	-	-	transcript,exon,3UTR	MED18	-
chr1	28499215	A	1	14	74.00	[5, 0, 9, 0]	AG	0.64	-	-	-	-	-	SINE	AluSp"; transcript_id "Alu";	-	-	transcript,exon,3UTR	PHACTR4	-
chr1	28499216	A	1	14	74.00	[5, 0, 9, 0]	AG	0.64	-	-	-	-	-	SINE	AluSp"; transcript_id "Alu";	-	-	transcript,exon,3UTR	PHACTR4	-
chr1	28499253	A	1	14	73.14	[9, 0, 5, 0]	AG	0.36	-	-	-	-	-	SINE	AluSp"; transcript_id "Alu";	-	-	transcript,exon,3UTR	PHACTR4	-
chr1	28499275	A	1	14	50.21	[9, 0, 5, 0]	AG	0.36	-	-	-	-	-	SINE	AluSp"; transcript_id "Alu";	-	-	transcript,exon,3UTR	PHACTR4	-
chr1	28499387	A	1	12	61.67	[7, 0, 5, 0]	AG	0.42	-	-	-	-	-	SINE	AluSp"; transcript_id "Alu";	-	-	transcript,exon,3UTR	PHACTR4	-
chr1	28499519	A	1	10	48.10	[6, 0, 4, 0]	AG	0.40	-	-	-	-	-	SINE	AluJb"; transcript_id "Alu";	-	-	transcript,exon,3UTR	PHACTR4	-
chr1	28499678	A	1	17	53.71	[14, 0, 3, 0]	AG	0.18	-	-	-	-	-	SINE	AluJb"; transcript_id "Alu";	-	-	transcript,exon,3UTR	PHACTR4	-
chr1	28509461	C	1	50	52.30	[0, 44, 0, 6]	CT	0.12	-	-	-	-	-	SINE	AluSx3"; transcript_id "Alu";	-	-	transcript$transcript,exon	RCC1$SNHG3	-
chr1	31265396	A	0	13	56.92	[9, 0, 4, 0]	AG	0.31	-	-	-	-	-	SINE	AluJo"; transcript_id "Alu";	-	-	transcript	SNRNP40	-
chr1	32621211	A	0	47	51.94	[25, 0, 22, 0]	AG	0.47	-	-	-	-	-	SINE	AluY"; transcript_id "Alu";	-	-	3UTR,exon,transcript	ZBTB8OS	-
chr1	32621275	A	0	28	46.25	[15, 0, 13, 0]	AG	0.46	-	-	-	-	-	SINE	AluY"; transcript_id "Alu";	-	-	3UTR,exon,transcript	ZBTB8OS	-
chr1	32621337	A	0	18	47.28	[13, 0, 5, 0]	AG	0.28	-	-	-	-	-	SINE	AluY"; transcript_id "Alu";	-	-	3UTR,exon,transcript	ZBTB8OS	-
chr1	32682495	A	1	16	50.88	[10, 0, 6, 0]	AG	0.38	-	-	-	-	-	SINE	AluSg4"; transcript_id "Alu";	-	-	transcript,exon,3UTR&transcript	RBBP4&SYNC	-
chr1	32682517	A	1	16	53.19	[10, 0, 6, 0]	AG	0.38	-	-	-	-	-	SINE	AluSg4"; transcript_id "Alu";	-	-	transcript,exon,3UTR&transcript	RBBP4&SYNC	-
chr1	32682766	C	1	11	53.82	[0, 6, 5, 0]	CG	0.45	-	-	-	-	-	SINE	AluSg4"; transcript_id "Alu";	-	-	transcript,exon,3UTR&transcript	RBBP4&SYNC	-
chr1	32683007	A	1	27	66.70	[22, 0, 5, 0]	AG	0.19	-	-	-	-	-	SINE	AluSc"; transcript_id "Alu";	-	-	transcript,exon,3UTR&transcript	RBBP4&SYNC	-
chr1	32683020	A	1	27	69.44	[20, 0, 7, 0]	AG	0.26	-	-	-	-	-	SINE	AluSc"; transcript_id "Alu";	-	-	transcript,exon,3UTR&transcript	RBBP4&SYNC	-
chr1	32683022	A	1	27	68.11	[13, 0, 14, 0]	AG	0.52	-	-	-	-	-	SINE	AluSc"; transcript_id "Alu";	-	-	transcript,exon,3UTR&transcript	RBBP4&SYNC	-
chr1	32683090	A	1	29	55.31	[9, 0, 20, 0]	AG	0.69	-	-	-	-	-	SINE	AluSc"; transcript_id "Alu";	-	-	transcript,exon,3UTR&transcript	RBBP4&SYNC	-
chr1	32683105	A	1	23	55.26	[9, 0, 14, 0]	AG	0.61	-	-	-	-	-	SINE	AluSc"; transcript_id "Alu";	-	-	transcript,exon,3UTR&transcript	RBBP4&SYNC	-
chr1	32683135	A	1	19	58.42	[15, 0, 4, 0]	AG	0.21	-	-	-	-	-	SINE	AluSc"; transcript_id "Alu";	-	-	transcript,exon,3UTR&transcript	RBBP4&SYNC	-
chr1	32683188	A	1	12	56.42	[1, 0, 11, 0]	AG	0.92	-	-	-	-	-	SINE	AluSc"; transcript_id "Alu";	-	-	transcript,exon,3UTR&transcript	RBBP4&SYNC	-
chr1	32683655	A	1	38	49.29	[31, 0, 7, 0]	AG	0.18	-	-	-	-	-	SINE	AluSx1"; transcript_id "Alu";	-	-	transcript,exon,3UTR&transcript	RBBP4&SYNC	-
chr1	32683665	A	1	28	55.04	[13, 0, 15, 0]	AG	0.54	-	-	-	-	-	SINE	AluSx1"; transcript_id "Alu";	-	-	transcript,exon,3UTR&transcript	RBBP4&SYNC	-
chr1	32683732	A	1	36	54.47	[28, 0, 8, 0]	AG	0.22	-	-	-	-	-	SINE	AluSx1"; transcript_id "Alu";	-	-	transcript,exon,3UTR&transcript	RBBP4&SYNC	-
chr1	32683762	A	1	30	52.60	[26, 0, 4, 0]	AG	0.13	-	-	-	-	-	SINE	AluSx1"; transcript_id "Alu";	-	-	transcript,exon,3UTR&transcript	RBBP4&SYNC	-
chr1	32683774	A	1	27	53.00	[22, 0, 5, 0]	AG	0.19	-	-	-	-	-	SINE	AluSx1"; transcript_id "Alu";	-	-	transcript,exon,3UTR&transcript	RBBP4&SYNC	-
chr1	32683813	A	1	30	46.07	[27, 0, 3, 0]	AG	0.10	-	-	-	-	-	SINE	AluSx1"; transcript_id "Alu";	-	-	transcript,exon,3UTR&transcript	RBBP4&SYNC	-
chr1	32683885	A	1	41	62.59	[29, 0, 12, 0]	AG	0.29	-	-	-	-	-	SINE	AluSx1"; transcript_id "Alu";	-	-	transcript,exon,3UTR&transcript	RBBP4&SYNC	-
chr1	32683893	A	1	39	65.18	[33, 0, 6, 0]	AG	0.15	-	-	-	-	-	SINE	AluSx1"; transcript_id "Alu";	-	-	transcript,exon,3UTR&transcript	RBBP4&SYNC	-
chr1	32683894	A	1	40	63.77	[30, 0, 10, 0]	AG	0.25	-	-	-	-	-	SINE	AluSx1"; transcript_id "Alu";	-	-	transcript,exon,3UTR&transcript	RBBP4&SYNC	-
chr1	32683895	A	1	41	63.12	[31, 0, 10, 0]	AG	0.24	-	-	-	-	-	SINE	AluSx1"; transcript_id "Alu";	-	-	transcript,exon,3UTR&transcript	RBBP4&SYNC	-
chr1	32683901	A	1	41	64.68	[16, 0, 25, 0]	AG	0.61	-	-	-	-	-	SINE	AluSx1"; transcript_id "Alu";	-	-	transcript,exon,3UTR&transcript	RBBP4&SYNC	-
chr1	32683907	A	1	40	63.85	[23, 0, 17, 0]	AG	0.42	-	-	-	-	-	SINE	AluSx1"; transcript_id "Alu";	-	-	transcript,exon,3UTR&transcript	RBBP4&SYNC	-
chr1	35099990	A	1	22	56.64	[19, 0, 3, 0]	AG	0.14	-	-	-	-	-	SINE	AluSx"; transcript_id "Alu";	-	-	transcript	ZMYM1	-
chr1	35100030	A	1	17	60.24	[14, 0, 3, 0]	AG	0.18	-	-	-	-	-	SINE	AluSx"; transcript_id "Alu";	-	-	transcript	ZMYM1	-
chr1	35100052	A	1	17	64.41	[11, 0, 6, 0]	AG	0.35	-	-	-	-	-	SINE	AluSx"; transcript_id "Alu";	-	-	transcript	ZMYM1	-
chr1	35100056	A	1	16	64.62	[13, 0, 3, 0]	AG	0.19	-	-	-	-	-	SINE	AluSx"; transcript_id "Alu";	-	-	transcript	ZMYM1	-
chr1	35100528	A	1	13	48.15	[10, 0, 3, 0]	AG	0.23	-	-	-	-	-	SINE	AluSz6"; transcript_id "Alu";	-	-	transcript	ZMYM1	-
chr1	35100542	A	1	11	60.55	[2, 0, 9, 0]	AG	0.82	-	-	-	-	-	SINE	AluSz6"; transcript_id "Alu";	-	-	transcript	ZMYM1	-
chr1	35100543	A	1	11	60.55	[2, 0, 9, 0]	AG	0.82	-	-	-	-	-	SINE	AluSz6"; transcript_id "Alu";	-	-	transcript	ZMYM1	-
chr1	35100547	A	1	11	60.55	[1, 0, 10, 0]	AG	0.91	-	-	-	-	-	SINE	AluSz6"; transcript_id "Alu";	-	-	transcript	ZMYM1	-
chr1	35100552	A	1	11	58.18	[5, 0, 6, 0]	AG	0.55	-	-	-	-	-	SINE	AluSz6"; transcript_id "Alu";	-	-	transcript	ZMYM1	-
chr1	35100933	A	1	10	54.30	[7, 0, 3, 0]	AG	0.30	-	-	-	-	-	SINE	AluJb"; transcript_id "Alu";	-	-	transcript	ZMYM1	-
chr1	35101038	A	1	13	65.46	[10, 0, 3, 0]	AG	0.23	-	-	-	-	-	SINE	AluJb"; transcript_id "Alu";	-	-	transcript	ZMYM1	-
chr1	35115967	A	1	27	58.04	[24, 0, 3, 0]	AG	0.11	-	-	-	-	-	SINE	AluJr"; transcript_id "Alu";	-	-	-	-	-
chr1	35116154	A	1	13	48.38	[10, 0, 3, 0]	AG	0.23	-	-	-	-	-	SINE	AluJr"; transcript_id "Alu";	-	-	-	-	-
chr1	35116212	A	1	23	59.00	[20, 0, 3, 0]	AG	0.13	-	-	-	-	-	SINE	AluJr"; transcript_id "Alu";	-	-	-	-	-
chr1	35116557	A	1	23	66.43	[18, 0, 5, 0]	AG	0.22	-	-	-	-	-	SINE	AluSq2"; transcript_id "Alu";	-	-	-	-	-
chr1	35116558	A	1	23	67.04	[17, 0, 6, 0]	AG	0.26	-	-	-	-	-	SINE	AluSq2"; transcript_id "Alu";	-	-	-	-	-
chr1	35116583	A	1	22	61.00	[16, 0, 6, 0]	AG	0.27	-	-	-	-	-	SINE	AluSq2"; transcript_id "Alu";	-	-	-	-	-
chr1	35116584	A	1	22	63.36	[18, 0, 4, 0]	AG	0.18	-	-	-	-	-	SINE	AluSq2"; transcript_id "Alu";	-	-	-	-	-
chr1	35116587	A	1	22	63.36	[9, 0, 13, 0]	AG	0.59	-	-	-	-	-	SINE	AluSq2"; transcript_id "Alu";	-	-	-	-	-
chr1	35116610	A	1	21	65.19	[18, 0, 3, 0]	AG	0.14	-	-	-	-	-	SINE	AluSq2"; transcript_id "Alu";	-	-	-	-	-
chr1	35116623	A	1	18	52.72	[12, 0, 6, 0]	AG	0.33	-	-	-	-	-	SINE	AluSq2"; transcript_id "Alu";	-	-	-	-	-
chr1	35116632	A	1	17	59.53	[13, 0, 4, 0]	AG	0.24	-	-	-	-	-	SINE	AluSq2"; transcript_id "Alu";	-	-	-	-	-
chr1	35116638	A	1	17	58.00	[10, 0, 7, 0]	AG	0.41	-	-	-	-	-	SINE	AluSq2"; transcript_id "Alu";	-	-	-	-	-
chr1	35116641	A	1	18	57.50	[14, 0, 4, 0]	AG	0.22	-	-	-	-	-	SINE	AluSq2"; transcript_id "Alu";	-	-	-	-	-
chr1	35116655	A	1	20	61.00	[17, 0, 3, 0]	AG	0.15	-	-	-	-	-	SINE	AluSq2"; transcript_id "Alu";	-	-	-	-	-
chr1	35116663	A	1	26	64.54	[14, 0, 12, 0]	AG	0.46	-	-	-	-	-	SINE	AluSq2"; transcript_id "Alu";	-	-	-	-	-
chr1	35116720	A	1	19	66.11	[15, 0, 4, 0]	AG	0.21	-	-	-	-	-	SINE	AluSq2"; transcript_id "Alu";	-	-	-	-	-
chr1	35116737	A	1	19	68.74	[16, 0, 3, 0]	AG	0.16	-	-	-	-	-	SINE	AluSq2"; transcript_id "Alu";	-	-	-	-	-
chr1	35117336	A	1	17	52.29	[0, 0, 17, 0]	AG	1.00	-	-	-	-	-	SINE	AluSx1"; transcript_id "Alu";	-	-	-	-	-
chr1	35117337	A	1	17	49.24	[3, 0, 14, 0]	AG	0.82	-	-	-	-	-	SINE	AluSx1"; transcript_id "Alu";	-	-	-	-	-
chr1	35117420	A	1	10	66.60	[1, 0, 9, 0]	AG	0.90	-	-	-	-	-	SINE	AluSx1"; transcript_id "Alu";	-	-	-	-	-
chr1	35117459	A	1	10	62.90	[3, 0, 7, 0]	AG	0.70	-	-	-	-	-	SINE	AluSx1"; transcript_id "Alu";	-	-	-	-	-
chr1	35117685	A	1	12	48.33	[8, 0, 4, 0]	AG	0.33	-	-	-	-	-	SINE	AluSp"; transcript_id "Alu";	-	-	-	-	-
chr1	35117716	A	1	21	65.19	[14, 0, 7, 0]	AG	0.33	-	-	-	-	-	SINE	AluSp"; transcript_id "Alu";	-	-	-	-	-
chr1	35117739	A	1	24	69.92	[15, 0, 9, 0]	AG	0.38	-	-	-	-	-	SINE	AluSp"; transcript_id "Alu";	-	-	-	-	-
chr1	35117760	G	1	25	66.12	[0, 0, 22, 3]	GT	0.12	-	-	-	-	-	SINE	AluSp"; transcript_id "Alu";	-	-	-	-	-
chr1	35117765	A	1	25	66.60	[21, 0, 4, 0]	AG	0.16	-	-	-	-	-	SINE	AluSp"; transcript_id "Alu";	-	-	-	-	-
chr1	35117779	A	1	38	62.66	[31, 0, 7, 0]	AG	0.18	-	-	-	-	-	SINE	AluSp"; transcript_id "Alu";	-	-	-	-	-
chr1	35117820	A	1	35	56.03	[27, 0, 8, 0]	AG	0.23	-	-	-	-	-	SINE	AluSp"; transcript_id "Alu";	-	-	-	-	-
chr1	35117844	A	1	36	50.36	[29, 0, 7, 0]	AG	0.19	-	-	-	-	-	SINE	AluSp"; transcript_id "Alu";	-	-	-	-	-
chr1	35117854	A	1	31	51.32	[22, 0, 9, 0]	AG	0.29	-	-	-	-	-	SINE	AluSp"; transcript_id "Alu";	-	-	-	-	-
chr1	35117861	A	1	30	56.33	[23, 0, 7, 0]	AG	0.23	-	-	-	-	-	SINE	AluSp"; transcript_id "Alu";	-	-	-	-	-
chr1	35117971	A	1	25	48.80	[11, 0, 14, 0]	AG	0.56	-	-	-	-	-	SINE	AluSq2"; transcript_id "Alu";	-	-	-	-	-
chr1	35117984	A	1	25	52.80	[21, 0, 4, 0]	AG	0.16	-	-	-	-	-	SINE	AluSq2"; transcript_id "Alu";	-	-	-	-	-
chr1	35118011	A	1	17	53.71	[12, 0, 5, 0]	AG	0.29	-	-	-	-	-	SINE	AluSq2"; transcript_id "Alu";	-	-	-	-	-
chr1	35185228	T	0	21	63.43	[0, 15, 0, 6]	TC	0.71	-	-	-	-	-	-	-	-	-	transcript	SFPQ	-
chr1	35602148	A	0	66	56.77	[54, 0, 12, 0]	AG	0.18	-	-	-	-	-	SINE	AluJb"; transcript_id "Alu";	-	-	3UTR,exon,transcript	PSMB2	-
chr1	35602159	A	0	69	58.64	[53, 0, 16, 0]	AG	0.23	-	-	-	-	-	SINE	AluJb"; transcript_id "Alu";	-	-	3UTR,exon,transcript	PSMB2	-
chr1	35602165	A	0	67	59.64	[57, 0, 10, 0]	AG	0.15	-	-	-	-	-	SINE	AluJb"; transcript_id "Alu";	-	-	3UTR,exon,transcript	PSMB2	-
chr1	35602183	A	0	49	58.94	[36, 0, 13, 0]	AG	0.27	-	-	-	-	-	SINE	AluJb"; transcript_id "Alu";	-	-	3UTR,exon,transcript	PSMB2	-
chr1	35602216	A	0	47	51.70	[15, 0, 32, 0]	AG	0.68	-	-	-	-	-	SINE	AluJb"; transcript_id "Alu";	-	-	3UTR,exon,transcript	PSMB2	-
chr1	35602232	A	0	38	53.50	[33, 0, 5, 0]	AG	0.13	-	-	-	-	-	SINE	AluJb"; transcript_id "Alu";	-	-	3UTR,exon,transcript	PSMB2	-
chr1	35602237	A	0	39	54.36	[25, 0, 14, 0]	AG	0.36	-	-	-	-	-	SINE	AluJb"; transcript_id "Alu";	-	-	3UTR,exon,transcript	PSMB2	-
chr1	35602285	A	0	35	50.40	[12, 0, 23, 0]	AG	0.66	-	-	-	-	-	SINE	AluJb"; transcript_id "Alu";	-	-	3UTR,exon,transcript	PSMB2	-
chr1	35602324	A	0	41	53.29	[32, 0, 9, 0]	AG	0.22	-	-	-	-	-	SINE	AluJb"; transcript_id "Alu";	-	-	3UTR,exon,transcript	PSMB2	-
chr1	35602565	A	0	52	64.23	[45, 0, 7, 0]	AG	0.13	-	-	-	-	-	SINE	AluSc"; transcript_id "Alu";	-	-	3UTR,exon,transcript	PSMB2	-
chr1	35602583	A	0	57	61.04	[28, 0, 29, 0]	AG	0.51	-	-	-	-	-	SINE	AluSc"; transcript_id "Alu";	-	-	3UTR,exon,transcript	PSMB2	-
chr1	35602595	A	0	53	61.91	[40, 0, 13, 0]	AG	0.25	-	-	-	-	-	SINE	AluSc"; transcript_id "Alu";	-	-	3UTR,exon,transcript	PSMB2	-
chr1	35602609	A	0	60	56.08	[38, 0, 22, 0]	AG	0.37	-	-	-	-	-	SINE	AluSc"; transcript_id "Alu";	-	-	3UTR,exon,transcript	PSMB2	-
chr1	35602630	A	0	53	50.51	[41, 0, 12, 0]	AG	0.23	-	-	-	-	-	SINE	AluSc"; transcript_id "Alu";	-	-	3UTR,exon,transcript	PSMB2	-
chr1	35602724	A	0	45	59.20	[26, 0, 19, 0]	AG	0.42	-	-	-	-	-	SINE	AluSc"; transcript_id "Alu";	-	-	3UTR,exon,transcript	PSMB2	-
chr1	35602768	A	0	41	54.15	[31, 0, 10, 0]	AG	0.24	-	-	-	-	-	SINE	AluSc"; transcript_id "Alu";	-	-	3UTR,exon,transcript	PSMB2	-
chr1	35602769	A	0	42	53.74	[21, 0, 21, 0]	AG	0.50	-	-	-	-	-	SINE	AluSc"; transcript_id "Alu";	-	-	3UTR,exon,transcript	PSMB2	-
chr1	36138771	A	0	21	60.38	[12, 0, 9, 0]	AG	0.43	-	-	-	-	-	SINE	AluSp"; transcript_id "Alu";	-	-	transcript	TRAPPC3	-
chr1	36138786	A	0	20	53.55	[11, 0, 9, 0]	AG	0.45	-	-	-	-	-	SINE	AluSp"; transcript_id "Alu";	-	-	transcript	TRAPPC3	-
chr1	36138809	A	0	23	56.30	[18, 0, 5, 0]	AG	0.22	-	-	-	-	-	SINE	AluSp"; transcript_id "Alu";	-	-	transcript	TRAPPC3	-
chr1	36138865	A	0	12	56.42	[7, 0, 5, 0]	AG	0.42	-	-	-	-	-	SINE	AluSp"; transcript_id "Alu";	-	-	transcript	TRAPPC3	-
chr1	36138874	A	0	12	55.50	[7, 0, 5, 0]	AG	0.42	-	-	-	-	-	SINE	AluSp"; transcript_id "Alu";	-	-	transcript	TRAPPC3	-
chr1	37806463	A	2	14	52.00	[10, 0, 4, 0]	AG	0.29	-	-	-	-	-	SINE	AluSz6"; transcript_id "Alu";	-	-	transcript	YRDC	-
chr1	37806483	T	2	15	60.87	[0, 3, 0, 12]	TC	0.20	-	-	-	-	-	SINE	AluSz6"; transcript_id "Alu";	-	-	transcript	YRDC	-
chr1	37860922	A	0	42	61.69	[38, 0, 4, 0]	AG	0.10	-	-	-	-	-	SINE	AluJr"; transcript_id "Alu";	-	-	3UTR,exon,transcript	INPP5B	-
chr1	37860971	A	0	44	54.11	[28, 0, 16, 0]	AG	0.36	-	-	-	-	-	SINE	AluJr"; transcript_id "Alu";	-	-	3UTR,exon,transcript	INPP5B	-
chr1	37861032	A	0	38	49.58	[34, 0, 4, 0]	AG	0.11	-	-	-	-	-	SINE	AluJr"; transcript_id "Alu";	-	-	3UTR,exon,transcript	INPP5B	-
chr1	37861033	A	0	39	52.82	[35, 0, 4, 0]	AG	0.10	-	-	-	-	-	SINE	AluJr"; transcript_id "Alu";	-	-	3UTR,exon,transcript	INPP5B	-
chr1	37861056	A	0	33	55.33	[19, 0, 14, 0]	AG	0.42	-	-	-	-	-	SINE	AluJr"; transcript_id "Alu";	-	-	3UTR,exon,transcript	INPP5B	-
chr1	37861061	A	0	33	59.45	[26, 0, 7, 0]	AG	0.21	-	-	-	-	-	SINE	AluJr"; transcript_id "Alu";	-	-	3UTR,exon,transcript	INPP5B	-
chr1	37861066	A	0	33	58.30	[25, 0, 8, 0]	AG	0.24	-	-	-	-	-	SINE	AluJr"; transcript_id "Alu";	-	-	3UTR,exon,transcript	INPP5B	-
chr1	37861101	A	0	30	56.37	[26, 0, 4, 0]	AG	0.13	-	-	-	-	-	SINE	AluJr"; transcript_id "Alu";	-	-	3UTR,exon,transcript	INPP5B	-
chr1	37861509	A	0	27	58.48	[21, 0, 6, 0]	AG	0.22	-	-	-	-	-	SINE	AluSq"; transcript_id "Alu";	-	-	3UTR,exon,transcript	INPP5B	-
chr1	37861791	A	0	16	44.56	[12, 0, 4, 0]	AG	0.25	-	-	-	-	-	SINE	AluSx3"; transcript_id "Alu";	-	-	3UTR,exon,transcript	INPP5B	-
chr1	37861870	A	0	26	58.23	[19, 0, 7, 0]	AG	0.27	-	-	-	-	-	SINE	AluSx3"; transcript_id "Alu";	-	-	3UTR,exon,transcript	INPP5B	-
chr1	37861873	A	0	24	63.75	[20, 0, 4, 0]	AG	0.17	-	-	-	-	-	SINE	AluSx3"; transcript_id "Alu";	-	-	3UTR,exon,transcript	INPP5B	-
chr1	37861912	A	0	23	59.52	[8, 0, 15, 0]	AG	0.65	-	-	-	-	-	SINE	AluSx3"; transcript_id "Alu";	-	-	3UTR,exon,transcript	INPP5B	-
chr1	42781378	A	1	11	69.55	[2, 0, 9, 0]	AG	0.82	-	-	-	-	-	SINE	AluY"; transcript_id "Alu";	-	-	transcript	TMEM269-DT	-
chr1	42781450	A	1	15	58.40	[0, 0, 15, 0]	AG	1.00	-	-	-	-	-	SINE	AluY"; transcript_id "Alu";	-	-	transcript	TMEM269-DT	-
chr1	43407369	A	1	11	49.36	[8, 0, 3, 0]	AG	0.27	-	-	-	-	-	SINE	AluSz6"; transcript_id "Alu";	-	-	transcript	SZT2	-
chr1	43407396	A	1	12	60.58	[5, 0, 7, 0]	AG	0.58	-	-	-	-	-	SINE	AluSz6"; transcript_id "Alu";	-	-	transcript	SZT2	-
chr1	45509594	A	2	15	53.47	[12, 0, 3, 0]	AG	0.20	-	-	-	-	-	SINE	AluSg7"; transcript_id "Alu";	-	-	transcript,exon,3UTR	MMACHC	-
chr1	45509672	A	1	22	72.36	[16, 0, 6, 0]	AG	0.27	-	-	-	-	-	SINE	AluSg7"; transcript_id "Alu";	-	-	transcript,exon,3UTR	MMACHC	ed
chr1	45509673	A	1	22	70.00	[12, 0, 10, 0]	AG	0.45	-	-	-	-	-	SINE	AluSg7"; transcript_id "Alu";	-	-	transcript,exon,3UTR	MMACHC	-
chr1	45609989	A	1	10	46.80	[3, 0, 7, 0]	AG	0.70	-	-	-	-	-	SINE	AluSx4"; transcript_id "Alu";	-	-	transcript	NASP	-
chr1	45609991	A	1	10	50.60	[6, 0, 4, 0]	AG	0.40	-	-	-	-	-	SINE	AluSx4"; transcript_id "Alu";	-	-	transcript	NASP	-
chr1	45609992	A	1	10	50.60	[0, 0, 10, 0]	AG	1.00	-	-	-	-	-	SINE	AluSx4"; transcript_id "Alu";	-	-	transcript	NASP	-
chr1	45610003	A	1	12	54.50	[8, 0, 4, 0]	AG	0.33	-	-	-	-	-	SINE	AluSx4"; transcript_id "Alu";	-	-	transcript	NASP	-
chr1	45694953	A	0	15	74.00	[7, 0, 8, 0]	AG	0.53	-	-	-	-	-	SINE	AluSx3"; transcript_id "Alu";	-	-	transcript	IPP	-
chr1	45695219	A	0	19	46.16	[13, 0, 6, 0]	AG	0.32	-	-	-	-	-	SINE	AluJo"; transcript_id "Alu";	-	-	transcript	IPP	-
chr1	45695222	A	0	20	47.50	[14, 0, 6, 0]	AG	0.30	-	-	-	-	-	SINE	AluJo"; transcript_id "Alu";	-	-	transcript	IPP	-
chr1	45695225	A	0	20	48.10	[17, 0, 3, 0]	AG	0.15	-	-	-	-	-	SINE	AluJo"; transcript_id "Alu";	-	-	transcript	IPP	-
chr1	45695257	A	0	18	55.50	[12, 0, 6, 0]	AG	0.33	-	-	-	-	-	SINE	AluJo"; transcript_id "Alu";	-	-	transcript	IPP	-
chr1	45695262	A	0	17	55.88	[11, 0, 6, 0]	AG	0.35	-	-	-	-	-	SINE	AluJo"; transcript_id "Alu";	-	-	transcript	IPP	-
chr1	45695329	A	0	19	53.89	[12, 0, 7, 0]	AG	0.37	-	-	-	-	-	SINE	AluJo"; transcript_id "Alu";	-	-	transcript	IPP	-
chr1	45695364	A	0	16	52.44	[6, 0, 10, 0]	AG	0.62	-	-	-	-	-	SINE	AluJo"; transcript_id "Alu";	-	-	transcript	IPP	-
chr1	45695384	A	0	14	55.50	[10, 0, 4, 0]	AG	0.29	-	-	-	-	-	SINE	AluJo"; transcript_id "Alu";	-	-	transcript	IPP	-
chr1	45696536	A	0	10	44.40	[2, 0, 8, 0]	AG	0.80	-	-	-	-	-	SINE	AluSp"; transcript_id "Alu";	-	-	transcript	IPP	-
chr1	45696537	A	0	10	43.20	[2, 0, 8, 0]	AG	0.80	-	-	-	-	-	SINE	AluSp"; transcript_id "Alu";	-	-	transcript	IPP	-
chr1	45696538	A	0	10	44.40	[7, 0, 3, 0]	AG	0.30	-	-	-	-	-	SINE	AluSp"; transcript_id "Alu";	-	-	transcript	IPP	-
chr1	45696564	A	0	13	39.85	[5, 0, 8, 0]	AG	0.62	-	-	-	-	-	SINE	AluSp"; transcript_id "Alu";	-	-	transcript	IPP	-
chr1	45696624	A	0	16	45.50	[8, 0, 8, 0]	AG	0.50	-	-	-	-	-	SINE	AluSp"; transcript_id "Alu";	-	-	transcript	IPP	-
chr1	45696668	A	0	12	48.33	[9, 0, 3, 0]	AG	0.25	-	-	-	-	-	SINE	AluSp"; transcript_id "Alu";	-	-	transcript	IPP	-
chr1	45696697	A	0	12	49.33	[4, 0, 8, 0]	AG	0.67	-	-	-	-	-	SINE	AluSp"; transcript_id "Alu";	-	-	transcript	IPP	-
chr1	45696718	A	0	15	39.47	[12, 0, 3, 0]	AG	0.20	-	-	-	-	-	SINE	AluSp"; transcript_id "Alu";	-	-	transcript	IPP	-
chr1	45696736	A	0	15	39.47	[12, 0, 3, 0]	AG	0.20	-	-	-	-	-	SINE	AluSp"; transcript_id "Alu";	-	-	transcript	IPP	-
chr1	45696741	A	0	15	37.00	[9, 0, 6, 0]	AG	0.40	-	-	-	-	-	SINE	AluSp"; transcript_id "Alu";	-	-	transcript	IPP	-
chr1	45697362	A	0	10	37.00	[7, 0, 3, 0]	AG	0.30	-	-	-	-	-	SINE	AluSz"; transcript_id "Alu";	-	-	transcript	IPP	-
chr1	45697388	A	0	10	46.90	[7, 0, 3, 0]	AG	0.30	-	-	-	-	-	SINE	AluSz"; transcript_id "Alu";	-	-	transcript	IPP	-
chr1	45697468	A	0	25	63.16	[21, 0, 4, 0]	AG	0.16	-	-	-	-	-	SINE	AluSz"; transcript_id "Alu";	-	-	transcript	IPP	-
chr1	45697470	A	0	25	63.16	[18, 0, 7, 0]	AG	0.28	-	-	-	-	-	SINE	AluSz"; transcript_id "Alu";	-	-	transcript	IPP	-
chr1	45697524	A	0	29	59.52	[23, 0, 6, 0]	AG	0.21	-	-	-	-	-	SINE	AluSz"; transcript_id "Alu";	-	-	transcript	IPP	-
chr1	45697774	A	0	17	64.47	[14, 0, 3, 0]	AG	0.18	-	-	-	-	-	SINE	AluSx3"; transcript_id "Alu";	-	-	transcript	IPP	-
chr1	45698811	A	0	15	37.00	[10, 0, 5, 0]	AG	0.33	-	-	-	-	-	SINE	AluJb"; transcript_id "Alu";	-	-	transcript,3UTR,exon	IPP	-
chr1	45699006	A	0	30	62.50	[25, 0, 5, 0]	AG	0.17	-	-	-	-	-	SINE	AluJb"; transcript_id "Alu";	-	-	transcript,3UTR,exon	IPP	-
chr1	45699736	A	0	16	60.12	[7, 0, 9, 0]	AG	0.56	-	-	-	-	-	SINE	AluJo"; transcript_id "Alu";	-	-	transcript,3UTR,exon	IPP	-
chr1	45699765	A	0	14	63.43	[6, 0, 8, 0]	AG	0.57	-	-	-	-	-	SINE	AluJo"; transcript_id "Alu";	-	-	transcript,3UTR,exon	IPP	-
chr1	45699803	A	0	10	41.80	[5, 0, 5, 0]	AG	0.50	-	-	-	-	-	SINE	AluJo"; transcript_id "Alu";	-	-	transcript,3UTR,exon	IPP	-
chr1	51803363	T	2	11	60.55	[0, 4, 0, 7]	TC	0.36	-	-	-	-	-	SINE	AluSz"; transcript_id "Alu";	-	-	transcript	NRDC	-
chr1	52350883	A	0	29	54.86	[24, 0, 5, 0]	AG	0.17	-	-	-	-	-	SINE	AluSx1"; transcript_id "Alu";	-	-	3UTR,exon,transcript	CC2D1B	-
chr1	52350884	A	0	28	55.07	[22, 0, 6, 0]	AG	0.21	-	-	-	-	-	SINE	AluSx1"; transcript_id "Alu";	-	-	3UTR,exon,transcript	CC2D1B	-
chr1	52350910	A	0	24	40.04	[14, 0, 10, 0]	AG	0.42	-	-	-	-	-	SINE	AluSx1"; transcript_id "Alu";	-	-	3UTR,exon,transcript	CC2D1B	-
chr1	52350942	A	0	27	44.78	[21, 0, 6, 0]	AG	0.22	-	-	-	-	-	SINE	AluSx1"; transcript_id "Alu";	-	-	3UTR,exon,transcript	CC2D1B	-
chr1	52350950	A	0	22	46.55	[15, 0, 7, 0]	AG	0.32	-	-	-	-	-	SINE	AluSx1"; transcript_id "Alu";	-	-	3UTR,exon,transcript	CC2D1B	-
chr1	52350966	A	0	22	51.05	[19, 0, 3, 0]	AG	0.14	-	-	-	-	-	SINE	AluSx1"; transcript_id "Alu";	-	-	3UTR,exon,transcript	CC2D1B	-
chr1	52350970	A	0	22	49.95	[16, 0, 6, 0]	AG	0.27	-	-	-	-	-	SINE	AluSx1"; transcript_id "Alu";	-	-	3UTR,exon,transcript	CC2D1B	-
chr1	52351002	A	0	12	46.25	[5, 0, 7, 0]	AG	0.58	-	-	-	-	-	SINE	AluSx1"; transcript_id "Alu";	-	-	3UTR,exon,transcript	CC2D1B	-
chr1	52351629	A	0	22	74.00	[18, 0, 4, 0]	AG	0.18	-	-	-	-	-	SINE	AluSx1"; transcript_id "Alu";	-	-	3UTR,exon,transcript	CC2D1B	-
chr1	52351718	A	0	12	58.58	[0, 0, 12, 0]	AG	1.00	-	-	-	-	-	SINE	AluSx1"; transcript_id "Alu";	-	-	3UTR,exon,transcript	CC2D1B	-
chr1	52351727	A	0	15	49.33	[3, 0, 12, 0]	AG	0.80	-	-	-	-	-	SINE	AluSx1"; transcript_id "Alu";	-	-	3UTR,exon,transcript	CC2D1B	-
chr1	52351736	A	0	13	53.00	[10, 0, 3, 0]	AG	0.23	-	-	-	-	-	SINE	AluSx1"; transcript_id "Alu";	-	-	3UTR,exon,transcript	CC2D1B	-
chr1	52351756	A	0	11	52.64	[6, 0, 5, 0]	AG	0.45	-	-	-	-	-	SINE	AluSx1"; transcript_id "Alu";	-	-	3UTR,exon,transcript	CC2D1B	-
chr1	52351762	A	0	11	57.18	[0, 0, 11, 0]	AG	1.00	-	-	-	-	-	SINE	AluSx1"; transcript_id "Alu";	-	-	3UTR,exon,transcript	CC2D1B	-
chr1	52351802	A	0	15	44.40	[12, 0, 3, 0]	AG	0.20	-	-	-	-	-	SINE	AluSx1"; transcript_id "Alu";	-	-	3UTR,exon,transcript	CC2D1B	-
chr1	52351821	A	0	13	45.54	[10, 0, 3, 0]	AG	0.23	-	-	-	-	-	SINE	AluSx1"; transcript_id "Alu";	-	-	3UTR,exon,transcript	CC2D1B	-
chr1	52351862	A	0	11	47.09	[8, 0, 3, 0]	AG	0.27	-	-	-	-	-	SINE	AluSx1"; transcript_id "Alu";	-	-	3UTR,exon,transcript	CC2D1B	-
chr1	52823190	A	1	66	47.29	[43, 0, 23, 0]	AG	0.35	-	-	-	-	-	SINE	FLAM_C"; transcript_id "Alu";	-	-	transcript,exon,3UTR	ZYG11B	-
chr1	52823198	A	1	57	44.98	[12, 0, 45, 0]	AG	0.79	-	-	-	-	-	SINE	FLAM_C"; transcript_id "Alu";	-	-	transcript,exon,3UTR	ZYG11B	-
chr1	52823222	A	1	70	53.54	[55, 0, 15, 0]	AG	0.21	-	-	-	-	-	SINE	FLAM_C"; transcript_id "Alu";	-	-	transcript,exon,3UTR	ZYG11B	-
chr1	52823225	A	1	71	54.03	[40, 0, 31, 0]	AG	0.44	-	-	-	-	-	SINE	FLAM_C"; transcript_id "Alu";	-	-	transcript,exon,3UTR	ZYG11B	-
chr1	52823252	A	1	69	52.36	[39, 0, 30, 0]	AG	0.43	-	-	-	-	-	SINE	FLAM_C"; transcript_id "Alu";	-	-	transcript,exon,3UTR	ZYG11B	-
chr1	52823875	A	1	80	52.26	[53, 0, 27, 0]	AG	0.34	-	-	-	-	-	SINE	AluSz"; transcript_id "Alu";	-	-	transcript,exon,3UTR	ZYG11B	-
chr1	52824014	A	1	63	60.49	[43, 0, 20, 0]	AG	0.32	-	-	-	-	-	SINE	AluSz"; transcript_id "Alu";	-	-	transcript,exon,3UTR	ZYG11B	-
chr1	52824016	A	1	63	60.87	[55, 0, 8, 0]	AG	0.13	-	-	-	-	-	SINE	AluSz"; transcript_id "Alu";	-	-	transcript,exon,3UTR	ZYG11B	-
chr1	52824087	A	1	32	64.72	[18, 0, 14, 0]	AG	0.44	-	-	-	-	-	SINE	AluSz"; transcript_id "Alu";	-	-	transcript,exon,3UTR	ZYG11B	-
chr1	52824180	A	1	15	44.40	[12, 0, 3, 0]	AG	0.20	-	-	-	-	-	SINE	AluJr"; transcript_id "Alu";	-	-	transcript,exon,3UTR	ZYG11B	-
chr1	52824201	A	1	38	45.76	[34, 0, 4, 0]	AG	0.11	-	-	-	-	-	SINE	AluJr"; transcript_id "Alu";	-	-	transcript,exon,3UTR	ZYG11B	-
chr1	52824220	A	1	43	62.26	[26, 0, 17, 0]	AG	0.40	-	-	-	-	-	SINE	AluJr"; transcript_id "Alu";	-	-	transcript,exon,3UTR	ZYG11B	-
chr1	52824518	A	1	53	56.06	[45, 0, 8, 0]	AG	0.15	-	-	-	-	-	SINE	AluSg4"; transcript_id "Alu";	-	-	transcript,exon,3UTR	ZYG11B	-
chr1	52824626	A	1	29	50.21	[24, 0, 5, 0]	AG	0.17	-	-	-	-	-	SINE	AluSg4"; transcript_id "Alu";	-	-	transcript,exon,3UTR	ZYG11B	-
chr1	52825736	A	1	30	63.73	[27, 0, 3, 0]	AG	0.10	-	-	-	-	-	SINE	AluJr"; transcript_id "Alu";	-	-	transcript,exon,3UTR	ZYG11B	-
chr1	52825762	A	1	53	63.11	[33, 0, 20, 0]	AG	0.38	-	-	-	-	-	SINE	AluJr"; transcript_id "Alu";	-	-	transcript,exon,3UTR	ZYG11B	-
chr1	52825763	A	1	54	63.04	[37, 0, 17, 0]	AG	0.31	-	-	-	-	-	SINE	AluJr"; transcript_id "Alu";	-	-	transcript,exon,3UTR	ZYG11B	-
chr1	52893501	A	1	11	50.36	[8, 0, 3, 0]	AG	0.27	-	-	-	-	-	SINE	AluSx"; transcript_id "Alu";	-	-	transcript,exon,3UTR	ZYG11A	-
chr1	52893510	A	1	11	52.73	[2, 0, 9, 0]	AG	0.82	-	-	-	-	-	SINE	AluSx"; transcript_id "Alu";	-	-	transcript,exon,3UTR	ZYG11A	-
chr1	52894054	A	1	14	60.79	[9, 0, 5, 0]	AG	0.36	-	-	-	-	-	SINE	AluSx4"; transcript_id "Alu";	-	-	transcript,exon,3UTR	ZYG11A	ed
chr1	52894073	A	1	14	60.79	[8, 0, 6, 0]	AG	0.43	-	-	-	-	-	SINE	AluSx4"; transcript_id "Alu";	-	-	transcript,exon,3UTR	ZYG11A	-
chr1	52912825	A	0	18	41.11	[12, 0, 6, 0]	AG	0.33	-	-	-	-	-	SINE	AluSp"; transcript_id "Alu";	-	-	transcript	ECHDC2	-
chr1	53791342	A	0	18	46.61	[15, 0, 3, 0]	AG	0.17	-	-	-	-	-	SINE	AluY"; transcript_id "Alu";	-	-	transcript	NDC1	-
chr1	53791343	A	0	19	46.74	[16, 0, 3, 0]	AG	0.16	-	-	-	-	-	SINE	AluY"; transcript_id "Alu";	-	-	transcript	NDC1	-
chr1	53946508	T	1	208	38.36	[0, 128, 0, 80]	TC	0.62	-	-	-	-	-	-	-	-	-	5UTR,exon,transcript	LRRC42	-
chr1	54031151	A	0	17	63.12	[11, 0, 6, 0]	AG	0.35	-	-	-	-	-	SINE	AluSq2"; transcript_id "Alu";	-	-	3UTR,exon,transcript	TMEM59	-
chr1	54099981	A	1	14	66.07	[11, 0, 3, 0]	AG	0.21	-	-	-	-	-	SINE	AluSx1"; transcript_id "Alu";	-	-	transcript,exon,3UTR	TCEANC2	-
chr1	54099984	A	1	14	65.21	[11, 0, 3, 0]	AG	0.21	-	-	-	-	-	SINE	AluSx1"; transcript_id "Alu";	-	-	transcript,exon,3UTR	TCEANC2	-
chr1	58544685	A	0	13	56.00	[8, 0, 5, 0]	AG	0.38	-	-	-	-	-	SINE	AluSz6"; transcript_id "Alu";	-	-	transcript	OMA1	-
chr1	58544690	A	0	14	55.50	[9, 0, 5, 0]	AG	0.36	-	-	-	-	-	SINE	AluSz6"; transcript_id "Alu";	-	-	transcript	OMA1	-
chr1	62162826	A	1	25	51.84	[19, 0, 6, 0]	AG	0.24	-	-	-	-	-	SINE	AluSg4"; transcript_id "Alu";	-	-	transcript,exon,3UTR	PATJ	-
chr1	62162857	A	1	38	64.97	[28, 0, 10, 0]	AG	0.26	-	-	-	-	-	SINE	AluSg4"; transcript_id "Alu";	-	-	transcript,exon,3UTR	PATJ	-
chr1	62162858	A	1	38	64.55	[31, 0, 7, 0]	AG	0.18	-	-	-	-	-	SINE	AluSg4"; transcript_id "Alu";	-	-	transcript,exon,3UTR	PATJ	-
chr1	62162859	A	1	39	61.59	[33, 0, 6, 0]	AG	0.15	-	-	-	-	-	SINE	AluSg4"; transcript_id "Alu";	-	-	transcript,exon,3UTR	PATJ	-
chr1	62449765	A	1	19	42.63	[8, 0, 11, 0]	AG	0.58	-	-	-	-	-	SINE	AluJb"; transcript_id "Alu";	-	-	transcript	USP1	-
chr1	67000075	C	0	42	54.64	[0, 38, 0, 4]	CT	0.10	-	-	-	-	-	SINE	AluJr"; transcript_id "Alu";	-	-	3UTR,exon,transcript	SLC35D1	-
chr1	67409006	A	0	33	64.21	[14, 0, 19, 0]	AG	0.58	-	-	-	-	-	SINE	AluSz6"; transcript_id "Alu";	-	-	3UTR,exon,transcript	SERBP1	-
chr1	67409176	A	0	26	64.08	[16, 0, 10, 0]	AG	0.38	-	-	-	-	-	SINE	AluSz6"; transcript_id "Alu";	-	-	3UTR,exon,transcript	SERBP1	-
chr1	77875957	A	1	41	57.46	[37, 0, 4, 0]	AG	0.10	-	-	-	-	-	SINE	AluSx1"; transcript_id "Alu";	-	-	transcript,exon,3UTR	MIGA1	-
chr1	77878229	A	1	31	59.68	[28, 0, 3, 0]	AG	0.10	-	-	-	-	-	SINE	AluSq2"; transcript_id "Alu";	-	-	transcript,exon,3UTR	MIGA1	-
chr1	89182620	A	0	18	49.33	[14, 0, 4, 0]	AG	0.22	-	-	-	-	-	SINE	AluYg6"; transcript_id "Alu";	-	-	3UTR,exon,transcript	GBP4	-
chr1	89182646	A	0	24	48.83	[18, 0, 6, 0]	AG	0.25	-	-	-	-	-	SINE	AluYg6"; transcript_id "Alu";	-	-	3UTR,exon,transcript	GBP4	-
chr1	89182698	A	0	40	60.45	[36, 0, 4, 0]	AG	0.10	-	-	-	-	-	SINE	AluYg6"; transcript_id "Alu";	-	-	3UTR,exon,transcript	GBP4	-
chr1	89182706	A	0	42	64.02	[21, 0, 21, 0]	AG	0.50	-	-	-	-	-	SINE	AluYg6"; transcript_id "Alu";	-	-	3UTR,exon,transcript	GBP4	-
chr1	89183686	A	0	50	56.48	[24, 0, 26, 0]	AG	0.52	-	-	-	-	-	SINE	AluJb"; transcript_id "Alu";	-	-	3UTR,exon,transcript	GBP4	-
chr1	89183736	A	0	60	54.85	[53, 0, 7, 0]	AG	0.12	-	-	-	-	-	SINE	AluJb"; transcript_id "Alu";	-	-	3UTR,exon,transcript	GBP4	-
chr1	89183779	A	0	67	50.27	[20, 0, 47, 0]	AG	0.70	-	-	-	-	-	SINE	AluJb"; transcript_id "Alu";	-	-	3UTR,exon,transcript	GBP4	-
chr1	89183839	A	0	74	48.84	[59, 0, 15, 0]	AG	0.20	-	-	-	-	-	SINE	AluJb"; transcript_id "Alu";	-	-	3UTR,exon,transcript	GBP4	-
chr1	89183866	A	0	58	46.74	[16, 0, 42, 0]	AG	0.72	-	-	-	-	-	SINE	AluJb"; transcript_id "Alu";	-	-	3UTR,exon,transcript	GBP4	-
chr1	89183874	A	0	33	56.06	[15, 0, 18, 0]	AG	0.55	-	-	-	-	-	SINE	AluJb"; transcript_id "Alu";	-	-	3UTR,exon,transcript	GBP4	-
chr1	89183877	A	0	25	64.64	[10, 0, 15, 0]	AG	0.60	-	-	-	-	-	SINE	AluJb"; transcript_id "Alu";	-	-	3UTR,exon,transcript	GBP4	-
chr1	92397151	A	1	13	63.46	[9, 0, 4, 0]	AG	0.31	-	-	-	-	-	SINE	AluJr"; transcript_id "Alu";	-	-	transcript,exon,3UTR	RPAP2	-
chr1	92397975	A	1	12	52.42	[9, 0, 3, 0]	AG	0.25	-	-	-	-	-	SINE	AluJo"; transcript_id "Alu";	-	-	transcript,exon,3UTR	RPAP2	-
chr1	92839261	A	1	11	53.82	[7, 0, 4, 0]	AG	0.36	-	-	-	-	-	SINE	AluSx"; transcript_id "Alu";	-	-	transcript&transcript	RPL5&DIPK1A	-
chr1	93158861	A	0	18	37.00	[14, 0, 4, 0]	AG	0.22	-	-	-	-	-	SINE	AluSc"; transcript_id "Alu";	-	-	transcript,exon	TMED5	-
chr1	94167338	A	0	19	65.63	[14, 0, 5, 0]	AG	0.26	-	-	-	-	-	SINE	AluSz"; transcript_id "Alu";	-	-	-	-	-
chr1	94168507	A	0	10	55.50	[1, 0, 9, 0]	AG	0.90	-	-	-	-	-	SINE	AluSg"; transcript_id "Alu";	-	-	-	-	-
chr1	94168521	A	0	14	48.36	[10, 0, 4, 0]	AG	0.29	-	-	-	-	-	SINE	AluSg"; transcript_id "Alu";	-	-	-	-	-
chr1	94168524	A	0	15	49.33	[5, 0, 10, 0]	AG	0.67	-	-	-	-	-	SINE	AluSg"; transcript_id "Alu";	-	-	-	-	-
chr1	94168563	A	0	21	55.81	[16, 0, 5, 0]	AG	0.24	-	-	-	-	-	SINE	AluSg"; transcript_id "Alu";	-	-	-	-	-
chr1	94168594	A	0	21	64.62	[16, 0, 5, 0]	AG	0.24	-	-	-	-	-	SINE	AluSg"; transcript_id "Alu";	-	-	-	-	-
chr1	94168640	A	0	15	61.67	[6, 0, 9, 0]	AG	0.60	-	-	-	-	-	SINE	AluSg"; transcript_id "Alu";	-	-	-	-	-
chr1	94168641	A	0	16	59.38	[11, 0, 5, 0]	AG	0.31	-	-	-	-	-	SINE	AluSg"; transcript_id "Alu";	-	-	-	-	-
chr1	97732393	A	0	17	45.71	[13, 0, 4, 0]	AG	0.24	-	-	-	-	-	SINE	AluSc8"; transcript_id "Alu";	-	-	transcript	DPYD	-
chr1	100023951	A	1	14	37.00	[11, 0, 3, 0]	AG	0.21	-	-	-	-	-	SINE	AluSc"; transcript_id "Alu";	-	-	transcript,exon,3UTR	SLC35A3	-
chr1	100023952	A	1	14	37.00	[11, 0, 3, 0]	AG	0.21	-	-	-	-	-	SINE	AluSc"; transcript_id "Alu";	-	-	transcript,exon,3UTR	SLC35A3	-
chr1	100024279	A	1	22	50.95	[15, 0, 7, 0]	AG	0.32	-	-	-	-	-	SINE	AluSg"; transcript_id "Alu";	-	-	transcript,exon,3UTR	SLC35A3	-
chr1	100024289	A	1	21	50.48	[16, 0, 5, 0]	AG	0.24	-	-	-	-	-	SINE	AluSg"; transcript_id "Alu";	-	-	transcript,exon,3UTR	SLC35A3	-
chr1	100024436	A	1	36	66.47	[20, 0, 16, 0]	AG	0.44	-	-	-	-	-	SINE	AluSg"; transcript_id "Alu";	-	-	transcript,exon,3UTR	SLC35A3	-
chr1	100024440	A	1	36	66.14	[9, 0, 27, 0]	AG	0.75	-	-	-	-	-	SINE	AluSg"; transcript_id "Alu";	-	-	transcript,exon,3UTR	SLC35A3	-
chr1	100024486	A	1	29	54.72	[18, 0, 11, 0]	AG	0.38	-	-	-	-	-	SINE	AluSg"; transcript_id "Alu";	-	-	transcript,exon,3UTR	SLC35A3	-
chr1	100024500	A	1	15	59.20	[10, 0, 5, 0]	AG	0.33	-	-	-	-	-	SINE	AluSg"; transcript_id "Alu";	-	-	transcript,exon,3UTR	SLC35A3	-
chr1	100024501	A	1	16	57.06	[12, 0, 4, 0]	AG	0.25	-	-	-	-	-	SINE	AluSg"; transcript_id "Alu";	-	-	transcript,exon,3UTR	SLC35A3	-
chr1	100024503	A	1	13	59.77	[8, 0, 5, 0]	AG	0.38	-	-	-	-	-	SINE	AluSg"; transcript_id "Alu";	-	-	transcript,exon,3UTR	SLC35A3	-
chr1	100024533	A	1	13	53.15	[10, 0, 3, 0]	AG	0.23	-	-	-	-	-	SINE	AluSg"; transcript_id "Alu";	-	-	transcript,exon,3UTR	SLC35A3	-
chr1	100024651	A	1	15	69.93	[2, 0, 13, 0]	AG	0.87	-	-	-	-	-	SINE	AluSc5"; transcript_id "Alu";	-	-	transcript,exon,3UTR	SLC35A3	-
chr1	100024719	A	1	19	55.21	[12, 0, 7, 0]	AG	0.37	-	-	-	-	-	SINE	AluSc5"; transcript_id "Alu";	-	-	transcript,exon,3UTR	SLC35A3	-
chr1	100024736	A	1	26	59.31	[22, 0, 4, 0]	AG	0.15	-	-	-	-	-	SINE	AluSc5"; transcript_id "Alu";	-	-	transcript,exon,3UTR	SLC35A3	-
chr1	100024747	A	1	23	61.13	[11, 0, 12, 0]	AG	0.52	-	-	-	-	-	SINE	AluSc5"; transcript_id "Alu";	-	-	transcript,exon,3UTR	SLC35A3	-
chr1	100027197	A	1	11	56.09	[5, 0, 6, 0]	AG	0.55	-	-	-	-	-	SINE	AluJo"; transcript_id "Alu";	-	-	transcript,exon,3UTR	SLC35A3	-
chr1	100027210	A	1	11	53.82	[0, 0, 11, 0]	AG	1.00	-	-	-	-	-	SINE	AluJo"; transcript_id "Alu";	-	-	transcript,exon,3UTR	SLC35A3	-
chr1	108932158	A	0	68	54.79	[55, 0, 13, 0]	AG	0.19	-	-	-	-	-	SINE	AluSz"; transcript_id "Alu";	-	-	transcript,exon,3UTR&3UTR,exon,transcript	GPSM2&CLCC1	-
chr1	108933019	T	2	11	58.36	[0, 5, 0, 6]	TC	0.45	-	-	-	-	-	SINE	AluJo"; transcript_id "Alu";	-	-	transcript,exon,3UTR&transcript	GPSM2&CLCC1	-
chr1	108933020	A	2	11	58.36	[5, 0, 6, 0]	AG	0.55	-	-	-	-	-	SINE	AluJo"; transcript_id "Alu";	-	-	transcript,exon,3UTR&transcript	GPSM2&CLCC1	-
chr1	108933022	A	2	11	60.55	[8, 0, 3, 0]	AG	0.27	-	-	-	-	-	SINE	AluJo"; transcript_id "Alu";	-	-	transcript,exon,3UTR&transcript	GPSM2&CLCC1	-
chr1	109063171	A	0	25	58.12	[21, 0, 4, 0]	AG	0.16	-	-	-	-	-	SINE	AluY"; transcript_id "Alu";	-	-	-	-	-
chr1	109063570	A	0	161	53.12	[142, 0, 19, 0]	AG	0.12	-	-	-	-	-	SINE	AluSz6"; transcript_id "Alu";	-	-	-	-	-
chr1	109063723	A	0	185	62.61	[161, 0, 24, 0]	AG	0.13	-	-	-	-	-	SINE	AluSz6"; transcript_id "Alu";	-	-	-	-	-
chr1	109409373	A	0	12	71.83	[7, 0, 5, 0]	AG	0.42	-	-	-	-	-	SINE	AluSz6"; transcript_id "Alu";	-	-	transcript	PSMA5	-
chr1	109409388	A	0	12	74.00	[7, 0, 5, 0]	AG	0.42	-	-	-	-	-	SINE	AluSz6"; transcript_id "Alu";	-	-	transcript	PSMA5	-
chr1	109409429	A	0	12	73.00	[7, 0, 5, 0]	AG	0.42	-	-	-	-	-	SINE	AluSz6"; transcript_id "Alu";	-	-	transcript	PSMA5	-
chr1	110367269	A	1	10	71.60	[6, 0, 4, 0]	AG	0.40	-	-	-	-	-	SINE	AluJb"; transcript_id "Alu";	-	-	transcript	SLC16A4	-
chr1	110367279	A	1	10	71.60	[6, 0, 4, 0]	AG	0.40	-	-	-	-	-	SINE	AluJb"; transcript_id "Alu";	-	-	transcript	SLC16A4	-
chr1	110367285	A	1	10	72.80	[6, 0, 4, 0]	AG	0.40	-	-	-	-	-	SINE	AluJb"; transcript_id "Alu";	-	-	transcript	SLC16A4	-
chr1	110367292	A	1	10	71.40	[6, 0, 4, 0]	AG	0.40	-	-	-	-	-	SINE	AluJb"; transcript_id "Alu";	-	-	transcript	SLC16A4	-
chr1	110369479	A	1	10	66.60	[4, 0, 6, 0]	AG	0.60	-	-	-	-	-	SINE	AluSz"; transcript_id "Alu";	-	-	transcript	SLC16A4	-
chr1	110369493	A	1	10	72.80	[2, 0, 8, 0]	AG	0.80	-	-	-	-	-	SINE	AluSz"; transcript_id "Alu";	-	-	transcript	SLC16A4	-
chr1	110369538	A	1	10	74.00	[4, 0, 6, 0]	AG	0.60	-	-	-	-	-	SINE	AluSz"; transcript_id "Alu";	-	-	transcript	SLC16A4	-
chr1	112612195	A	0	14	42.29	[2, 0, 12, 0]	AG	0.86	-	-	-	-	-	SINE	AluJb"; transcript_id "Alu";	-	-	transcript	ST7L	-
chr1	112655666	A	1	10	74.00	[5, 0, 5, 0]	AG	0.50	-	-	-	-	-	SINE	AluSx1"; transcript_id "Alu";	-	-	transcript	CAPZA1	-
chr1	116395259	G	1	402	38.35	[249, 0, 153, 0]	GA	0.62	-	-	-	-	-	-	-	-	-	transcript,CDS,exon&transcript	ATP1A1&ATP1A1-AS1	-
chr1	117862534	A	0	10	70.20	[6, 0, 4, 0]	AG	0.40	-	-	-	-	-	SINE	AluSx"; transcript_id "Alu";	-	-	-	-	-
chr1	117862594	A	0	13	48.38	[9, 0, 4, 0]	AG	0.31	-	-	-	-	-	SINE	AluSx"; transcript_id "Alu";	-	-	-	-	-
chr1	117961020	A	1	13	74.00	[5, 0, 8, 0]	AG	0.62	-	-	-	-	-	SINE	AluSx3"; transcript_id "Alu";	-	-	transcript,exon,3UTR&transcript	WDR3&SPAG17	-
chr1	117961055	A	1	12	74.00	[7, 0, 5, 0]	AG	0.42	-	-	-	-	-	SINE	AluSx3"; transcript_id "Alu";	-	-	transcript,exon,3UTR&transcript	WDR3&SPAG17	-
chr1	144071283	G	1	10	69.10	[6, 0, 4, 0]	GA	0.60	-	-	-	-	-	SINE	AluSx1"; transcript_id "Alu";	-	-	-	-	-
chr1	145745386	A	0	58	54.24	[52, 0, 6, 0]	AG	0.10	-	-	-	-	-	SINE	AluJb"; transcript_id "Alu";	-	-	3UTR,exon,transcript	RNF115	-
chr1	145745519	A	0	25	69.52	[17, 0, 8, 0]	AG	0.32	-	-	-	-	-	SINE	AluSq"; transcript_id "Alu";	-	-	3UTR,exon,transcript	RNF115	-
chr1	145745521	A	0	25	70.56	[17, 0, 8, 0]	AG	0.32	-	-	-	-	-	SINE	AluSq"; transcript_id "Alu";	-	-	3UTR,exon,transcript	RNF115	-
chr1	145745554	A	0	33	70.67	[29, 0, 4, 0]	AG	0.12	-	-	-	-	-	SINE	AluSq"; transcript_id "Alu";	-	-	3UTR,exon,transcript	RNF115	-
chr1	145745596	A	0	28	66.46	[24, 0, 4, 0]	AG	0.14	-	-	-	-	-	SINE	AluSq"; transcript_id "Alu";	-	-	3UTR,exon,transcript	RNF115	-
chr1	145745622	A	0	26	66.42	[23, 0, 3, 0]	AG	0.12	-	-	-	-	-	SINE	AluSq"; transcript_id "Alu";	-	-	3UTR,exon,transcript	RNF115	-
chr1	145745650	A	0	18	64.94	[15, 0, 3, 0]	AG	0.17	-	-	-	-	-	SINE	AluSq"; transcript_id "Alu";	-	-	3UTR,exon,transcript	RNF115	-
chr1	145745657	A	0	12	70.83	[6, 0, 6, 0]	AG	0.50	-	-	-	-	-	SINE	AluSq"; transcript_id "Alu";	-	-	3UTR,exon,transcript	RNF115	-
chr1	145746102	A	0	31	66.42	[26, 0, 5, 0]	AG	0.16	-	-	-	-	-	SINE	AluSc8"; transcript_id "Alu";	-	-	3UTR,exon,transcript	RNF115	-
chr1	145746104	A	0	31	65.13	[28, 0, 3, 0]	AG	0.10	-	-	-	-	-	SINE	AluSc8"; transcript_id "Alu";	-	-	3UTR,exon,transcript	RNF115	-
chr1	145746149	A	0	61	60.28	[53, 0, 8, 0]	AG	0.13	-	-	-	-	-	SINE	AluSc8"; transcript_id "Alu";	-	-	3UTR,exon,transcript	RNF115	-
chr1	145793982	A	0	12	73.00	[9, 0, 3, 0]	AG	0.25	-	-	-	-	-	SINE	AluSz"; transcript_id "Alu";	-	-	transcript	RNF115	-
chr1	145794008	A	0	15	62.47	[12, 0, 3, 0]	AG	0.20	-	-	-	-	-	SINE	AluSz"; transcript_id "Alu";	-	-	transcript	RNF115	-
chr1	145794081	A	0	23	48.26	[20, 0, 3, 0]	AG	0.13	-	-	-	-	-	SINE	AluSz"; transcript_id "Alu";	-	-	transcript	RNF115	-
chr1	145794117	A	0	28	47.57	[25, 0, 3, 0]	AG	0.11	-	-	-	-	-	SINE	AluSz"; transcript_id "Alu";	-	-	transcript	RNF115	-
chr1	145835763	A	1	18	43.17	[13, 0, 5, 0]	AG	0.28	-	-	-	-	-	SINE	AluSz"; transcript_id "Alu";	-	-	transcript	POLR3C	-
chr1	145921978	A	0	12	49.33	[1, 0, 11, 0]	AG	0.92	-	-	-	-	-	SINE	AluSz6"; transcript_id "Alu";	-	-	transcript&3UTR,exon,transcript	GNRHR2&RBM8A	-
chr1	145921998	A	0	15	53.47	[11, 0, 4, 0]	AG	0.27	-	-	-	-	-	SINE	AluSz6"; transcript_id "Alu";	-	-	transcript&3UTR,exon,transcript	GNRHR2&RBM8A	-
chr1	145922075	A	0	12	72.00	[8, 0, 4, 0]	AG	0.33	-	-	-	-	-	SINE	AluSz6"; transcript_id "Alu";	-	-	transcript&3UTR,exon,transcript	GNRHR2&RBM8A	-
chr1	145923094	A	0	22	45.41	[11, 0, 11, 0]	AG	0.50	-	-	-	-	-	SINE	AluY"; transcript_id "Alu";	-	-	transcript&3UTR,exon,transcript	GNRHR2&RBM8A	-
chr1	145923124	A	0	21	72.24	[16, 0, 5, 0]	AG	0.24	-	-	-	-	-	SINE	AluY"; transcript_id "Alu";	-	-	transcript&3UTR,exon,transcript	GNRHR2&RBM8A	-
chr1	145923163	A	0	23	63.30	[18, 0, 5, 0]	AG	0.22	-	-	-	-	-	SINE	AluY"; transcript_id "Alu";	-	-	transcript&3UTR,exon,transcript	GNRHR2&RBM8A	-
chr1	145925523	A	0	74	59.50	[65, 0, 9, 0]	AG	0.12	-	-	-	-	-	SINE	AluJo"; transcript_id "Alu";	-	-	3UTR,exon,transcript	RBM8A	-
chr1	145925524	A	0	71	59.75	[64, 0, 7, 0]	AG	0.10	-	-	-	-	-	SINE	AluJo"; transcript_id "Alu";	-	-	3UTR,exon,transcript	RBM8A	-
chr1	145934317	A	0	51	61.43	[46, 0, 5, 0]	AG	0.10	-	-	-	-	-	SINE	AluY"; transcript_id "Alu";	-	-	transcript&3UTR,exon,transcript	LIX1L-AS1&LIX1L	-
chr1	145934329	A	0	49	61.69	[44, 0, 5, 0]	AG	0.10	-	-	-	-	-	SINE	AluY"; transcript_id "Alu";	-	-	transcript&3UTR,exon,transcript	LIX1L-AS1&LIX1L	-
chr1	146059999	A	1	21	66.29	[15, 0, 6, 0]	AG	0.29	-	-	-	-	-	SINE	AluY"; transcript_id "Alu";	-	-	-	-	-
chr1	146060077	A	1	21	52.29	[10, 0, 11, 0]	AG	0.52	-	-	-	-	-	SINE	AluY"; transcript_id "Alu";	-	-	-	-	-
chr1	149195027	A	0	17	59.41	[14, 0, 3, 0]	AG	0.18	-	-	-	-	-	SINE	AluSc5"; transcript_id "Alu";	-	-	-	-	-
chr1	149195032	A	0	17	57.88	[14, 0, 3, 0]	AG	0.18	-	-	-	-	-	SINE	AluSc5"; transcript_id "Alu";	-	-	-	-	-
chr1	149195048	A	0	16	63.31	[13, 0, 3, 0]	AG	0.19	-	-	-	-	-	SINE	AluSc5"; transcript_id "Alu";	-	-	-	-	-
chr1	149195215	A	0	18	55.50	[8, 0, 10, 0]	AG	0.56	-	-	-	-	-	SINE	AluSc5"; transcript_id "Alu";	-	-	-	-	-
chr1	149195258	A	0	16	67.06	[5, 0, 11, 0]	AG	0.69	-	-	-	-	-	SINE	AluSc5"; transcript_id "Alu";	-	-	-	-	-
chr1	149195259	A	0	17	64.59	[8, 0, 9, 0]	AG	0.53	-	-	-	-	-	SINE	AluSc5"; transcript_id "Alu";	-	-	-	-	-
chr1	149195362	A	0	13	37.00	[6, 0, 7, 0]	AG	0.54	-	-	-	-	-	SINE	AluSx"; transcript_id "Alu";	-	-	-	-	-
chr1	149195371	A	0	13	37.00	[6, 0, 7, 0]	AG	0.54	-	-	-	-	-	SINE	AluSx"; transcript_id "Alu";	-	-	-	-	-
chr1	150308583	A	1	16	67.88	[8, 0, 8, 0]	AG	0.50	-	-	-	-	-	SINE	AluSz"; transcript_id "Alu";	-	-	transcript,exon,3UTR	MRPS21	-
chr1	150308617	A	1	18	62.33	[12, 0, 6, 0]	AG	0.33	-	-	-	-	-	SINE	AluSz"; transcript_id "Alu";	-	-	transcript,exon,3UTR	MRPS21	-
chr1	150308716	A	1	10	48.10	[6, 0, 4, 0]	AG	0.40	-	-	-	-	-	SINE	AluSz"; transcript_id "Alu";	-	-	transcript,exon,3UTR	MRPS21	-
chr1	150308756	A	1	15	41.93	[9, 0, 6, 0]	AG	0.40	-	-	-	-	-	SINE	AluSz"; transcript_id "Alu";	-	-	transcript,exon,3UTR	MRPS21	-
chr1	150308757	A	1	14	42.29	[10, 0, 4, 0]	AG	0.29	-	-	-	-	-	SINE	AluSz"; transcript_id "Alu";	-	-	transcript,exon,3UTR	MRPS21	-
chr1	150309077	A	1	14	63.43	[11, 0, 3, 0]	AG	0.21	-	-	-	-	-	SINE	AluSq2"; transcript_id "Alu";	-	-	-	-	-
chr1	150309097	A	1	14	63.43	[10, 0, 4, 0]	AG	0.29	-	-	-	-	-	SINE	AluSq2"; transcript_id "Alu";	-	-	-	-	-
chr1	150309136	A	1	13	55.08	[8, 0, 5, 0]	AG	0.38	-	-	-	-	-	SINE	AluSq2"; transcript_id "Alu";	-	-	-	-	-
chr1	150309152	A	1	13	56.00	[10, 0, 3, 0]	AG	0.23	-	-	-	-	-	SINE	AluSq2"; transcript_id "Alu";	-	-	-	-	-
chr1	150309180	A	1	10	51.80	[7, 0, 3, 0]	AG	0.30	-	-	-	-	-	SINE	AluSq2"; transcript_id "Alu";	-	-	-	-	-
chr1	150309507	A	1	17	60.94	[4, 0, 13, 0]	AG	0.76	-	-	-	-	-	SINE	AluYj4"; transcript_id "Alu";	-	-	-	-	-
chr1	150309561	A	1	28	65.50	[22, 0, 6, 0]	AG	0.21	-	-	-	-	-	SINE	AluYj4"; transcript_id "Alu";	-	-	-	-	-
chr1	150309562	A	1	28	60.82	[17, 0, 11, 0]	AG	0.39	-	-	-	-	-	SINE	AluYj4"; transcript_id "Alu";	-	-	-	-	-
chr1	150347649	A	1	11	72.91	[8, 0, 3, 0]	AG	0.27	-	-	-	-	-	SINE	AluSx1"; transcript_id "Alu";	-	-	transcript	PRPF3	-
chr1	150620849	A	0	10	56.50	[6, 0, 4, 0]	AG	0.40	-	-	-	-	-	SINE	AluJb"; transcript_id "Alu";	-	-	-	-	-
chr1	150621370	A	0	13	48.38	[9, 0, 4, 0]	AG	0.31	-	-	-	-	-	SINE	AluSz"; transcript_id "Alu";	-	-	3UTR,exon,transcript	ENSA	-
chr1	150621411	A	0	21	42.29	[9, 0, 12, 0]	AG	0.57	-	-	-	-	-	SINE	AluSz"; transcript_id "Alu";	-	-	3UTR,exon,transcript	ENSA	-
chr1	150621412	A	0	21	42.29	[12, 0, 9, 0]	AG	0.43	-	-	-	-	-	SINE	AluSz"; transcript_id "Alu";	-	-	3UTR,exon,transcript	ENSA	-
chr1	150621414	A	0	19	42.84	[3, 0, 16, 0]	AG	0.84	-	-	-	-	-	SINE	AluSz"; transcript_id "Alu";	-	-	3UTR,exon,transcript	ENSA	-
chr1	150621507	G	0	22	66.73	[0, 0, 17, 5]	GT	0.23	-	-	-	-	-	SINE	AluSz"; transcript_id "Alu";	-	-	3UTR,exon,transcript	ENSA	-
chr1	150647252	A	0	32	62.72	[27, 0, 5, 0]	AG	0.16	-	-	-	-	-	SINE	AluJo"; transcript_id "Alu";	-	-	3UTR,exon,transcript	GOLPH3L	-
chr1	150647262	A	0	33	65.06	[28, 0, 5, 0]	AG	0.15	-	-	-	-	-	SINE	AluJo"; transcript_id "Alu";	-	-	3UTR,exon,transcript	GOLPH3L	-
chr1	150731136	A	0	37	55.97	[19, 0, 18, 0]	AG	0.49	-	-	-	-	-	SINE	AluSx"; transcript_id "Alu";	-	-	3UTR,exon,transcript	CTSS	-
chr1	150731137	A	0	41	54.76	[10, 0, 31, 0]	AG	0.76	-	-	-	-	-	SINE	AluSx"; transcript_id "Alu";	-	-	3UTR,exon,transcript	CTSS	-
chr1	150731143	A	0	40	58.62	[36, 0, 4, 0]	AG	0.10	-	-	-	-	-	SINE	AluSx"; transcript_id "Alu";	-	-	3UTR,exon,transcript	CTSS	-
chr1	150731166	A	0	42	61.95	[35, 0, 7, 0]	AG	0.17	-	-	-	-	-	SINE	AluSx"; transcript_id "Alu";	-	-	3UTR,exon,transcript	CTSS	-
chr1	150731185	A	0	40	54.58	[36, 0, 4, 0]	AG	0.10	-	-	-	-	-	SINE	AluSx"; transcript_id "Alu";	-	-	3UTR,exon,transcript	CTSS	-
chr1	150731196	A	0	40	49.02	[29, 0, 11, 0]	AG	0.28	-	-	-	-	-	SINE	AluSx"; transcript_id "Alu";	-	-	3UTR,exon,transcript	CTSS	-
chr1	150731200	A	0	38	50.32	[27, 0, 11, 0]	AG	0.29	-	-	-	-	-	SINE	AluSx"; transcript_id "Alu";	-	-	3UTR,exon,transcript	CTSS	-
chr1	150731203	A	0	36	50.36	[20, 0, 16, 0]	AG	0.44	-	-	-	-	-	SINE	AluSx"; transcript_id "Alu";	-	-	3UTR,exon,transcript	CTSS	-
chr1	150731216	A	0	51	50.29	[27, 0, 24, 0]	AG	0.47	-	-	-	-	-	SINE	AluSx"; transcript_id "Alu";	-	-	3UTR,exon,transcript	CTSS	-
chr1	150731220	A	0	44	52.16	[36, 0, 8, 0]	AG	0.18	-	-	-	-	-	SINE	AluSx"; transcript_id "Alu";	-	-	3UTR,exon,transcript	CTSS	-
chr1	150731221	A	0	42	48.17	[8, 0, 34, 0]	AG	0.81	-	-	-	-	-	SINE	AluSx"; transcript_id "Alu";	-	-	3UTR,exon,transcript	CTSS	-
chr1	150731222	A	0	46	46.63	[25, 0, 21, 0]	AG	0.46	-	-	-	-	-	SINE	AluSx"; transcript_id "Alu";	-	-	3UTR,exon,transcript	CTSS	-
chr1	150731225	A	0	45	47.93	[31, 0, 14, 0]	AG	0.31	-	-	-	-	-	SINE	AluSx"; transcript_id "Alu";	-	-	3UTR,exon,transcript	CTSS	-
chr1	150731239	A	0	48	49.31	[42, 0, 6, 0]	AG	0.12	-	-	-	-	-	SINE	AluSx"; transcript_id "Alu";	-	-	3UTR,exon,transcript	CTSS	-
chr1	150731240	A	0	43	48.42	[31, 0, 12, 0]	AG	0.28	-	-	-	-	-	SINE	AluSx"; transcript_id "Alu";	-	-	3UTR,exon,transcript	CTSS	-
chr1	150731244	A	0	44	48.25	[35, 0, 9, 0]	AG	0.20	-	-	-	-	-	SINE	AluSx"; transcript_id "Alu";	-	-	3UTR,exon,transcript	CTSS	-
chr1	150731276	A	0	59	51.41	[13, 0, 46, 0]	AG	0.78	-	-	-	-	-	SINE	AluSx"; transcript_id "Alu";	-	-	3UTR,exon,transcript	CTSS	-
chr1	150731305	A	0	75	51.12	[65, 0, 10, 0]	AG	0.13	-	-	-	-	-	SINE	AluSx"; transcript_id "Alu";	-	-	3UTR,exon,transcript	CTSS	ed
chr1	150731311	A	0	79	54.77	[64, 0, 15, 0]	AG	0.19	-	-	-	-	-	SINE	AluSx"; transcript_id "Alu";	-	-	3UTR,exon,transcript	CTSS	-
chr1	150732000	A	0	90	54.53	[45, 0, 45, 0]	AG	0.50	-	-	-	-	-	SINE	AluJo"; transcript_id "Alu";	-	-	3UTR,exon,transcript	CTSS	-
chr1	150732005	A	0	83	55.89	[65, 0, 18, 0]	AG	0.22	-	-	-	-	-	SINE	AluJo"; transcript_id "Alu";	-	-	3UTR,exon,transcript	CTSS	-
chr1	150732010	A	0	88	56.38	[75, 0, 13, 0]	AG	0.15	-	-	-	-	-	SINE	AluJo"; transcript_id "Alu";	-	-	3UTR,exon,transcript	CTSS	-
chr1	150732109	A	0	90	53.57	[65, 0, 25, 0]	AG	0.28	-	-	-	-	-	SINE	AluJo"; transcript_id "Alu";	-	-	3UTR,exon,transcript	CTSS	-
chr1	150732111	A	0	90	54.81	[72, 0, 18, 0]	AG	0.20	-	-	-	-	-	SINE	AluJo"; transcript_id "Alu";	-	-	3UTR,exon,transcript	CTSS	-
chr1	150732137	A	0	114	56.49	[86, 0, 28, 0]	AG	0.25	-	-	-	-	-	SINE	AluJo"; transcript_id "Alu";	-	-	3UTR,exon,transcript	CTSS	-
chr1	150732157	A	0	125	58.41	[33, 0, 92, 0]	AG	0.74	-	-	-	-	-	SINE	AluJo"; transcript_id "Alu";	-	-	3UTR,exon,transcript	CTSS	-
chr1	150732160	A	0	130	56.58	[101, 0, 29, 0]	AG	0.22	-	-	-	-	-	SINE	AluJo"; transcript_id "Alu";	-	-	3UTR,exon,transcript	CTSS	-
chr1	150732736	A	0	323	53.90	[290, 0, 33, 0]	AG	0.10	-	-	-	-	-	SINE	AluSz6"; transcript_id "Alu";	-	-	3UTR,exon,transcript	CTSS	-
chr1	150732740	A	0	320	53.61	[289, 0, 31, 0]	AG	0.10	-	-	-	-	-	SINE	AluSz6"; transcript_id "Alu";	-	-	3UTR,exon,transcript	CTSS	-
chr1	150732745	A	0	318	54.61	[280, 0, 38, 0]	AG	0.12	-	-	-	-	-	SINE	AluSz6"; transcript_id "Alu";	-	-	3UTR,exon,transcript	CTSS	-
chr1	150732772	A	0	339	54.50	[246, 0, 93, 0]	AG	0.27	-	-	-	-	-	SINE	AluSz6"; transcript_id "Alu";	-	-	3UTR,exon,transcript	CTSS	-
chr1	150732802	A	0	364	57.23	[307, 0, 57, 0]	AG	0.16	-	-	-	-	-	SINE	AluSz6"; transcript_id "Alu";	-	-	3UTR,exon,transcript	CTSS	-
chr1	150732810	A	0	356	56.94	[313, 0, 43, 0]	AG	0.12	-	-	-	-	-	SINE	AluSz6"; transcript_id "Alu";	-	-	3UTR,exon,transcript	CTSS	-
chr1	150931054	A	1	13	60.77	[8, 0, 5, 0]	AG	0.38	-	-	-	-	-	SINE	AluJo"; transcript_id "Alu";	-	-	transcript	SETDB1	-
chr1	150931113	A	1	11	57.18	[6, 0, 5, 0]	AG	0.45	-	-	-	-	-	SINE	AluJo"; transcript_id "Alu";	-	-	transcript	SETDB1	-
chr1	151202966	A	1	11	56.09	[6, 0, 5, 0]	AG	0.45	-	-	-	-	-	SINE	AluSx1"; transcript_id "Alu";	-	-	transcript	PIP5K1A	-
chr1	151446539	A	0	10	74.00	[6, 0, 4, 0]	AG	0.40	-	-	-	-	-	SINE	AluSx"; transcript_id "Alu";	-	-	transcript	POGZ	-
chr1	151446559	A	0	10	74.00	[6, 0, 4, 0]	AG	0.40	-	-	-	-	-	SINE	AluSx"; transcript_id "Alu";	-	-	transcript	POGZ	-
chr1	151446568	A	0	10	70.20	[1, 0, 9, 0]	AG	0.90	-	-	-	-	-	SINE	AluSx"; transcript_id "Alu";	-	-	transcript	POGZ	-
chr1	151446576	A	0	10	72.80	[1, 0, 9, 0]	AG	0.90	-	-	-	-	-	SINE	AluSx"; transcript_id "Alu";	-	-	transcript	POGZ	-
chr1	151446590	A	0	10	59.20	[6, 0, 4, 0]	AG	0.40	-	-	-	-	-	SINE	AluSx"; transcript_id "Alu";	-	-	transcript	POGZ	-
chr1	151446593	A	0	10	59.20	[1, 0, 9, 0]	AG	0.90	-	-	-	-	-	SINE	AluSx"; transcript_id "Alu";	-	-	transcript	POGZ	-
chr1	151447736	A	0	12	70.83	[2, 0, 10, 0]	AG	0.83	-	-	-	-	-	SINE	AluJb"; transcript_id "Alu";	-	-	transcript	POGZ	-
chr1	151447762	A	0	12	74.00	[2, 0, 10, 0]	AG	0.83	-	-	-	-	-	SINE	AluJb"; transcript_id "Alu";	-	-	transcript	POGZ	-
chr1	151454919	A	0	12	53.50	[6, 0, 6, 0]	AG	0.50	-	-	-	-	-	SINE	AluSg"; transcript_id "Alu";	-	-	transcript	POGZ	-
chr1	151454923	A	0	13	72.15	[7, 0, 6, 0]	AG	0.46	-	-	-	-	-	SINE	AluSg"; transcript_id "Alu";	-	-	transcript	POGZ	-
chr1	151890003	A	0	36	41.11	[32, 0, 4, 0]	AG	0.11	-	-	-	-	-	SINE	AluSp"; transcript_id "Alu";	-	-	transcript	THEM4	-
chr1	151890031	A	0	26	44.12	[22, 0, 4, 0]	AG	0.15	-	-	-	-	-	SINE	AluSp"; transcript_id "Alu";	-	-	transcript	THEM4	-
chr1	153606132	A	0	11	56.09	[7, 0, 4, 0]	AG	0.36	-	-	-	-	-	SINE	AluSp"; transcript_id "Alu";	-	-	-	-	-
chr1	153606211	A	0	21	37.00	[8, 0, 13, 0]	AG	0.62	-	-	-	-	-	SINE	AluSp"; transcript_id "Alu";	-	-	-	-	-
chr1	153606214	A	0	20	37.00	[13, 0, 7, 0]	AG	0.35	-	-	-	-	-	SINE	AluSp"; transcript_id "Alu";	-	-	-	-	-
chr1	153606234	A	0	17	37.00	[11, 0, 6, 0]	AG	0.35	-	-	-	-	-	SINE	AluSp"; transcript_id "Alu";	-	-	-	-	-
chr1	154233153	A	1	17	71.06	[14, 0, 3, 0]	AG	0.18	-	-	-	-	-	SINE	AluSx1"; transcript_id "Alu";	-	-	transcript	UBAP2L	-
chr1	154606304	A	0	13	37.00	[3, 0, 10, 0]	AG	0.77	-	-	-	-	-	SINE	AluSc"; transcript_id "Alu";	-	-	transcript	ADAR	-
chr1	155054833	A	1	14	37.00	[4, 0, 10, 0]	AG	0.71	-	-	-	-	-	SINE	AluSx4"; transcript_id "Alu";	-	-	transcript&transcript	ADAM15&DCST1-AS1	-
chr1	155204333	A	0	15	72.27	[11, 0, 4, 0]	AG	0.27	-	-	-	-	-	SINE	AluSq"; transcript_id "Alu";	-	-	transcript	THBS3	-
chr1	155725677	A	1	10	62.90	[6, 0, 4, 0]	AG	0.40	-	-	-	-	-	SINE	AluSx"; transcript_id "Alu";	-	-	transcript	DAP3	-
chr1	155751307	A	2	13	39.85	[7, 0, 6, 0]	AG	0.46	-	-	-	-	-	SINE	AluSx1"; transcript_id "Alu";	-	-	transcript	GON4L	-
chr1	155751317	A	1	10	38.10	[2, 0, 8, 0]	AG	0.80	-	-	-	-	-	SINE	AluSx1"; transcript_id "Alu";	-	-	transcript	GON4L	-
chr1	155751345	A	1	10	48.10	[6, 0, 4, 0]	AG	0.40	-	-	-	-	-	SINE	AluSx1"; transcript_id "Alu";	-	-	transcript	GON4L	-
chr1	155751407	A	2	12	47.17	[6, 0, 6, 0]	AG	0.50	-	-	-	-	-	SINE	AluSx1"; transcript_id "Alu";	-	-	transcript	GON4L	-
chr1	155751455	A	2	21	47.62	[18, 0, 3, 0]	AG	0.14	-	-	-	-	-	SINE	AluSx1"; transcript_id "Alu";	-	-	transcript	GON4L	-
chr1	155751464	A	2	23	50.43	[16, 0, 7, 0]	AG	0.30	-	-	-	-	-	SINE	AluSx1"; transcript_id "Alu";	-	-	transcript	GON4L	-
chr1	155751470	A	2	23	49.22	[19, 0, 4, 0]	AG	0.17	-	-	-	-	-	SINE	AluSx1"; transcript_id "Alu";	-	-	transcript	GON4L	-
chr1	155751499	A	1	14	60.79	[11, 0, 3, 0]	AG	0.21	-	-	-	-	-	SINE	AluSx1"; transcript_id "Alu";	-	-	transcript	GON4L	-
chr1	155881991	A	1	11	68.55	[7, 0, 4, 0]	AG	0.36	-	-	-	-	-	SINE	AluSq2"; transcript_id "Alu";	-	-	transcript,exon,3UTR	SYT11	-
chr1	155882003	A	1	11	66.18	[5, 0, 6, 0]	AG	0.55	-	-	-	-	-	SINE	AluSq2"; transcript_id "Alu";	-	-	transcript,exon,3UTR	SYT11	-
chr1	155915138	C	0	12	47.33	[2, 5, 0, 5]	CT CA	0.50	-	-	-	-	-	SINE	AluSx"; transcript_id "Alu";	-	-	transcript	KHDC4	-
chr1	155915139	T	0	13	46.54	[2, 6, 0, 5]	TC TA	0.55	-	-	-	-	-	SINE	AluSx"; transcript_id "Alu";	-	-	transcript	KHDC4	-
chr1	155915140	C	0	12	49.33	[0, 7, 0, 5]	CT	0.42	-	-	-	-	-	SINE	AluSx"; transcript_id "Alu";	-	-	transcript	KHDC4	-
chr1	155915141	T	0	12	49.33	[0, 0, 5, 7]	TG	0.42	-	-	-	-	-	SINE	AluSx"; transcript_id "Alu";	-	-	transcript	KHDC4	-
chr1	155915142	G	0	12	49.33	[0, 0, 5, 7]	GT	0.58	-	-	-	-	-	SINE	AluSx"; transcript_id "Alu";	-	-	transcript	KHDC4	-
chr1	160026745	A	0	12	67.83	[4, 0, 8, 0]	AG	0.67	-	-	-	-	-	SINE	AluJr"; transcript_id "Alu";	-	-	3UTR,exon,transcript	PIGM	-
chr1	160026746	A	0	12	67.83	[7, 0, 5, 0]	AG	0.42	-	-	-	-	-	SINE	AluJr"; transcript_id "Alu";	-	-	3UTR,exon,transcript	PIGM	-
chr1	160029561	A	0	16	65.44	[12, 0, 4, 0]	AG	0.25	-	-	-	-	-	SINE	AluY"; transcript_id "Alu";	-	-	3UTR,exon,transcript	PIGM	-
chr1	160996561	A	0	98	56.38	[76, 0, 22, 0]	AG	0.22	-	-	-	-	-	SINE	AluSg"; transcript_id "Alu";	-	-	3UTR,exon,transcript	F11R	-
chr1	160996562	A	0	103	55.67	[85, 0, 18, 0]	AG	0.17	-	-	-	-	-	SINE	AluSg"; transcript_id "Alu";	-	-	3UTR,exon,transcript	F11R	-
chr1	160998026	A	0	65	50.11	[26, 0, 39, 0]	AG	0.60	-	-	-	-	-	SINE	AluSp"; transcript_id "Alu";	-	-	3UTR,exon,transcript	F11R	-
chr1	160998027	A	0	69	48.45	[54, 0, 15, 0]	AG	0.22	-	-	-	-	-	SINE	AluSp"; transcript_id "Alu";	-	-	3UTR,exon,transcript	F11R	-
chr1	160998043	A	0	63	51.30	[10, 0, 53, 0]	AG	0.84	-	-	-	-	-	SINE	AluSp"; transcript_id "Alu";	-	-	3UTR,exon,transcript	F11R	-
chr1	160998058	A	0	66	43.00	[55, 0, 11, 0]	AG	0.17	-	-	-	-	-	SINE	AluSp"; transcript_id "Alu";	-	-	3UTR,exon,transcript	F11R	-
chr1	160998070	A	0	70	45.66	[63, 0, 7, 0]	AG	0.10	-	-	-	-	-	SINE	AluSp"; transcript_id "Alu";	-	-	3UTR,exon,transcript	F11R	-
chr1	160998100	A	0	75	52.93	[30, 0, 45, 0]	AG	0.60	-	-	-	-	-	SINE	AluSp"; transcript_id "Alu";	-	-	3UTR,exon,transcript	F11R	-
chr1	160998101	A	0	70	53.39	[50, 0, 20, 0]	AG	0.29	-	-	-	-	-	SINE	AluSp"; transcript_id "Alu";	-	-	3UTR,exon,transcript	F11R	-
chr1	160998109	A	0	68	52.96	[44, 0, 24, 0]	AG	0.35	-	-	-	-	-	SINE	AluSp"; transcript_id "Alu";	-	-	3UTR,exon,transcript	F11R	-
chr1	161124833	C	1	16	57.81	[0, 13, 0, 3]	CT	0.19	-	-	-	-	-	SINE	AluJr"; transcript_id "Alu";	-	-	transcript,exon,3UTR&transcript	NIT1&DEDD	-
chr1	161124840	A	1	16	57.81	[11, 0, 5, 0]	AG	0.31	-	-	-	-	-	SINE	AluJr"; transcript_id "Alu";	-	-	transcript,exon,3UTR&transcript	NIT1&DEDD	-
chr1	161366891	A	1	15	39.47	[8, 0, 7, 0]	AG	0.47	-	-	-	-	-	SINE	AluJr"; transcript_id "Alu";	-	-	transcript,exon,3UTR&transcript	SDHC&CFAP126	-
chr1	161366965	A	1	37	64.00	[32, 0, 5, 0]	AG	0.14	-	-	-	-	-	SINE	AluJr"; transcript_id "Alu";	-	-	transcript,exon,3UTR&transcript	SDHC&CFAP126	-
chr1	161366972	A	1	37	62.32	[31, 0, 6, 0]	AG	0.16	-	-	-	-	-	SINE	AluJr"; transcript_id "Alu";	-	-	transcript,exon,3UTR&transcript	SDHC&CFAP126	-
chr1	161366995	A	1	37	65.03	[31, 0, 6, 0]	AG	0.16	-	-	-	-	-	SINE	AluJr"; transcript_id "Alu";	-	-	transcript,exon,3UTR&transcript	SDHC&CFAP126	-
chr1	161367027	A	1	36	57.22	[30, 0, 6, 0]	AG	0.17	-	-	-	-	-	SINE	AluJr"; transcript_id "Alu";	-	-	transcript,exon,3UTR&transcript	SDHC&CFAP126	-
chr1	161367037	A	1	34	57.29	[24, 0, 10, 0]	AG	0.29	-	-	-	-	-	SINE	AluJr"; transcript_id "Alu";	-	-	transcript,exon,3UTR&transcript	SDHC&CFAP126	-
chr1	161369045	A	1	13	52.08	[10, 0, 3, 0]	AG	0.23	-	-	-	-	-	SINE	AluSx3"; transcript_id "Alu";	-	-	transcript,exon,3UTR	SDHC	-
chr1	161755957	A	1	11	63.91	[5, 0, 6, 0]	AG	0.55	-	-	-	-	-	SINE	AluSx1"; transcript_id "Alu";	-	-	transcript	DUSP12	-
chr1	161755958	A	1	11	60.64	[3, 0, 8, 0]	AG	0.73	-	-	-	-	-	SINE	AluSx1"; transcript_id "Alu";	-	-	transcript	DUSP12	-
chr1	168249256	A	1	56	55.73	[46, 0, 10, 0]	AG	0.18	-	-	-	-	-	SINE	AluSz"; transcript_id "Alu";	-	-	transcript,exon,3UTR	SFT2D2	-
chr1	168249271	A	1	61	55.56	[49, 0, 12, 0]	AG	0.20	-	-	-	-	-	SINE	AluSz"; transcript_id "Alu";	-	-	transcript,exon,3UTR	SFT2D2	-
chr1	168249284	A	1	46	63.57	[26, 0, 20, 0]	AG	0.43	-	-	-	-	-	SINE	AluSz"; transcript_id "Alu";	-	-	transcript,exon,3UTR	SFT2D2	-
chr1	168249305	A	1	45	64.91	[27, 0, 18, 0]	AG	0.40	-	-	-	-	-	SINE	AluSz"; transcript_id "Alu";	-	-	transcript,exon,3UTR	SFT2D2	-
chr1	168249316	A	1	49	62.69	[41, 0, 8, 0]	AG	0.16	-	-	-	-	-	SINE	AluSz"; transcript_id "Alu";	-	-	transcript,exon,3UTR	SFT2D2	-
chr1	168249335	A	1	46	61.35	[35, 0, 11, 0]	AG	0.24	-	-	-	-	-	SINE	AluSz"; transcript_id "Alu";	-	-	transcript,exon,3UTR	SFT2D2	-
chr1	168249336	A	1	47	60.32	[37, 0, 10, 0]	AG	0.21	-	-	-	-	-	SINE	AluSz"; transcript_id "Alu";	-	-	transcript,exon,3UTR	SFT2D2	-
chr1	168249433	A	1	16	54.75	[9, 0, 7, 0]	AG	0.44	-	-	-	-	-	SINE	AluSz"; transcript_id "Alu";	-	-	transcript,exon,3UTR	SFT2D2	-
chr1	168249471	A	1	28	56.82	[11, 0, 17, 0]	AG	0.61	-	-	-	-	-	SINE	AluSz"; transcript_id "Alu";	-	-	transcript,exon,3UTR	SFT2D2	-
chr1	168249497	A	1	26	57.35	[11, 0, 15, 0]	AG	0.58	-	-	-	-	-	SINE	AluSz"; transcript_id "Alu";	-	-	transcript,exon,3UTR	SFT2D2	-
chr1	168249498	A	1	26	58.85	[3, 0, 23, 0]	AG	0.88	-	-	-	-	-	SINE	AluSz"; transcript_id "Alu";	-	-	transcript,exon,3UTR	SFT2D2	-
chr1	168251048	A	1	15	73.20	[8, 0, 7, 0]	AG	0.47	-	-	-	-	-	SINE	AluSz6"; transcript_id "Alu";	-	-	transcript,exon,3UTR	SFT2D2	-
chr1	168251089	A	1	11	52.73	[8, 0, 3, 0]	AG	0.27	-	-	-	-	-	SINE	AluSz6"; transcript_id "Alu";	-	-	transcript,exon,3UTR	SFT2D2	-
chr1	168251094	A	1	10	52.90	[5, 0, 5, 0]	AG	0.50	-	-	-	-	-	SINE	AluSz6"; transcript_id "Alu";	-	-	transcript,exon,3UTR	SFT2D2	-
chr1	168251102	A	1	11	52.73	[2, 0, 9, 0]	AG	0.82	-	-	-	-	-	SINE	AluSz6"; transcript_id "Alu";	-	-	transcript,exon,3UTR	SFT2D2	-
chr1	168251103	A	1	11	53.82	[6, 0, 5, 0]	AG	0.45	-	-	-	-	-	SINE	AluSz6"; transcript_id "Alu";	-	-	transcript,exon,3UTR	SFT2D2	-
chr1	168251125	A	1	11	54.82	[4, 0, 7, 0]	AG	0.64	-	-	-	-	-	SINE	AluSz6"; transcript_id "Alu";	-	-	transcript,exon,3UTR	SFT2D2	-
chr1	168251165	A	1	71	58.55	[64, 0, 7, 0]	AG	0.10	-	-	-	-	-	SINE	AluSz6"; transcript_id "Alu";	-	-	transcript,exon,3UTR	SFT2D2	-
chr1	168251169	A	1	67	59.27	[56, 0, 11, 0]	AG	0.16	-	-	-	-	-	SINE	AluSz6"; transcript_id "Alu";	-	-	transcript,exon,3UTR	SFT2D2	-
chr1	168251237	A	1	114	55.81	[100, 0, 14, 0]	AG	0.12	-	-	-	-	-	SINE	AluSz6"; transcript_id "Alu";	-	-	transcript,exon,3UTR	SFT2D2	-
chr1	168251251	A	1	110	59.16	[88, 0, 22, 0]	AG	0.20	-	-	-	-	-	SINE	AluSz6"; transcript_id "Alu";	-	-	transcript,exon,3UTR	SFT2D2	-
chr1	168253559	A	1	12	54.58	[9, 0, 3, 0]	AG	0.25	-	-	-	-	-	SINE	AluSx"; transcript_id "Alu";	-	-	-	-	-
chr1	168253564	A	1	13	62.62	[9, 0, 4, 0]	AG	0.31	-	-	-	-	-	SINE	AluSx"; transcript_id "Alu";	-	-	-	-	-
chr1	168253569	A	1	13	62.62	[10, 0, 3, 0]	AG	0.23	-	-	-	-	-	SINE	AluSx"; transcript_id "Alu";	-	-	-	-	-
chr1	168253591	A	1	11	62.82	[7, 0, 4, 0]	AG	0.36	-	-	-	-	-	SINE	AluSx"; transcript_id "Alu";	-	-	-	-	-
chr1	168253592	A	1	13	55.69	[9, 0, 4, 0]	AG	0.31	-	-	-	-	-	SINE	AluSx"; transcript_id "Alu";	-	-	-	-	-
chr1	173795949	A	0	18	62.28	[5, 0, 13, 0]	AG	0.72	-	-	-	-	-	SINE	AluSx3"; transcript_id "Alu";	-	-	-	-	-
chr1	173795971	A	0	24	60.54	[19, 0, 5, 0]	AG	0.21	-	-	-	-	-	SINE	AluSx3"; transcript_id "Alu";	-	-	-	-	-
chr1	173795975	A	0	25	61.68	[8, 0, 17, 0]	AG	0.68	-	-	-	-	-	SINE	AluSx3"; transcript_id "Alu";	-	-	-	-	-
chr1	173796004	A	0	21	60.43	[17, 0, 4, 0]	AG	0.19	-	-	-	-	-	SINE	AluSx3"; transcript_id "Alu";	-	-	-	-	-
chr1	173796075	A	0	33	54.94	[29, 0, 4, 0]	AG	0.12	-	-	-	-	-	SINE	AluSx3"; transcript_id "Alu";	-	-	-	-	-
chr1	173796083	A	0	34	54.06	[24, 0, 10, 0]	AG	0.29	-	-	-	-	-	SINE	AluSx3"; transcript_id "Alu";	-	-	-	-	-
chr1	173796084	A	0	33	52.64	[29, 0, 4, 0]	AG	0.12	-	-	-	-	-	SINE	AluSx3"; transcript_id "Alu";	-	-	-	-	-
chr1	173796089	C	0	33	54.21	[0, 29, 0, 4]	CT	0.12	-	-	-	-	-	SINE	AluSx3"; transcript_id "Alu";	-	-	-	-	-
chr1	173796634	A	0	35	57.09	[20, 0, 15, 0]	AG	0.43	-	-	-	-	-	SINE	AluJb"; transcript_id "Alu";	-	-	-	-	-
chr1	173796713	A	0	31	59.32	[21, 0, 10, 0]	AG	0.32	-	-	-	-	-	SINE	AluJb"; transcript_id "Alu";	-	-	-	-	-
chr1	173796847	A	0	14	58.14	[11, 0, 3, 0]	AG	0.21	-	-	-	-	-	SINE	AluJb"; transcript_id "Alu";	-	-	-	-	-
chr1	173796969	A	0	20	67.90	[17, 0, 3, 0]	AG	0.15	-	-	-	-	-	SINE	AluJo"; transcript_id "Alu";	-	-	-	-	-
chr1	173796990	A	0	26	66.00	[17, 0, 9, 0]	AG	0.35	-	-	-	-	-	SINE	AluJo"; transcript_id "Alu";	-	-	-	-	-
chr1	173797036	A	0	29	61.28	[26, 0, 3, 0]	AG	0.10	-	-	-	-	-	SINE	AluJo"; transcript_id "Alu";	-	-	-	-	-
chr1	173797056	A	0	26	60.73	[23, 0, 3, 0]	AG	0.12	-	-	-	-	-	SINE	AluJo"; transcript_id "Alu";	-	-	-	-	-
chr1	173797061	A	0	25	61.12	[21, 0, 4, 0]	AG	0.16	-	-	-	-	-	SINE	AluJo"; transcript_id "Alu";	-	-	-	-	-
chr1	173797107	A	0	17	55.88	[8, 0, 9, 0]	AG	0.53	-	-	-	-	-	SINE	AluJo"; transcript_id "Alu";	-	-	-	-	-
chr1	173797172	A	0	20	54.90	[17, 0, 3, 0]	AG	0.15	-	-	-	-	-	SINE	AluJo"; transcript_id "Alu";	-	-	-	-	-
chr1	173797198	A	0	21	48.76	[18, 0, 3, 0]	AG	0.14	-	-	-	-	-	SINE	AluJo"; transcript_id "Alu";	-	-	-	-	-
chr1	173858683	A	1	32	55.16	[24, 0, 8, 0]	AG	0.25	-	-	-	-	-	SINE	AluSz"; transcript_id "Alu";	-	-	-	-	-
chr1	173858742	A	1	19	48.68	[1, 0, 18, 0]	AG	0.95	-	-	-	-	-	SINE	AluSz"; transcript_id "Alu";	-	-	-	-	-
chr1	173858743	A	1	19	48.68	[15, 0, 4, 0]	AG	0.21	-	-	-	-	-	SINE	AluSz"; transcript_id "Alu";	-	-	-	-	-
chr1	173858826	A	1	21	49.95	[11, 0, 10, 0]	AG	0.48	-	-	-	-	-	SINE	AluSz"; transcript_id "Alu";	-	-	-	-	-
chr1	173858850	A	1	21	55.81	[18, 0, 3, 0]	AG	0.14	-	-	-	-	-	SINE	AluSz"; transcript_id "Alu";	-	-	-	-	-
chr1	173859080	A	1	15	70.73	[7, 0, 8, 0]	AG	0.53	-	-	-	-	-	SINE	AluSc"; transcript_id "Alu";	-	-	-	-	-
chr1	173859124	A	1	13	56.92	[4, 0, 9, 0]	AG	0.69	-	-	-	-	-	SINE	AluSc"; transcript_id "Alu";	-	-	-	-	-
chr1	173859701	A	1	18	65.11	[8, 0, 10, 0]	AG	0.56	-	-	-	-	-	SINE	AluSx1"; transcript_id "Alu";	-	-	-	-	-
chr1	173859744	A	1	22	63.91	[13, 0, 9, 0]	AG	0.41	-	-	-	-	-	SINE	AluSx1"; transcript_id "Alu";	-	-	-	-	-
chr1	173859774	A	1	25	53.72	[19, 0, 6, 0]	AG	0.24	-	-	-	-	-	SINE	AluSx1"; transcript_id "Alu";	-	-	-	-	-
chr1	173859784	A	1	30	40.70	[24, 0, 6, 0]	AG	0.20	-	-	-	-	-	SINE	AluSx1"; transcript_id "Alu";	-	-	-	-	-
chr1	173859825	A	1	45	54.27	[19, 0, 26, 0]	AG	0.58	-	-	-	-	-	SINE	AluSx1"; transcript_id "Alu";	-	-	-	-	-
chr1	173859828	A	1	47	54.85	[10, 0, 37, 0]	AG	0.79	-	-	-	-	-	SINE	AluSx1"; transcript_id "Alu";	-	-	-	-	-
chr1	173859835	A	1	41	55.63	[36, 0, 5, 0]	AG	0.12	-	-	-	-	-	SINE	AluSx1"; transcript_id "Alu";	-	-	-	-	-
chr1	173859865	A	1	41	62.49	[34, 0, 7, 0]	AG	0.17	-	-	-	-	-	SINE	AluSx1"; transcript_id "Alu";	-	-	-	-	-
chr1	173859897	A	1	46	61.39	[14, 0, 32, 0]	AG	0.70	-	-	-	-	-	SINE	AluSx1"; transcript_id "Alu";	-	-	-	-	-
chr1	173861031	A	2	10	37.00	[4, 0, 6, 0]	AG	0.60	-	-	-	-	-	SINE	AluJr"; transcript_id "Alu";	-	-	-	-	-
chr1	173861332	A	2	20	53.65	[17, 0, 3, 0]	AG	0.15	-	-	-	-	-	SINE	AluSg"; transcript_id "Alu";	-	-	-	-	-
chr1	173861333	A	1	14	52.86	[11, 0, 3, 0]	AG	0.21	-	-	-	-	-	SINE	AluSg"; transcript_id "Alu";	-	-	-	-	-
chr1	173861399	A	2	23	71.87	[20, 0, 3, 0]	AG	0.13	-	-	-	-	-	SINE	AluSg"; transcript_id "Alu";	-	-	-	-	-
chr1	173861463	A	1	13	55.08	[8, 0, 5, 0]	AG	0.38	-	-	-	-	-	SINE	AluSg"; transcript_id "Alu";	-	-	-	-	-
chr1	173862435	A	1	19	40.89	[13, 0, 6, 0]	AG	0.32	-	-	-	-	-	SINE	AluSg"; transcript_id "Alu";	-	-	-	-	-
chr1	173862512	A	2	22	62.77	[16, 0, 6, 0]	AG	0.27	-	-	-	-	-	SINE	AluSg"; transcript_id "Alu";	-	-	-	-	-
chr1	173862513	A	2	25	63.12	[18, 0, 7, 0]	AG	0.28	-	-	-	-	-	SINE	AluSg"; transcript_id "Alu";	-	-	-	-	-
chr1	173862525	A	2	28	65.64	[21, 0, 7, 0]	AG	0.25	-	-	-	-	-	SINE	AluSg"; transcript_id "Alu";	-	-	-	-	-
chr1	173862531	A	2	28	70.93	[21, 0, 7, 0]	AG	0.25	-	-	-	-	-	SINE	AluSg"; transcript_id "Alu";	-	-	-	-	-
chr1	173862534	A	2	28	71.36	[25, 0, 3, 0]	AG	0.11	-	-	-	-	-	SINE	AluSg"; transcript_id "Alu";	-	-	-	-	-
chr1	173862576	A	2	32	55.91	[28, 0, 4, 0]	AG	0.12	-	-	-	-	-	SINE	AluSx1"; transcript_id "Alu";	-	-	-	-	-
chr1	173862606	A	2	34	57.29	[30, 0, 4, 0]	AG	0.12	-	-	-	-	-	SINE	AluSx1"; transcript_id "Alu";	-	-	-	-	-
chr1	173862695	A	0	24	54.42	[16, 0, 8, 0]	AG	0.33	-	-	-	-	-	SINE	AluSx1"; transcript_id "Alu";	-	-	-	-	-
chr1	173863043	A	2	10	55.50	[6, 0, 4, 0]	AG	0.40	-	-	-	-	-	SINE	AluSg7"; transcript_id "Alu";	-	-	-	-	-
chr1	173893100	A	1	11	59.45	[6, 0, 5, 0]	AG	0.45	-	-	-	-	-	SINE	AluSz6"; transcript_id "Alu";	-	-	transcript,exon,3UTR	ZBTB37	-
chr1	173945846	A	0	10	59.20	[7, 0, 3, 0]	AG	0.30	-	-	-	-	-	SINE	AluSx3"; transcript_id "Alu";	-	-	transcript	RC3H1	-
chr1	173945872	A	0	10	40.70	[4, 0, 6, 0]	AG	0.60	-	-	-	-	-	SINE	AluSx3"; transcript_id "Alu";	-	-	transcript	RC3H1	-
chr1	173945882	A	0	10	40.70	[6, 0, 4, 0]	AG	0.40	-	-	-	-	-	SINE	AluSx3"; transcript_id "Alu";	-	-	transcript	RC3H1	-
chr1	174020949	A	0	17	65.24	[12, 0, 5, 0]	AG	0.29	-	-	-	-	-	SINE	AluSx1"; transcript_id "Alu";	-	-	transcript	RC3H1	-
chr1	179073347	A	1	44	44.14	[18, 0, 26, 0]	AG	0.59	-	-	-	-	-	SINE	AluSx1"; transcript_id "Alu";	-	-	transcript,exon,3UTR	FAM20B	-
chr1	179073377	A	1	34	48.97	[15, 0, 19, 0]	AG	0.56	-	-	-	-	-	SINE	AluSx1"; transcript_id "Alu";	-	-	transcript,exon,3UTR	FAM20B	-
chr1	179073416	A	1	29	46.79	[8, 0, 21, 0]	AG	0.72	-	-	-	-	-	SINE	AluSx1"; transcript_id "Alu";	-	-	transcript,exon,3UTR	FAM20B	-
chr1	179073445	A	1	42	43.17	[17, 0, 25, 0]	AG	0.60	-	-	-	-	-	SINE	AluSx1"; transcript_id "Alu";	-	-	transcript,exon,3UTR	FAM20B	-
chr1	179073455	A	1	43	43.02	[29, 0, 14, 0]	AG	0.33	-	-	-	-	-	SINE	AluSx1"; transcript_id "Alu";	-	-	transcript,exon,3UTR	FAM20B	-
chr1	179073457	A	1	42	43.17	[37, 0, 5, 0]	AG	0.12	-	-	-	-	-	SINE	AluSx1"; transcript_id "Alu";	-	-	transcript,exon,3UTR	FAM20B	-
chr1	179073481	A	1	43	42.19	[14, 0, 29, 0]	AG	0.67	-	-	-	-	-	SINE	AluSx1"; transcript_id "Alu";	-	-	transcript,exon,3UTR	FAM20B	-
chr1	179073488	A	1	44	42.89	[26, 0, 18, 0]	AG	0.41	-	-	-	-	-	SINE	AluSx1"; transcript_id "Alu";	-	-	transcript,exon,3UTR	FAM20B	-
chr1	179073557	A	1	55	42.38	[37, 0, 18, 0]	AG	0.33	-	-	-	-	-	SINE	AluSx1"; transcript_id "Alu";	-	-	transcript,exon,3UTR	FAM20B	-
chr1	179073566	A	1	49	48.84	[14, 0, 35, 0]	AG	0.71	-	-	-	-	-	SINE	AluSx1"; transcript_id "Alu";	-	-	transcript,exon,3UTR	FAM20B	-
chr1	179073770	A	1	167	63.16	[140, 0, 27, 0]	AG	0.16	-	-	-	-	-	-	-	-	-	transcript,exon,3UTR	FAM20B	-
chr1	179074970	A	1	147	60.24	[127, 0, 20, 0]	AG	0.14	-	-	-	-	-	SINE	AluSx"; transcript_id "Alu";	-	-	transcript,exon,3UTR	FAM20B	-
chr1	179074975	A	1	150	60.51	[107, 0, 43, 0]	AG	0.29	-	-	-	-	-	SINE	AluSx"; transcript_id "Alu";	-	-	transcript,exon,3UTR	FAM20B	-
chr1	179075045	A	1	55	54.69	[8, 0, 47, 0]	AG	0.85	-	-	-	-	-	SINE	AluSx"; transcript_id "Alu";	-	-	transcript,exon,3UTR	FAM20B	-
chr1	179075046	A	1	56	53.95	[42, 0, 14, 0]	AG	0.25	-	-	-	-	-	SINE	AluSx"; transcript_id "Alu";	-	-	transcript,exon,3UTR	FAM20B	-
chr1	179075061	A	1	46	58.91	[37, 0, 9, 0]	AG	0.20	-	-	-	-	-	SINE	AluSx"; transcript_id "Alu";	-	-	transcript,exon,3UTR	FAM20B	-
chr1	179075104	A	1	36	64.06	[28, 0, 8, 0]	AG	0.22	-	-	-	-	-	SINE	AluSx"; transcript_id "Alu";	-	-	transcript,exon,3UTR	FAM20B	-
chr1	179075107	A	1	40	62.33	[20, 0, 20, 0]	AG	0.50	-	-	-	-	-	SINE	AluSx"; transcript_id "Alu";	-	-	transcript,exon,3UTR	FAM20B	-
chr1	179101422	C	0	41	51.73	[0, 37, 0, 4]	CT	0.10	-	-	-	-	-	SINE	AluSz"; transcript_id "Alu";	-	-	3UTR,exon,transcript	ABL2	-
chr1	179101660	A	0	30	57.93	[27, 0, 3, 0]	AG	0.10	-	-	-	-	-	SINE	AluSz"; transcript_id "Alu";	-	-	3UTR,exon,transcript	ABL2	-
chr1	179356822	A	1	87	54.86	[71, 0, 16, 0]	AG	0.18	-	-	-	-	-	SINE	AluJr"; transcript_id "Alu";	-	-	transcript,exon,3UTR	SOAT1	-
chr1	179357143	A	1	81	51.60	[64, 0, 17, 0]	AG	0.21	-	-	-	-	-	-	-	-	-	transcript,exon,3UTR	SOAT1	-
chr1	179357712	A	1	135	58.27	[111, 0, 24, 0]	AG	0.18	-	-	-	-	-	SINE	AluJo"; transcript_id "Alu";	-	-	transcript,exon,3UTR	SOAT1	-
chr1	179357751	A	1	123	54.76	[109, 0, 14, 0]	AG	0.11	-	-	-	-	-	SINE	AluJo"; transcript_id "Alu";	-	-	transcript,exon,3UTR	SOAT1	-
chr1	179357773	A	1	129	53.83	[38, 0, 91, 0]	AG	0.71	-	-	-	-	-	SINE	AluJo"; transcript_id "Alu";	-	-	transcript,exon,3UTR	SOAT1	-
chr1	179357787	A	1	124	54.91	[77, 0, 47, 0]	AG	0.38	-	-	-	-	-	SINE	AluJo"; transcript_id "Alu";	-	-	transcript,exon,3UTR	SOAT1	-
chr1	179859857	A	0	22	61.68	[18, 0, 4, 0]	AG	0.18	-	-	-	-	-	SINE	AluJo"; transcript_id "Alu";	-	-	transcript,3UTR,exon	TOR1AIP2	-
chr1	179859866	A	0	25	55.76	[22, 0, 3, 0]	AG	0.12	-	-	-	-	-	SINE	AluJo"; transcript_id "Alu";	-	-	transcript,3UTR,exon	TOR1AIP2	-
chr1	179859958	A	0	17	59.53	[5, 0, 12, 0]	AG	0.71	-	-	-	-	-	SINE	AluJo"; transcript_id "Alu";	-	-	transcript,3UTR,exon	TOR1AIP2	-
chr1	179860001	A	0	20	45.05	[16, 0, 4, 0]	AG	0.20	-	-	-	-	-	SINE	AluJo"; transcript_id "Alu";	-	-	transcript,3UTR,exon	TOR1AIP2	-
chr1	179860029	A	0	18	46.61	[15, 0, 3, 0]	AG	0.17	-	-	-	-	-	SINE	AluJo"; transcript_id "Alu";	-	-	transcript,3UTR,exon	TOR1AIP2	-
chr1	179860047	A	0	23	47.74	[6, 0, 17, 0]	AG	0.74	-	-	-	-	-	SINE	AluJo"; transcript_id "Alu";	-	-	transcript,3UTR,exon	TOR1AIP2	-
chr1	179860051	A	0	24	50.88	[18, 0, 6, 0]	AG	0.25	-	-	-	-	-	SINE	AluJo"; transcript_id "Alu";	-	-	transcript,3UTR,exon	TOR1AIP2	-
chr1	179860052	A	0	25	50.32	[21, 0, 4, 0]	AG	0.16	-	-	-	-	-	SINE	AluJo"; transcript_id "Alu";	-	-	transcript,3UTR,exon	TOR1AIP2	-
chr1	179860055	A	0	25	50.32	[2, 0, 23, 0]	AG	0.92	-	-	-	-	-	SINE	AluJo"; transcript_id "Alu";	-	-	transcript,3UTR,exon	TOR1AIP2	-
chr1	179860064	A	0	27	51.63	[17, 0, 10, 0]	AG	0.37	-	-	-	-	-	SINE	AluJo"; transcript_id "Alu";	-	-	transcript,3UTR,exon	TOR1AIP2	-
chr1	179860065	A	0	22	49.36	[4, 0, 18, 0]	AG	0.82	-	-	-	-	-	SINE	AluJo"; transcript_id "Alu";	-	-	transcript,3UTR,exon	TOR1AIP2	-
chr1	179860066	A	0	23	50.35	[0, 0, 23, 0]	AG	1.00	-	-	-	-	-	SINE	AluJo"; transcript_id "Alu";	-	-	transcript,3UTR,exon	TOR1AIP2	-
chr1	179860067	A	0	23	48.17	[19, 0, 4, 0]	AG	0.17	-	-	-	-	-	SINE	AluJo"; transcript_id "Alu";	-	-	transcript,3UTR,exon	TOR1AIP2	-
chr1	179860080	A	0	22	56.64	[19, 0, 3, 0]	AG	0.14	-	-	-	-	-	SINE	AluJo"; transcript_id "Alu";	-	-	transcript,3UTR,exon	TOR1AIP2	-
chr1	179860094	A	0	24	57.04	[19, 0, 5, 0]	AG	0.21	-	-	-	-	-	SINE	AluJo"; transcript_id "Alu";	-	-	transcript,3UTR,exon	TOR1AIP2	-
chr1	179860120	A	0	19	60.37	[14, 0, 5, 0]	AG	0.26	-	-	-	-	-	SINE	AluJo"; transcript_id "Alu";	-	-	transcript,3UTR,exon	TOR1AIP2	-
chr1	179860253	A	0	40	64.70	[34, 0, 6, 0]	AG	0.15	-	-	-	-	-	SINE	AluJr"; transcript_id "Alu";	-	-	transcript,3UTR,exon	TOR1AIP2	-
chr1	179860265	A	0	40	67.55	[33, 0, 7, 0]	AG	0.17	-	-	-	-	-	SINE	AluJr"; transcript_id "Alu";	-	-	transcript,3UTR,exon	TOR1AIP2	-
chr1	179860290	A	0	39	66.41	[0, 0, 39, 0]	AG	1.00	-	-	-	-	-	SINE	AluJr"; transcript_id "Alu";	-	-	transcript,3UTR,exon	TOR1AIP2	-
chr1	179860291	A	0	40	64.12	[29, 0, 11, 0]	AG	0.28	-	-	-	-	-	SINE	AluJr"; transcript_id "Alu";	-	-	transcript,3UTR,exon	TOR1AIP2	-
chr1	179860300	A	0	36	66.42	[24, 0, 12, 0]	AG	0.33	-	-	-	-	-	SINE	AluJr"; transcript_id "Alu";	-	-	transcript,3UTR,exon	TOR1AIP2	-
chr1	179860360	A	0	12	55.50	[1, 0, 11, 0]	AG	0.92	-	-	-	-	-	SINE	AluJr"; transcript_id "Alu";	-	-	transcript,3UTR,exon	TOR1AIP2	-
chr1	179860370	A	0	11	50.45	[3, 0, 8, 0]	AG	0.73	-	-	-	-	-	SINE	AluJr"; transcript_id "Alu";	-	-	transcript,3UTR,exon	TOR1AIP2	-
chr1	179860374	A	0	10	51.80	[4, 0, 6, 0]	AG	0.60	-	-	-	-	-	SINE	AluJr"; transcript_id "Alu";	-	-	transcript,3UTR,exon	TOR1AIP2	-
chr1	179860382	A	0	10	51.80	[7, 0, 3, 0]	AG	0.30	-	-	-	-	-	SINE	AluJr"; transcript_id "Alu";	-	-	transcript,3UTR,exon	TOR1AIP2	-
chr1	179860449	A	0	13	45.54	[7, 0, 6, 0]	AG	0.46	-	-	-	-	-	SINE	AluJr"; transcript_id "Alu";	-	-	transcript,3UTR,exon	TOR1AIP2	-
chr1	179869115	A	0	26	68.73	[21, 0, 5, 0]	AG	0.19	-	-	-	-	-	SINE	AluSp"; transcript_id "Alu";	-	-	transcript	TOR1AIP2	-
chr1	179869117	A	0	26	61.15	[11, 0, 15, 0]	AG	0.58	-	-	-	-	-	SINE	AluSp"; transcript_id "Alu";	-	-	transcript	TOR1AIP2	-
chr1	179875111	A	0	11	58.18	[7, 0, 4, 0]	AG	0.36	-	-	-	-	-	SINE	AluSx1"; transcript_id "Alu";	-	-	transcript	TOR1AIP2	-
chr1	179875165	A	0	12	58.58	[4, 0, 8, 0]	AG	0.67	-	-	-	-	-	SINE	AluSx1"; transcript_id "Alu";	-	-	transcript	TOR1AIP2	-
chr1	179875197	A	0	12	61.67	[8, 0, 4, 0]	AG	0.33	-	-	-	-	-	SINE	AluSx1"; transcript_id "Alu";	-	-	transcript	TOR1AIP2	-
chr1	182864066	A	1	12	37.00	[2, 0, 10, 0]	AG	0.83	-	-	-	-	-	SINE	AluJb"; transcript_id "Alu";	-	-	transcript	DHX9	-
chr1	183144680	T	1	436	59.18	[77, 0, 0, 359]	TA	0.18	-	-	-	-	-	-	-	-	-	transcript,exon,3UTR	LAMC1	-
chr1	184791990	A	0	83	56.30	[65, 0, 18, 0]	AG	0.22	-	-	-	-	-	SINE	AluJo"; transcript_id "Alu";	-	-	3UTR,exon,transcript	NIBAN1	-
chr1	184791991	A	0	84	55.96	[45, 0, 39, 0]	AG	0.46	-	-	-	-	-	SINE	AluJo"; transcript_id "Alu";	-	-	3UTR,exon,transcript	NIBAN1	-
chr1	184791992	A	0	95	54.11	[82, 0, 13, 0]	AG	0.14	-	-	-	-	-	SINE	AluJo"; transcript_id "Alu";	-	-	3UTR,exon,transcript	NIBAN1	-
chr1	184791995	A	0	101	54.95	[82, 0, 19, 0]	AG	0.19	-	-	-	-	-	SINE	AluJo"; transcript_id "Alu";	-	-	3UTR,exon,transcript	NIBAN1	-
chr1	184792054	A	0	173	52.38	[151, 0, 22, 0]	AG	0.13	-	-	-	-	-	SINE	AluJo"; transcript_id "Alu";	-	-	3UTR,exon,transcript	NIBAN1	-
chr1	184792140	A	0	212	58.99	[156, 0, 56, 0]	AG	0.26	-	-	-	-	-	SINE	AluJo"; transcript_id "Alu";	-	-	3UTR,exon,transcript	NIBAN1	-
chr1	184792178	A	0	204	61.88	[174, 0, 30, 0]	AG	0.15	-	-	-	-	-	SINE	AluJo"; transcript_id "Alu";	-	-	3UTR,exon,transcript	NIBAN1	-
chr1	184793542	A	0	128	50.68	[90, 0, 38, 0]	AG	0.30	-	-	-	-	-	SINE	AluSz"; transcript_id "Alu";	-	-	3UTR,exon,transcript	NIBAN1	-
chr1	193092641	A	0	43	59.60	[37, 0, 6, 0]	AG	0.14	-	-	-	-	-	SINE	AluJo"; transcript_id "Alu";	-	-	-	-	-
chr1	193092648	A	0	44	58.82	[30, 0, 14, 0]	AG	0.32	-	-	-	-	-	SINE	AluJo"; transcript_id "Alu";	-	-	-	-	-
chr1	193092773	A	0	13	42.62	[10, 0, 3, 0]	AG	0.23	-	-	-	-	-	SINE	AluJo"; transcript_id "Alu";	-	-	-	-	-
chr1	193094190	A	0	40	56.42	[36, 0, 4, 0]	AG	0.10	-	-	-	-	-	SINE	AluSx3"; transcript_id "Alu";	-	-	-	-	-
chr1	193095247	A	0	29	65.97	[25, 0, 4, 0]	AG	0.14	-	-	-	-	-	SINE	AluSg4"; transcript_id "Alu";	-	-	-	-	-
chr1	193095265	A	0	27	60.70	[19, 0, 8, 0]	AG	0.30	-	-	-	-	-	SINE	AluSg4"; transcript_id "Alu";	-	-	-	-	-
chr1	193095266	A	0	25	60.12	[20, 0, 5, 0]	AG	0.20	-	-	-	-	-	SINE	AluSg4"; transcript_id "Alu";	-	-	-	-	-
chr1	193095267	A	0	27	59.81	[22, 0, 5, 0]	AG	0.19	-	-	-	-	-	SINE	AluSg4"; transcript_id "Alu";	-	-	-	-	-
chr1	193095316	A	0	31	54.48	[27, 0, 4, 0]	AG	0.13	-	-	-	-	-	SINE	AluSg4"; transcript_id "Alu";	-	-	-	-	-
chr1	193095423	A	0	31	66.84	[27, 0, 4, 0]	AG	0.13	-	-	-	-	-	SINE	AluSg4"; transcript_id "Alu";	-	-	-	-	-
chr1	193095769	A	0	13	54.08	[10, 0, 3, 0]	AG	0.23	-	-	-	-	-	SINE	AluJo"; transcript_id "Alu";	-	-	-	-	-
chr1	193095805	A	0	18	49.33	[13, 0, 5, 0]	AG	0.28	-	-	-	-	-	SINE	AluJo"; transcript_id "Alu";	-	-	-	-	-
chr1	201464815	A	0	20	51.20	[1, 19, 0, 0]	AC	0.95	-	-	-	-	-	SINE	AluSx"; transcript_id "Alu";	-	-	3UTR,exon,transcript	PHLDA3	-
chr1	201464818	A	0	20	50.50	[1, 19, 0, 0]	AC	0.95	-	-	-	-	-	SINE	AluSx"; transcript_id "Alu";	-	-	3UTR,exon,transcript	PHLDA3	-
chr1	202585129	A	1	14	60.71	[8, 0, 6, 0]	AG	0.43	-	-	-	-	-	SINE	AluJb"; transcript_id "Alu";	-	-	transcript,3UTR,exon	PPP1R12B	-
chr1	202916927	A	0	12	69.92	[9, 0, 3, 0]	AG	0.25	-	-	-	-	-	SINE	AluJr"; transcript_id "Alu";	-	-	transcript	KLHL12	-
chr1	202916931	A	0	12	66.75	[5, 0, 7, 0]	AG	0.58	-	-	-	-	-	SINE	AluJr"; transcript_id "Alu";	-	-	transcript	KLHL12	-
chr1	203855065	A	1	15	57.47	[7, 0, 8, 0]	AG	0.53	-	-	-	-	-	SINE	AluSz"; transcript_id "Alu";	-	-	-	-	-
chr1	203855066	A	1	14	57.21	[6, 0, 8, 0]	AG	0.57	-	-	-	-	-	SINE	AluSz"; transcript_id "Alu";	-	-	-	-	-
chr1	203855070	A	1	15	58.40	[7, 0, 8, 0]	AG	0.53	-	-	-	-	-	SINE	AluSz"; transcript_id "Alu";	-	-	-	-	-
chr1	203855078	A	1	15	55.73	[7, 0, 8, 0]	AG	0.53	-	-	-	-	-	SINE	AluSz"; transcript_id "Alu";	-	-	-	-	-
chr1	203856076	A	1	12	49.33	[4, 0, 8, 0]	AG	0.67	-	-	-	-	-	SINE	AluSx"; transcript_id "Alu";	-	-	-	-	-
chr1	204551117	A	1	12	64.75	[9, 0, 3, 0]	AG	0.25	-	-	-	-	-	SINE	AluJb"; transcript_id "Alu";	-	-	transcript,3UTR,exon	MDM4	-
chr1	204551238	A	1	13	45.54	[9, 0, 4, 0]	AG	0.31	-	-	-	-	-	SINE	AluJb"; transcript_id "Alu";	-	-	transcript,3UTR,exon	MDM4	-
chr1	204552126	A	1	13	61.69	[9, 0, 4, 0]	AG	0.31	-	-	-	-	-	SINE	AluSp"; transcript_id "Alu";	-	-	transcript,3UTR,exon	MDM4	-
chr1	204552194	A	1	10	44.40	[7, 0, 3, 0]	AG	0.30	-	-	-	-	-	SINE	AluSp"; transcript_id "Alu";	-	-	transcript,3UTR,exon	MDM4	-
chr1	204555609	A	1	14	56.29	[11, 0, 3, 0]	AG	0.21	-	-	-	-	-	SINE	AluSx"; transcript_id "Alu";	-	-	transcript,3UTR,exon	MDM4	-
chr1	204555618	A	1	13	73.08	[9, 0, 4, 0]	AG	0.31	-	-	-	-	-	SINE	AluSx"; transcript_id "Alu";	-	-	transcript,3UTR,exon	MDM4	-
chr1	204556420	A	1	28	61.68	[25, 0, 3, 0]	AG	0.11	-	-	-	-	-	SINE	AluJb"; transcript_id "Alu";	-	-	transcript,3UTR,exon	MDM4	-
chr1	204556465	A	1	21	54.05	[11, 0, 10, 0]	AG	0.48	-	-	-	-	-	SINE	AluJb"; transcript_id "Alu";	-	-	transcript,3UTR,exon	MDM4	-
chr1	204557477	A	1	17	42.82	[14, 0, 3, 0]	AG	0.18	-	-	-	-	-	SINE	AluSx"; transcript_id "Alu";	-	-	transcript,3UTR,exon	MDM4	-
chr1	204557532	A	1	17	49.35	[14, 0, 3, 0]	AG	0.18	-	-	-	-	-	SINE	AluSx"; transcript_id "Alu";	-	-	transcript,3UTR,exon	MDM4	-
chr1	204557576	A	1	17	47.88	[13, 0, 4, 0]	AG	0.24	-	-	-	-	-	SINE	AluSx"; transcript_id "Alu";	-	-	transcript,3UTR,exon	MDM4	-
chr1	206062001	A	1	50	56.98	[45, 0, 5, 0]	AG	0.10	-	-	-	-	-	SINE	AluSc"; transcript_id "Alu";	-	-	transcript	RHEX	-
chr1	206078438	A	1	10	74.00	[5, 0, 5, 0]	AG	0.50	-	-	-	-	-	SINE	AluJo"; transcript_id "Alu";	-	-	transcript	RHEX	-
chr1	206078440	A	1	10	74.00	[4, 0, 6, 0]	AG	0.60	-	-	-	-	-	SINE	AluJo"; transcript_id "Alu";	-	-	transcript	RHEX	-
chr1	206079649	A	1	19	59.11	[10, 0, 9, 0]	AG	0.47	-	-	-	-	-	SINE	AluSg"; transcript_id "Alu";	-	-	transcript	RHEX	-
chr1	206079655	A	1	20	55.50	[15, 0, 5, 0]	AG	0.25	-	-	-	-	-	SINE	AluSg"; transcript_id "Alu";	-	-	transcript	RHEX	-
chr1	206079656	A	1	20	56.75	[15, 0, 5, 0]	AG	0.25	-	-	-	-	-	SINE	AluSg"; transcript_id "Alu";	-	-	transcript	RHEX	-
chr1	206079673	A	1	20	44.40	[15, 0, 5, 0]	AG	0.25	-	-	-	-	-	SINE	AluSg"; transcript_id "Alu";	-	-	transcript	RHEX	-
chr1	206079697	A	1	26	42.23	[21, 0, 5, 0]	AG	0.19	-	-	-	-	-	SINE	AluSg"; transcript_id "Alu";	-	-	transcript	RHEX	-
chr1	207117220	A	0	14	37.00	[0, 0, 14, 0]	AG	1.00	-	-	-	-	-	SINE	AluJr"; transcript_id "Alu";	-	-	transcript	C4BPA	-
chr1	207117232	A	0	14	37.00	[0, 0, 14, 0]	AG	1.00	-	-	-	-	-	SINE	AluJr"; transcript_id "Alu";	-	-	transcript	C4BPA	-
chr1	207768998	A	1	23	48.26	[16, 0, 7, 0]	AG	0.30	-	-	-	-	-	SINE	AluSg4"; transcript_id "Alu";	-	-	transcript	CD46	-
chr1	207769005	A	1	23	53.09	[20, 0, 3, 0]	AG	0.13	-	-	-	-	-	SINE	AluSg4"; transcript_id "Alu";	-	-	transcript	CD46	-
chr1	207769040	A	1	17	54.41	[13, 0, 4, 0]	AG	0.24	-	-	-	-	-	SINE	AluSg4"; transcript_id "Alu";	-	-	transcript	CD46	-
chr1	207769043	A	1	19	52.58	[16, 0, 3, 0]	AG	0.16	-	-	-	-	-	SINE	AluSg4"; transcript_id "Alu";	-	-	transcript	CD46	-
chr1	207769056	A	1	18	52.11	[15, 0, 3, 0]	AG	0.17	-	-	-	-	-	SINE	AluSg4"; transcript_id "Alu";	-	-	transcript	CD46	-
chr1	207769082	A	1	14	43.21	[10, 0, 4, 0]	AG	0.29	-	-	-	-	-	SINE	AluSg4"; transcript_id "Alu";	-	-	transcript	CD46	-
chr1	207769087	A	1	12	45.25	[7, 0, 5, 0]	AG	0.42	-	-	-	-	-	SINE	AluSg4"; transcript_id "Alu";	-	-	transcript	CD46	-
chr1	207769111	A	1	15	54.27	[8, 0, 7, 0]	AG	0.47	-	-	-	-	-	SINE	AluSg4"; transcript_id "Alu";	-	-	transcript	CD46	-
chr1	207769131	A	1	12	57.58	[4, 0, 8, 0]	AG	0.67	-	-	-	-	-	SINE	AluSg4"; transcript_id "Alu";	-	-	transcript	CD46	-
chr1	207769818	A	1	11	37.00	[8, 0, 3, 0]	AG	0.27	-	-	-	-	-	SINE	AluSx1"; transcript_id "Alu";	-	-	transcript	CD46	-
chr1	207769842	A	1	11	37.00	[1, 0, 10, 0]	AG	0.91	-	-	-	-	-	SINE	AluSx1"; transcript_id "Alu";	-	-	transcript	CD46	-
chr1	207769843	A	1	12	37.00	[2, 0, 10, 0]	AG	0.83	-	-	-	-	-	SINE	AluSx1"; transcript_id "Alu";	-	-	transcript	CD46	-
chr1	207769862	A	1	14	47.57	[10, 0, 4, 0]	AG	0.29	-	-	-	-	-	SINE	AluSx1"; transcript_id "Alu";	-	-	transcript	CD46	-
chr1	207769883	A	1	16	47.81	[5, 0, 11, 0]	AG	0.69	-	-	-	-	-	SINE	AluSx1"; transcript_id "Alu";	-	-	transcript	CD46	-
chr1	207769891	A	1	15	48.53	[7, 0, 8, 0]	AG	0.53	-	-	-	-	-	SINE	AluSx1"; transcript_id "Alu";	-	-	transcript	CD46	-
chr1	207769905	A	1	13	50.31	[9, 0, 4, 0]	AG	0.31	-	-	-	-	-	SINE	AluSx1"; transcript_id "Alu";	-	-	transcript	CD46	-
chr1	207769931	A	1	18	47.83	[9, 0, 9, 0]	AG	0.50	-	-	-	-	-	SINE	AluSx1"; transcript_id "Alu";	-	-	transcript	CD46	-
chr1	207770040	A	1	27	53.44	[23, 0, 4, 0]	AG	0.15	-	-	-	-	-	SINE	AluSx1"; transcript_id "Alu";	-	-	transcript	CD46	-
chr1	209851688	A	1	60	59.20	[31, 0, 29, 0]	AG	0.48	-	-	-	-	-	-	-	-	-	transcript,exon,3UTR	UTP25	-
chr1	211666785	A	0	28	51.18	[23, 0, 5, 0]	AG	0.18	-	-	-	-	-	SINE	AluY"; transcript_id "Alu";	-	-	transcript,3UTR,exon	NEK2	-
chr1	214355891	A	0	42	65.19	[12, 0, 30, 0]	AG	0.71	-	-	-	-	-	-	-	-	-	3UTR,exon,transcript	PTPN14	-
chr1	214356382	A	0	71	56.63	[25, 0, 46, 0]	AG	0.65	-	-	-	-	-	-	-	-	-	3UTR,exon,transcript	PTPN14	-
chr1	214356397	A	0	70	57.96	[30, 0, 40, 0]	AG	0.57	-	-	-	-	-	-	-	-	-	3UTR,exon,transcript	PTPN14	-
chr1	214356431	A	0	63	53.84	[54, 0, 9, 0]	AG	0.14	-	-	-	-	-	-	-	-	-	3UTR,exon,transcript	PTPN14	-
chr1	215581099	A	1	13	45.54	[6, 0, 7, 0]	AG	0.54	-	-	-	-	-	SINE	AluSg"; transcript_id "Alu";	-	-	transcript	KCTD3	-
chr1	217603796	A	0	11	40.36	[8, 0, 3, 0]	AG	0.27	-	-	-	-	-	SINE	AluSz"; transcript_id "Alu";	-	-	transcript	GPATCH2	-
chr1	217603841	A	0	21	57.57	[17, 0, 4, 0]	AG	0.19	-	-	-	-	-	SINE	AluSz"; transcript_id "Alu";	-	-	transcript	GPATCH2	-
chr1	217603842	A	0	21	57.57	[7, 0, 14, 0]	AG	0.67	-	-	-	-	-	SINE	AluSz"; transcript_id "Alu";	-	-	transcript	GPATCH2	-
chr1	217603850	A	0	21	58.14	[16, 0, 5, 0]	AG	0.24	-	-	-	-	-	SINE	AluSz"; transcript_id "Alu";	-	-	transcript	GPATCH2	-
chr1	217603855	A	0	21	58.14	[17, 0, 4, 0]	AG	0.19	-	-	-	-	-	SINE	AluSz"; transcript_id "Alu";	-	-	transcript	GPATCH2	-
chr1	217603896	A	0	28	71.71	[19, 0, 9, 0]	AG	0.32	-	-	-	-	-	SINE	AluSz"; transcript_id "Alu";	-	-	transcript	GPATCH2	-
chr1	217603902	A	0	28	71.79	[21, 0, 7, 0]	AG	0.25	-	-	-	-	-	SINE	AluSz"; transcript_id "Alu";	-	-	transcript	GPATCH2	-
chr1	217604106	A	0	21	66.71	[18, 0, 3, 0]	AG	0.14	-	-	-	-	-	SINE	AluSx"; transcript_id "Alu";	-	-	transcript	GPATCH2	-
chr1	217604121	A	0	22	70.09	[16, 0, 6, 0]	AG	0.27	-	-	-	-	-	SINE	AluSx"; transcript_id "Alu";	-	-	transcript	GPATCH2	-
chr1	217604148	A	0	22	69.50	[17, 0, 5, 0]	AG	0.23	-	-	-	-	-	SINE	AluSx"; transcript_id "Alu";	-	-	transcript	GPATCH2	-
chr1	217604159	A	0	20	71.55	[17, 0, 3, 0]	AG	0.15	-	-	-	-	-	SINE	AluSx"; transcript_id "Alu";	-	-	transcript	GPATCH2	-
chr1	217604185	A	0	21	54.67	[9, 0, 12, 0]	AG	0.57	-	-	-	-	-	SINE	AluSx"; transcript_id "Alu";	-	-	transcript	GPATCH2	-
chr1	217604188	A	0	21	56.38	[18, 0, 3, 0]	AG	0.14	-	-	-	-	-	SINE	AluSx"; transcript_id "Alu";	-	-	transcript	GPATCH2	-
chr1	217604203	A	0	15	64.87	[12, 0, 3, 0]	AG	0.20	-	-	-	-	-	SINE	AluSx"; transcript_id "Alu";	-	-	transcript	GPATCH2	-
chr1	217604925	A	0	22	40.36	[18, 0, 4, 0]	AG	0.18	-	-	-	-	-	SINE	AluSx1"; transcript_id "Alu";	-	-	transcript	GPATCH2	-
chr1	220057934	A	0	111	61.09	[69, 0, 42, 0]	AG	0.38	-	-	-	-	-	SINE	AluY"; transcript_id "Alu";	-	-	3UTR,exon,transcript	BPNT1	-
chr1	220057988	A	0	112	59.25	[18, 0, 94, 0]	AG	0.84	-	-	-	-	-	SINE	AluY"; transcript_id "Alu";	-	-	3UTR,exon,transcript	BPNT1	-
chr1	220058005	A	0	118	57.15	[96, 0, 22, 0]	AG	0.19	-	-	-	-	-	SINE	AluY"; transcript_id "Alu";	-	-	3UTR,exon,transcript	BPNT1	-
chr1	220058604	A	0	141	55.67	[122, 0, 19, 0]	AG	0.13	-	-	-	-	-	SINE	AluSz"; transcript_id "Alu";	-	-	3UTR,exon,transcript	BPNT1	-
chr1	220058617	A	0	136	60.40	[18, 0, 118, 0]	AG	0.87	-	-	-	-	-	SINE	AluSz"; transcript_id "Alu";	-	-	3UTR,exon,transcript	BPNT1	-
chr1	220058621	A	0	146	57.66	[89, 0, 57, 0]	AG	0.39	-	-	-	-	-	SINE	AluSz"; transcript_id "Alu";	-	-	3UTR,exon,transcript	BPNT1	-
chr1	220058629	A	0	141	59.61	[126, 0, 15, 0]	AG	0.11	-	-	-	-	-	SINE	AluSz"; transcript_id "Alu";	-	-	3UTR,exon,transcript	BPNT1	-
chr1	220058646	A	0	122	55.68	[103, 0, 19, 0]	AG	0.16	-	-	-	-	-	SINE	AluSz"; transcript_id "Alu";	-	-	3UTR,exon,transcript	BPNT1	-
chr1	220058655	A	0	130	54.92	[115, 0, 15, 0]	AG	0.12	-	-	-	-	-	SINE	AluSz"; transcript_id "Alu";	-	-	3UTR,exon,transcript	BPNT1	-
chr1	220058796	A	0	135	56.47	[116, 0, 19, 0]	AG	0.14	-	-	-	-	-	SINE	AluSz"; transcript_id "Alu";	-	-	3UTR,exon,transcript	BPNT1	-
chr1	220058801	A	0	136	56.06	[65, 0, 71, 0]	AG	0.52	-	-	-	-	-	SINE	AluSz"; transcript_id "Alu";	-	-	3UTR,exon,transcript	BPNT1	-
chr1	220058802	A	0	136	57.66	[56, 0, 80, 0]	AG	0.59	-	-	-	-	-	SINE	AluSz"; transcript_id "Alu";	-	-	3UTR,exon,transcript	BPNT1	-
chr1	222735350	A	1	10	69.00	[5, 0, 5, 0]	AG	0.50	-	-	-	-	-	SINE	AluJb"; transcript_id "Alu";	-	-	-	-	-
chr1	223970550	A	0	11	61.73	[3, 0, 8, 0]	AG	0.73	-	-	-	-	-	SINE	AluJr"; transcript_id "Alu";	-	-	transcript	GTF2IP20	-
chr1	223970551	A	0	11	60.45	[8, 0, 3, 0]	AG	0.27	-	-	-	-	-	SINE	AluJr"; transcript_id "Alu";	-	-	transcript	GTF2IP20	-
chr1	223994594	A	1	27	59.33	[24, 0, 3, 0]	AG	0.11	-	-	-	-	-	SINE	AluSc"; transcript_id "Alu";	-	-	transcript	LOC100287497	-
chr1	225786912	A	1	545	37.97	[346, 0, 199, 0]	AG	0.37	-	-	-	-	-	SINE	AluJo"; transcript_id "Alu";	-	-	transcript,CDS,exon	SRP9	-
chr1	225786943	A	1	630	38.20	[511, 0, 119, 0]	AG	0.19	-	-	-	-	-	SINE	AluJo"; transcript_id "Alu";	-	-	transcript,CDS,exon	SRP9	-
chr1	225786972	A	1	726	38.55	[643, 0, 83, 0]	AG	0.11	-	-	-	-	-	SINE	AluJo"; transcript_id "Alu";	-	-	transcript,exon,3UTR	SRP9	-
chr1	225787015	A	1	55	64.36	[44, 0, 11, 0]	AG	0.20	-	-	-	-	-	SINE	AluJo"; transcript_id "Alu";	-	-	transcript	SRP9	-
chr1	225787033	A	1	55	64.15	[19, 0, 36, 0]	AG	0.65	-	-	-	-	-	SINE	AluJo"; transcript_id "Alu";	-	-	transcript	SRP9	-
chr1	225787044	A	1	58	58.05	[3, 0, 55, 0]	AG	0.95	-	-	-	-	-	SINE	AluJo"; transcript_id "Alu";	-	-	transcript	SRP9	-
chr1	225787046	A	1	60	58.18	[3, 0, 57, 0]	AG	0.95	-	-	-	-	-	SINE	AluJo"; transcript_id "Alu";	-	-	transcript	SRP9	-
chr1	225787280	A	1	24	50.92	[20, 0, 4, 0]	AG	0.17	-	-	-	-	-	SINE	AluSx1"; transcript_id "Alu";	-	-	transcript	SRP9	-
chr1	225787351	A	1	15	46.87	[12, 0, 3, 0]	AG	0.20	-	-	-	-	-	SINE	AluSx1"; transcript_id "Alu";	-	-	transcript	SRP9	-
chr1	225787408	A	1	18	43.17	[5, 0, 13, 0]	AG	0.72	-	-	-	-	-	SINE	AluSx1"; transcript_id "Alu";	-	-	transcript	SRP9	-
chr1	225787413	A	1	17	43.53	[11, 0, 6, 0]	AG	0.35	-	-	-	-	-	SINE	AluSx1"; transcript_id "Alu";	-	-	transcript	SRP9	-
chr1	225787417	A	1	16	43.19	[8, 0, 8, 0]	AG	0.50	-	-	-	-	-	SINE	AluSx1"; transcript_id "Alu";	-	-	transcript	SRP9	-
chr1	225787430	A	1	20	48.65	[15, 0, 5, 0]	AG	0.25	-	-	-	-	-	SINE	AluSx1"; transcript_id "Alu";	-	-	transcript	SRP9	-
chr1	225787434	A	1	20	48.65	[17, 0, 3, 0]	AG	0.15	-	-	-	-	-	SINE	AluSx1"; transcript_id "Alu";	-	-	transcript	SRP9	-
chr1	225787483	A	1	16	59.38	[12, 0, 4, 0]	AG	0.25	-	-	-	-	-	SINE	AluSx1"; transcript_id "Alu";	-	-	transcript	SRP9	-
chr1	225787484	A	1	17	58.76	[7, 0, 10, 0]	AG	0.59	-	-	-	-	-	SINE	AluSx1"; transcript_id "Alu";	-	-	transcript	SRP9	-
chr1	225788239	A	1	106	54.81	[69, 0, 37, 0]	AG	0.35	-	-	-	-	-	SINE	AluSx"; transcript_id "Alu";	-	-	transcript	SRP9	-
chr1	225788248	A	1	106	53.84	[80, 0, 26, 0]	AG	0.25	-	-	-	-	-	SINE	AluSx"; transcript_id "Alu";	-	-	transcript	SRP9	-
chr1	225788252	A	1	104	53.60	[5, 0, 99, 0]	AG	0.95	-	-	-	-	-	SINE	AluSx"; transcript_id "Alu";	-	-	transcript	SRP9	-
chr1	225788274	A	1	93	61.66	[58, 0, 35, 0]	AG	0.38	-	-	-	-	-	SINE	AluSx"; transcript_id "Alu";	-	-	transcript	SRP9	-
chr1	225788288	A	1	103	61.07	[71, 0, 32, 0]	AG	0.31	-	-	-	-	-	SINE	AluSx"; transcript_id "Alu";	-	-	transcript	SRP9	-
chr1	225788491	A	1	48	64.71	[25, 0, 23, 0]	AG	0.48	-	-	-	-	-	SINE	AluSg"; transcript_id "Alu";	-	-	transcript	SRP9	-
chr1	225788541	A	1	86	58.08	[17, 0, 69, 0]	AG	0.80	-	-	-	-	-	SINE	AluSg"; transcript_id "Alu";	-	-	transcript	SRP9	-
chr1	225788542	A	1	87	57.84	[70, 0, 17, 0]	AG	0.20	-	-	-	-	-	SINE	AluSg"; transcript_id "Alu";	-	-	transcript	SRP9	-
chr1	225788555	A	1	96	58.32	[60, 0, 36, 0]	AG	0.38	-	-	-	-	-	SINE	AluSg"; transcript_id "Alu";	-	-	transcript	SRP9	-
chr1	225788557	A	1	96	58.32	[79, 0, 17, 0]	AG	0.18	-	-	-	-	-	SINE	AluSg"; transcript_id "Alu";	-	-	transcript	SRP9	-
chr1	225788563	A	1	102	59.50	[86, 0, 16, 0]	AG	0.16	-	-	-	-	-	SINE	AluSg"; transcript_id "Alu";	-	-	transcript	SRP9	-
chr1	225788577	A	1	106	58.20	[87, 0, 19, 0]	AG	0.18	-	-	-	-	-	SINE	AluSg"; transcript_id "Alu";	-	-	transcript	SRP9	-
chr1	225788581	A	1	121	53.38	[89, 0, 32, 0]	AG	0.26	-	-	-	-	-	SINE	AluSg"; transcript_id "Alu";	-	-	transcript	SRP9	-
chr1	225788618	A	1	154	52.76	[136, 0, 18, 0]	AG	0.12	-	-	-	-	-	SINE	AluSg"; transcript_id "Alu";	-	-	transcript	SRP9	-
chr1	225984621	A	0	74	63.34	[63, 0, 11, 0]	AG	0.15	-	-	-	-	-	SINE	AluY"; transcript_id "Alu";	-	-	3UTR,exon,transcript	SDE2	-
chr1	226140031	A	0	10	58.00	[4, 0, 6, 0]	AG	0.60	-	-	-	-	-	SINE	AluJb"; transcript_id "Alu";	-	-	-	-	-
chr1	226140177	G	0	11	62.82	[0, 0, 8, 3]	GT	0.27	-	-	-	-	-	SINE	AluSx1"; transcript_id "Alu";	-	-	-	-	-
chr1	226140258	A	0	11	63.91	[8, 0, 3, 0]	AG	0.27	-	-	-	-	-	SINE	AluSx1"; transcript_id "Alu";	-	-	-	-	-
chr1	227782124	A	1	12	68.92	[8, 0, 4, 0]	AG	0.33	-	-	-	-	-	SINE	AluSp"; transcript_id "Alu";	-	-	-	-	-
chr1	228081075	A	0	10	37.00	[7, 0, 3, 0]	AG	0.30	-	-	-	-	-	SINE	AluSx1"; transcript_id "Alu";	-	-	-	-	-
chr1	229264925	A	0	18	71.28	[12, 0, 6, 0]	AG	0.33	-	-	-	-	-	SINE	AluSx3"; transcript_id "Alu";	-	-	transcript	LOC105373159	-
chr1	229264982	A	0	17	45.00	[14, 0, 3, 0]	AG	0.18	-	-	-	-	-	SINE	AluSx3"; transcript_id "Alu";	-	-	transcript	LOC105373159	-
chr1	229265022	A	0	16	39.31	[10, 0, 6, 0]	AG	0.38	-	-	-	-	-	SINE	AluSx3"; transcript_id "Alu";	-	-	transcript	LOC105373159	-
chr1	229265032	A	0	17	39.18	[14, 0, 3, 0]	AG	0.18	-	-	-	-	-	SINE	AluSx3"; transcript_id "Alu";	-	-	transcript	LOC105373159	-
chr1	229265130	A	0	28	65.14	[25, 0, 3, 0]	AG	0.11	-	-	-	-	-	SINE	AluSx3"; transcript_id "Alu";	-	-	transcript	LOC105373159	-
chr1	229265131	A	0	26	61.69	[19, 0, 7, 0]	AG	0.27	-	-	-	-	-	SINE	AluSx3"; transcript_id "Alu";	-	-	transcript	LOC105373159	-
chr1	229267723	A	0	12	37.00	[5, 0, 7, 0]	AG	0.58	-	-	-	-	-	SINE	AluSx"; transcript_id "Alu";	-	-	transcript	LOC105373159	-
chr1	229267844	A	0	15	63.33	[9, 0, 6, 0]	AG	0.40	-	-	-	-	-	SINE	AluSx"; transcript_id "Alu";	-	-	transcript	LOC105373159	-
chr1	229267875	A	0	19	58.42	[1, 0, 18, 0]	AG	0.95	-	-	-	-	-	SINE	AluSx"; transcript_id "Alu";	-	-	transcript	LOC105373159	-
chr1	231331024	A	0	15	55.93	[8, 0, 7, 0]	AG	0.47	-	-	-	-	-	SINE	AluJo"; transcript_id "Alu";	-	-	-	-	-
chr1	231331036	A	0	17	55.88	[14, 0, 3, 0]	AG	0.18	-	-	-	-	-	SINE	AluJo"; transcript_id "Alu";	-	-	-	-	-
chr1	231331071	A	0	17	56.65	[14, 0, 3, 0]	AG	0.18	-	-	-	-	-	SINE	AluJo"; transcript_id "Alu";	-	-	-	-	-
chr1	231524482	G	0	13	37.00	[0, 5, 8, 0]	GC	0.38	-	-	-	-	-	SINE	AluSx3"; transcript_id "Alu";	-	-	-	-	-
chr1	232040181	A	1	25	62.60	[22, 0, 3, 0]	AG	0.12	-	-	-	-	-	SINE	AluSx1"; transcript_id "Alu";	-	-	transcript,exon,3UTR$transcript,exon	DISC1$TSNAX-DISC1	-
chr1	235118650	A	0	12	70.92	[6, 0, 6, 0]	AG	0.50	-	-	-	-	-	SINE	AluJr"; transcript_id "Alu";	-	-	transcript	TOMM20	-
chr1	235118675	A	0	11	59.18	[5, 0, 6, 0]	AG	0.55	-	-	-	-	-	SINE	AluJr"; transcript_id "Alu";	-	-	transcript	TOMM20	-
chr1	235131362	C	0	19	60.26	[0, 16, 0, 3]	CT	0.16	-	-	-	-	-	SINE	AluSq2"; transcript_id "Alu";	-	-	3UTR,exon,transcript	RBM34	-
chr1	235826846	A	0	18	48.61	[13, 0, 5, 0]	AG	0.28	-	-	-	-	-	SINE	AluJb"; transcript_id "Alu";	-	-	transcript,exon	LYST	-
chr1	235826899	A	0	20	61.70	[17, 0, 3, 0]	AG	0.15	-	-	-	-	-	SINE	AluJb"; transcript_id "Alu";	-	-	transcript,exon	LYST	-
chr1	235826915	A	0	19	59.00	[15, 0, 4, 0]	AG	0.21	-	-	-	-	-	SINE	AluJb"; transcript_id "Alu";	-	-	transcript,exon	LYST	-
chr1	235826956	A	0	16	57.81	[13, 0, 3, 0]	AG	0.19	-	-	-	-	-	SINE	AluJb"; transcript_id "Alu";	-	-	transcript,exon	LYST	-
chr1	235827159	A	0	29	61.66	[26, 0, 3, 0]	AG	0.10	-	-	-	-	-	SINE	AluSz6"; transcript_id "Alu";	-	-	transcript,exon	LYST	-
chr1	235827161	A	0	29	63.38	[12, 0, 17, 0]	AG	0.59	-	-	-	-	-	SINE	AluSz6"; transcript_id "Alu";	-	-	transcript,exon	LYST	-
chr1	235827195	A	0	29	63.79	[18, 0, 11, 0]	AG	0.38	-	-	-	-	-	SINE	AluSz6"; transcript_id "Alu";	-	-	transcript,exon	LYST	-
chr1	235827245	A	0	27	66.70	[9, 0, 18, 0]	AG	0.67	-	-	-	-	-	SINE	AluSz6"; transcript_id "Alu";	-	-	transcript,exon	LYST	-
chr1	235827247	A	0	28	65.21	[12, 0, 16, 0]	AG	0.57	-	-	-	-	-	SINE	AluSz6"; transcript_id "Alu";	-	-	transcript,exon	LYST	-
chr1	235827257	A	0	29	64.66	[20, 0, 9, 0]	AG	0.31	-	-	-	-	-	SINE	AluSz6"; transcript_id "Alu";	-	-	transcript,exon	LYST	-
chr1	235829092	A	0	10	56.80	[6, 0, 4, 0]	AG	0.40	-	-	-	-	-	SINE	AluSz"; transcript_id "Alu";	-	-	transcript	LYST	-
chr1	238471618	A	0	10	55.50	[4, 0, 6, 0]	AG	0.60	-	-	-	-	-	SINE	AluSq2"; transcript_id "Alu";	-	-	-	-	-
chr1	238471647	A	0	13	54.08	[7, 0, 6, 0]	AG	0.46	-	-	-	-	-	SINE	AluSq2"; transcript_id "Alu";	-	-	-	-	-
chr1	238471678	A	0	12	61.75	[6, 0, 6, 0]	AG	0.50	-	-	-	-	-	SINE	AluSq2"; transcript_id "Alu";	-	-	-	-	-
chr1	243611500	A	0	11	52.73	[5, 0, 6, 0]	AG	0.55	-	-	-	-	-	SINE	AluJb"; transcript_id "Alu";	-	-	transcript	AKT3	-
chr1	243612873	A	0	29	60.34	[11, 0, 18, 0]	AG	0.62	-	-	-	-	-	SINE	AluSc"; transcript_id "Alu";	-	-	transcript	AKT3	-
chr1	243612939	A	0	58	41.47	[34, 0, 24, 0]	AG	0.41	-	-	-	-	-	SINE	AluSc"; transcript_id "Alu";	-	-	transcript	AKT3	-
chr1	243612979	A	0	68	39.37	[47, 0, 21, 0]	AG	0.31	-	-	-	-	-	SINE	AluSc"; transcript_id "Alu";	-	-	transcript	AKT3	-
chr1	243612998	A	0	68	39.72	[58, 0, 10, 0]	AG	0.15	-	-	-	-	-	SINE	AluSc"; transcript_id "Alu";	-	-	transcript	AKT3	-
chr1	247099481	A	0	15	45.27	[9, 0, 6, 0]	AG	0.40	-	-	-	-	-	SINE	AluSc"; transcript_id "Alu";	-	-	-	-	-
chr1	247099761	A	0	23	51.48	[18, 0, 5, 0]	AG	0.22	-	-	-	-	-	SINE	AluSc5"; transcript_id "Alu";	-	-	-	-	-
chr1	247155605	A	0	29	53.59	[25, 0, 4, 0]	AG	0.14	-	-	-	-	-	SINE	AluY"; transcript_id "Alu";	-	-	transcript,3UTR,exon	ZNF124	-
chr1	247155617	A	0	26	54.85	[22, 0, 4, 0]	AG	0.15	-	-	-	-	-	SINE	AluY"; transcript_id "Alu";	-	-	transcript,3UTR,exon	ZNF124	-
chr1	247155657	A	0	39	61.36	[32, 0, 7, 0]	AG	0.18	-	-	-	-	-	SINE	AluY"; transcript_id "Alu";	-	-	transcript,3UTR,exon	ZNF124	-
chr1	247155672	A	0	36	61.67	[5, 0, 31, 0]	AG	0.86	-	-	-	-	-	SINE	AluY"; transcript_id "Alu";	-	-	transcript,3UTR,exon	ZNF124	-
chr1	247155680	A	0	36	60.28	[31, 0, 5, 0]	AG	0.14	-	-	-	-	-	SINE	AluY"; transcript_id "Alu";	-	-	transcript,3UTR,exon	ZNF124	-
chr1	247155694	A	0	38	59.05	[34, 0, 4, 0]	AG	0.11	-	-	-	-	-	SINE	AluY"; transcript_id "Alu";	-	-	transcript,3UTR,exon	ZNF124	-
chr1	247201381	A	0	28	52.43	[24, 0, 4, 0]	AG	0.14	-	-	-	-	-	SINE	AluSz"; transcript_id "Alu";	-	-	-	-	-
chr10	248363	A	1	358	38.07	[135, 223, 0, 0]	AC	0.62	-	-	-	-	-	-	-	-	-	transcript,CDS,exon	ZMYND11	-
chr10	4981518	A	1	55	54.95	[43, 0, 12, 0]	AG	0.22	-	-	-	-	-	LINE	L1PBa"; transcript_id "L1";	-	-	transcript,exon,3UTR	AKR1C1	-
chr10	4981679	A	1	25	45.88	[19, 0, 6, 0]	AG	0.24	-	-	-	-	-	LINE	L1PBa"; transcript_id "L1";	-	-	transcript,exon,3UTR	AKR1C1	-
chr10	4981945	A	1	34	55.50	[24, 0, 10, 0]	AG	0.29	-	-	-	-	-	LINE	L1PBa"; transcript_id "L1";	-	-	transcript,exon,3UTR	AKR1C1	-
chr10	4981958	A	1	35	63.43	[24, 0, 11, 0]	AG	0.31	-	-	-	-	-	LINE	L1PBa"; transcript_id "L1";	-	-	transcript,exon,3UTR	AKR1C1	-
chr10	4983013	A	1	54	61.65	[36, 0, 18, 0]	AG	0.33	-	-	-	-	-	LINE	L1PBa"; transcript_id "L1";	-	-	transcript,exon,3UTR	AKR1C1	-
chr10	4983018	A	1	51	61.61	[37, 0, 14, 0]	AG	0.27	-	-	-	-	-	LINE	L1PBa"; transcript_id "L1";	-	-	transcript,exon,3UTR	AKR1C1	-
chr10	4983022	A	1	53	61.42	[39, 0, 14, 0]	AG	0.26	-	-	-	-	-	LINE	L1PBa"; transcript_id "L1";	-	-	transcript,exon,3UTR	AKR1C1	-
chr10	5099676	A	1	51	56.55	[29, 0, 22, 0]	AG	0.43	-	-	-	-	-	-	-	-	-	transcript	AKR1C3	-
chr10	5905267	A	1	23	38.61	[13, 0, 10, 0]	AG	0.43	-	-	-	-	-	SINE	AluSz"; transcript_id "Alu";	-	-	transcript	FBH1	-
chr10	12121033	A	1	60	61.45	[52, 0, 8, 0]	AG	0.13	-	-	-	-	-	SINE	AluSx1"; transcript_id "Alu";	-	-	transcript,exon,3UTR	DHTKD1	-
chr10	12121127	A	1	53	49.08	[47, 0, 6, 0]	AG	0.11	-	-	-	-	-	SINE	AluSx1"; transcript_id "Alu";	-	-	transcript,exon,3UTR	DHTKD1	-
chr10	13137033	A	1	50	50.82	[42, 0, 8, 0]	AG	0.16	-	-	-	-	-	SINE	AluSz"; transcript_id "Alu";	-	-	transcript,exon,3UTR	OPTN	-
chr10	14899286	A	0	26	45.54	[23, 0, 3, 0]	AG	0.12	-	-	-	-	-	SINE	AluJo"; transcript_id "Alu";	-	-	transcript&exon,transcript,CDS	SUV39H2&DCLRE1C	-
chr10	14899289	A	0	26	45.54	[23, 0, 3, 0]	AG	0.12	-	-	-	-	-	SINE	AluJo"; transcript_id "Alu";	-	-	transcript&exon,transcript,CDS	SUV39H2&DCLRE1C	-
chr10	14907135	A	0	15	51.80	[11, 0, 4, 0]	AG	0.27	-	-	-	-	-	SINE	AluJo"; transcript_id "Alu";	-	-	transcript,exon,3UTR	DCLRE1C	-
chr10	14907136	A	0	15	50.07	[11, 0, 4, 0]	AG	0.27	-	-	-	-	-	SINE	AluJo"; transcript_id "Alu";	-	-	transcript,exon,3UTR	DCLRE1C	-
chr10	14907139	A	0	13	53.15	[10, 0, 3, 0]	AG	0.23	-	-	-	-	-	SINE	AluJo"; transcript_id "Alu";	-	-	transcript,exon,3UTR	DCLRE1C	-
chr10	14907990	A	0	12	58.58	[8, 0, 4, 0]	AG	0.33	-	-	-	-	-	SINE	AluSp"; transcript_id "Alu";	-	-	transcript,exon,3UTR	DCLRE1C	-
chr10	15075708	A	0	21	63.95	[15, 0, 6, 0]	AG	0.29	-	-	-	-	-	SINE	AluSx"; transcript_id "Alu";	-	-	3UTR,exon,transcript$transcript	ACBD7$ACBD7-DCLRE1CP1	-
chr10	15075717	A	0	24	65.75	[9, 0, 15, 0]	AG	0.62	-	-	-	-	-	SINE	AluSx"; transcript_id "Alu";	-	-	3UTR,exon,transcript$transcript	ACBD7$ACBD7-DCLRE1CP1	-
chr10	15075729	A	0	25	65.64	[10, 0, 15, 0]	AG	0.60	-	-	-	-	-	SINE	AluSx"; transcript_id "Alu";	-	-	3UTR,exon,transcript$transcript	ACBD7$ACBD7-DCLRE1CP1	-
chr10	15106267	A	0	20	67.85	[16, 0, 4, 0]	AG	0.20	-	-	-	-	-	SINE	AluSz"; transcript_id "Alu";	-	-	3UTR,exon,transcript	NMT2	-
chr10	15106274	A	0	16	64.75	[7, 0, 9, 0]	AG	0.56	-	-	-	-	-	SINE	AluSz"; transcript_id "Alu";	-	-	3UTR,exon,transcript	NMT2	-
chr10	15106853	A	0	16	46.25	[7, 0, 9, 0]	AG	0.56	-	-	-	-	-	SINE	AluJr"; transcript_id "Alu";	-	-	3UTR,exon,transcript	NMT2	-
chr10	15106883	A	0	16	54.75	[12, 0, 4, 0]	AG	0.25	-	-	-	-	-	SINE	AluJr"; transcript_id "Alu";	-	-	3UTR,exon,transcript	NMT2	-
chr10	15107026	A	0	16	61.69	[10, 0, 6, 0]	AG	0.38	-	-	-	-	-	SINE	AluJr"; transcript_id "Alu";	-	-	3UTR,exon,transcript	NMT2	-
chr10	15107027	A	0	17	59.41	[7, 0, 10, 0]	AG	0.59	-	-	-	-	-	SINE	AluJr"; transcript_id "Alu";	-	-	3UTR,exon,transcript	NMT2	-
chr10	15108283	A	0	67	52.27	[60, 0, 7, 0]	AG	0.10	-	-	-	-	-	SINE	AluSc"; transcript_id "Alu";	-	-	3UTR,exon,transcript	NMT2	-
chr10	16437386	A	1	17	47.18	[13, 0, 4, 0]	AG	0.24	-	-	-	-	-	SINE	AluJo"; transcript_id "Alu";	-	-	transcript,5UTR,exon	PTER	-
chr10	17686516	A	1	10	71.40	[0, 0, 10, 0]	AG	1.00	-	-	-	-	-	SINE	AluSg"; transcript_id "Alu";	-	-	transcript	STAM	-
chr10	17686651	A	1	12	64.75	[7, 0, 5, 0]	AG	0.42	-	-	-	-	-	SINE	AluSg"; transcript_id "Alu";	-	-	transcript	STAM	-
chr10	17687296	A	1	14	60.79	[0, 0, 14, 0]	AG	1.00	-	-	-	-	-	SINE	AluSz"; transcript_id "Alu";	-	-	transcript	STAM	-
chr10	17687297	A	1	14	59.93	[11, 0, 3, 0]	AG	0.21	-	-	-	-	-	SINE	AluSz"; transcript_id "Alu";	-	-	transcript	STAM	-
chr10	17687315	A	1	12	61.67	[7, 0, 5, 0]	AG	0.42	-	-	-	-	-	SINE	AluSz"; transcript_id "Alu";	-	-	transcript	STAM	-
chr10	17687378	A	1	11	63.91	[1, 0, 10, 0]	AG	0.91	-	-	-	-	-	SINE	AluSz"; transcript_id "Alu";	-	-	transcript	STAM	-
chr10	20284282	A	1	73	51.99	[59, 0, 14, 0]	AG	0.19	-	-	-	-	-	SINE	AluJo"; transcript_id "Alu";	-	-	transcript,exon,3UTR	PLXDC2	-
chr10	20284284	A	1	71	54.04	[63, 0, 8, 0]	AG	0.11	-	-	-	-	-	SINE	AluJo"; transcript_id "Alu";	-	-	transcript,exon,3UTR	PLXDC2	-
chr10	20284286	A	1	73	52.70	[47, 0, 26, 0]	AG	0.36	-	-	-	-	-	SINE	AluJo"; transcript_id "Alu";	-	-	transcript,exon,3UTR	PLXDC2	-
chr10	20284468	A	1	40	56.73	[32, 0, 8, 0]	AG	0.20	-	-	-	-	-	SINE	FRAM"; transcript_id "Alu";	-	-	transcript,exon,3UTR	PLXDC2	-
chr10	20286904	A	1	177	57.56	[157, 0, 20, 0]	AG	0.11	-	-	-	-	-	SINE	AluSp"; transcript_id "Alu";	-	-	transcript,exon,3UTR	PLXDC2	-
chr10	21486646	A	0	14	72.14	[7, 0, 7, 0]	AG	0.50	-	-	-	-	-	SINE	AluSx"; transcript_id "Alu";	-	-	-	-	-
chr10	21486647	A	0	14	71.29	[9, 0, 5, 0]	AG	0.36	-	-	-	-	-	SINE	AluSx"; transcript_id "Alu";	-	-	-	-	-
chr10	21486662	A	0	13	74.00	[9, 0, 4, 0]	AG	0.31	-	-	-	-	-	SINE	AluSx"; transcript_id "Alu";	-	-	-	-	-
chr10	21486670	A	0	13	73.08	[5, 0, 8, 0]	AG	0.62	-	-	-	-	-	SINE	AluSx"; transcript_id "Alu";	-	-	-	-	-
chr10	21486675	A	0	13	73.08	[9, 0, 4, 0]	AG	0.31	-	-	-	-	-	SINE	AluSx"; transcript_id "Alu";	-	-	-	-	-
chr10	21487461	A	0	12	46.25	[5, 0, 7, 0]	AG	0.58	-	-	-	-	-	SINE	AluSz"; transcript_id "Alu";	-	-	-	-	-
chr10	21487474	A	0	13	37.00	[9, 0, 4, 0]	AG	0.31	-	-	-	-	-	SINE	AluSz"; transcript_id "Alu";	-	-	-	-	-
chr10	21487475	A	0	13	37.00	[9, 0, 4, 0]	AG	0.31	-	-	-	-	-	SINE	AluSz"; transcript_id "Alu";	-	-	-	-	-
chr10	25026060	A	1	20	54.30	[16, 0, 4, 0]	AG	0.20	-	-	-	-	-	SINE	AluSx"; transcript_id "Alu";	-	-	transcript,exon,3UTR&transcript	THNSL1&ENKUR	-
chr10	26761067	A	0	13	50.23	[3, 0, 10, 0]	AG	0.77	-	-	-	-	-	SINE	AluJo"; transcript_id "Alu";	-	-	transcript	ABI1	-
chr10	26761083	A	0	12	54.50	[6, 0, 6, 0]	AG	0.50	-	-	-	-	-	SINE	AluJo"; transcript_id "Alu";	-	-	transcript	ABI1	-
chr10	26761141	A	0	13	60.77	[3, 0, 10, 0]	AG	0.77	-	-	-	-	-	SINE	AluJo"; transcript_id "Alu";	-	-	transcript	ABI1	-
chr10	26761195	A	0	13	74.00	[7, 0, 6, 0]	AG	0.46	-	-	-	-	-	SINE	AluJo"; transcript_id "Alu";	-	-	transcript	ABI1	-
chr10	28525726	A	0	72	61.67	[18, 0, 54, 0]	AG	0.75	-	-	-	-	-	SINE	AluSx1"; transcript_id "Alu";	-	-	transcript	WAC-AS1	-
chr10	28525729	A	0	73	60.14	[58, 0, 15, 0]	AG	0.21	-	-	-	-	-	SINE	AluSx1"; transcript_id "Alu";	-	-	transcript	WAC-AS1	-
chr10	28603664	A	1	14	63.14	[7, 0, 7, 0]	AG	0.50	-	-	-	-	-	SINE	AluYf1"; transcript_id "Alu";	-	-	transcript	WAC	-
chr10	29459225	A	0	13	54.08	[7, 0, 6, 0]	AG	0.46	-	-	-	-	-	SINE	AluJr"; transcript_id "Alu";	-	-	transcript&transcript	SVIL-AS1&SVIL	-
chr10	30311750	A	0	23	59.52	[12, 0, 11, 0]	AG	0.48	-	-	-	-	-	SINE	AluSc8"; transcript_id "Alu";	-	-	3UTR,exon,transcript	MTPAP	-
chr10	30311773	A	0	18	59.56	[15, 0, 3, 0]	AG	0.17	-	-	-	-	-	SINE	AluSc8"; transcript_id "Alu";	-	-	3UTR,exon,transcript	MTPAP	-
chr10	30994997	A	0	17	37.00	[0, 0, 17, 0]	AG	1.00	-	-	-	-	-	SINE	AluJb"; transcript_id "Alu";	-	-	transcript	ZNF438	-
chr10	30994999	A	0	18	37.00	[0, 0, 18, 0]	AG	1.00	-	-	-	-	-	SINE	AluJb"; transcript_id "Alu";	-	-	transcript	ZNF438	-
chr10	33183151	A	0	11	62.82	[6, 0, 5, 0]	AG	0.45	-	-	-	-	-	SINE	AluJr"; transcript_id "Alu";	-	-	transcript	NRP1	-
chr10	33184212	A	0	12	43.17	[9, 0, 3, 0]	AG	0.25	-	-	-	-	-	SINE	AluSz"; transcript_id "Alu";	-	-	transcript	NRP1	-
chr10	37801293	A	0	10	58.00	[0, 0, 10, 0]	AG	1.00	-	-	-	-	-	SINE	AluSc8"; transcript_id "Alu";	-	-	transcript	ZNF248	-
chr10	37801324	A	0	10	70.40	[6, 0, 4, 0]	AG	0.40	-	-	-	-	-	SINE	AluSc8"; transcript_id "Alu";	-	-	transcript	ZNF248	-
chr10	42517924	A	0	20	59.85	[16, 0, 4, 0]	AG	0.20	-	-	-	-	-	SINE	AluSx"; transcript_id "Alu";	-	-	exon,transcript	ZNF37BP	-
chr10	42517939	A	0	21	52.86	[0, 0, 21, 0]	AG	1.00	-	-	-	-	-	SINE	AluSx"; transcript_id "Alu";	-	-	exon,transcript	ZNF37BP	-
chr10	42517957	A	0	24	47.79	[20, 0, 4, 0]	AG	0.17	-	-	-	-	-	SINE	AluSx"; transcript_id "Alu";	-	-	exon,transcript	ZNF37BP	-
chr10	42517994	A	0	25	43.92	[19, 0, 6, 0]	AG	0.24	-	-	-	-	-	SINE	AluSx"; transcript_id "Alu";	-	-	exon,transcript	ZNF37BP	-
chr10	42517995	A	0	23	45.04	[17, 0, 6, 0]	AG	0.26	-	-	-	-	-	SINE	AluSx"; transcript_id "Alu";	-	-	exon,transcript	ZNF37BP	-
chr10	42517996	A	0	24	44.71	[15, 0, 9, 0]	AG	0.38	-	-	-	-	-	SINE	AluSx"; transcript_id "Alu";	-	-	exon,transcript	ZNF37BP	-
chr10	42518049	A	0	18	48.50	[9, 0, 9, 0]	AG	0.50	-	-	-	-	-	SINE	AluSx"; transcript_id "Alu";	-	-	exon,transcript	ZNF37BP	-
chr10	42518072	A	0	17	49.35	[6, 0, 11, 0]	AG	0.65	-	-	-	-	-	SINE	AluSx"; transcript_id "Alu";	-	-	exon,transcript	ZNF37BP	-
chr10	42518688	A	0	13	54.08	[10, 0, 3, 0]	AG	0.23	-	-	-	-	-	SINE	AluYc"; transcript_id "Alu";	-	-	exon,transcript	ZNF37BP	-
chr10	42518701	A	0	11	43.82	[6, 0, 5, 0]	AG	0.45	-	-	-	-	-	SINE	AluYc"; transcript_id "Alu";	-	-	exon,transcript	ZNF37BP	-
chr10	45728239	A	1	10	72.80	[7, 0, 3, 0]	AG	0.30	-	-	-	-	-	SINE	AluJr"; transcript_id "Alu";	-	-	transcript	WASHC2C	-
chr10	45728477	A	1	12	58.58	[6, 0, 6, 0]	AG	0.50	-	-	-	-	-	SINE	AluSg"; transcript_id "Alu";	-	-	transcript	WASHC2C	-
chr10	45728483	A	1	12	58.58	[7, 0, 5, 0]	AG	0.42	-	-	-	-	-	SINE	AluSg"; transcript_id "Alu";	-	-	transcript	WASHC2C	-
chr10	49973404	A	1	11	68.45	[7, 0, 4, 0]	AG	0.36	-	-	-	-	-	SINE	AluJr"; transcript_id "Alu";	-	-	transcript$transcript,exon,3UTR	TIMM23B-AGAP6$TIMM23B	-
chr10	49973421	A	1	11	50.45	[7, 0, 4, 0]	AG	0.36	-	-	-	-	-	SINE	AluJr"; transcript_id "Alu";	-	-	transcript$transcript,exon,3UTR	TIMM23B-AGAP6$TIMM23B	-
chr10	49973494	A	1	20	49.95	[11, 0, 9, 0]	AG	0.45	-	-	-	-	-	SINE	AluJr"; transcript_id "Alu";	-	-	transcript$transcript,exon,3UTR	TIMM23B-AGAP6$TIMM23B	-
chr10	49973602	A	1	20	62.95	[15, 0, 5, 0]	AG	0.25	-	-	-	-	-	SINE	AluJr"; transcript_id "Alu";	-	-	transcript$transcript,exon,3UTR	TIMM23B-AGAP6$TIMM23B	-
chr10	67990305	T	0	236	41.86	[0, 77, 0, 159]	TC	0.33	-	-	-	-	-	-	-	-	-	transcript,CDS,exon	HERC4	-
chr10	68027840	A	0	10	70.30	[3, 0, 7, 0]	AG	0.70	-	-	-	-	-	SINE	AluSz"; transcript_id "Alu";	-	-	transcript	HERC4	-
chr10	68027841	A	0	10	69.10	[3, 0, 7, 0]	AG	0.70	-	-	-	-	-	SINE	AluSz"; transcript_id "Alu";	-	-	transcript	HERC4	-
chr10	68283884	A	0	18	55.44	[12, 0, 6, 0]	AG	0.33	-	-	-	-	-	SINE	AluSx"; transcript_id "Alu";	-	-	3UTR,exon,transcript	PBLD	-
chr10	68479561	A	0	21	56.33	[16, 0, 5, 0]	AG	0.24	-	-	-	-	-	SINE	AluSx1"; transcript_id "Alu";	-	-	3UTR,exon,transcript	SLC25A16	-
chr10	68479562	A	0	20	57.30	[17, 0, 3, 0]	AG	0.15	-	-	-	-	-	SINE	AluSx1"; transcript_id "Alu";	-	-	3UTR,exon,transcript	SLC25A16	-
chr10	68479598	A	0	20	46.25	[17, 0, 3, 0]	AG	0.15	-	-	-	-	-	SINE	AluSx1"; transcript_id "Alu";	-	-	3UTR,exon,transcript	SLC25A16	-
chr10	68480678	T	0	11	62.82	[3, 0, 0, 8]	TA	0.27	-	-	-	-	-	SINE	AluSc8"; transcript_id "Alu";	-	-	3UTR,exon,transcript	SLC25A16	-
chr10	68480679	C	0	11	61.55	[3, 8, 0, 0]	CA	0.27	-	-	-	-	-	SINE	AluSc8"; transcript_id "Alu";	-	-	3UTR,exon,transcript	SLC25A16	-
chr10	68480680	A	0	11	59.36	[7, 0, 1, 3]	AT AG	0.30	-	-	-	-	-	SINE	AluSc8"; transcript_id "Alu";	-	-	3UTR,exon,transcript	SLC25A16	-
chr10	68480682	C	0	11	63.91	[3, 8, 0, 0]	CA	0.27	-	-	-	-	-	SINE	AluSc8"; transcript_id "Alu";	-	-	3UTR,exon,transcript	SLC25A16	-
chr10	68480700	C	0	23	55.78	[5, 18, 0, 0]	CA	0.22	-	-	-	-	-	SINE	AluSc8"; transcript_id "Alu";	-	-	3UTR,exon,transcript	SLC25A16	-
chr10	68480768	A	0	28	60.36	[22, 0, 6, 0]	AG	0.21	-	-	-	-	-	SINE	AluSc8"; transcript_id "Alu";	-	-	3UTR,exon,transcript	SLC25A16	-
chr10	68481069	A	0	12	46.25	[8, 0, 4, 0]	AG	0.33	-	-	-	-	-	SINE	AluSq2"; transcript_id "Alu";	-	-	3UTR,exon,transcript	SLC25A16	-
chr10	68481217	A	0	28	68.32	[23, 0, 5, 0]	AG	0.18	-	-	-	-	-	SINE	AluSq2"; transcript_id "Alu";	-	-	3UTR,exon,transcript	SLC25A16	-
chr10	68481806	A	0	10	58.00	[4, 0, 6, 0]	AG	0.60	-	-	-	-	-	SINE	AluSx"; transcript_id "Alu";	-	-	3UTR,exon,transcript	SLC25A16	-
chr10	68481807	A	0	10	59.20	[6, 0, 4, 0]	AG	0.40	-	-	-	-	-	SINE	AluSx"; transcript_id "Alu";	-	-	3UTR,exon,transcript	SLC25A16	-
chr10	68481871	A	0	11	70.73	[7, 0, 4, 0]	AG	0.36	-	-	-	-	-	SINE	AluSx"; transcript_id "Alu";	-	-	3UTR,exon,transcript	SLC25A16	-
chr10	68519115	A	0	17	53.71	[13, 0, 4, 0]	AG	0.24	-	-	-	-	-	SINE	AluSp"; transcript_id "Alu";	-	-	transcript	SLC25A16	-
chr10	68519365	A	0	12	69.92	[9, 0, 3, 0]	AG	0.25	-	-	-	-	-	SINE	AluSg7"; transcript_id "Alu";	-	-	transcript	SLC25A16	-
chr10	68519790	A	0	13	57.92	[4, 0, 9, 0]	AG	0.69	-	-	-	-	-	SINE	AluSq2"; transcript_id "Alu";	-	-	transcript	SLC25A16	-
chr10	68522429	A	0	20	57.35	[17, 0, 3, 0]	AG	0.15	-	-	-	-	-	SINE	AluSz"; transcript_id "Alu";	-	-	transcript	SLC25A16	-
chr10	68523331	A	0	12	52.42	[5, 0, 7, 0]	AG	0.58	-	-	-	-	-	SINE	AluSz"; transcript_id "Alu";	-	-	transcript	SLC25A16	-
chr10	68523374	A	0	20	68.90	[9, 0, 11, 0]	AG	0.55	-	-	-	-	-	SINE	AluSz"; transcript_id "Alu";	-	-	transcript	SLC25A16	-
chr10	68523579	A	0	16	58.62	[12, 0, 4, 0]	AG	0.25	-	-	-	-	-	SINE	AluSx"; transcript_id "Alu";	-	-	transcript	SLC25A16	-
chr10	68523593	A	0	18	54.00	[12, 0, 6, 0]	AG	0.33	-	-	-	-	-	SINE	AluSx"; transcript_id "Alu";	-	-	transcript	SLC25A16	-
chr10	68523694	A	0	18	55.50	[15, 0, 3, 0]	AG	0.17	-	-	-	-	-	SINE	AluSx"; transcript_id "Alu";	-	-	transcript	SLC25A16	-
chr10	68524756	A	0	11	60.55	[8, 0, 3, 0]	AG	0.27	-	-	-	-	-	SINE	AluSz"; transcript_id "Alu";	-	-	transcript	SLC25A16	-
chr10	68524766	A	0	11	55.00	[8, 0, 3, 0]	AG	0.27	-	-	-	-	-	SINE	AluSz"; transcript_id "Alu";	-	-	transcript	SLC25A16	-
chr10	68524769	A	0	11	58.36	[8, 0, 3, 0]	AG	0.27	-	-	-	-	-	SINE	AluSz"; transcript_id "Alu";	-	-	transcript	SLC25A16	-
chr10	68524770	A	0	12	54.42	[9, 0, 3, 0]	AG	0.25	-	-	-	-	-	SINE	AluSz"; transcript_id "Alu";	-	-	transcript	SLC25A16	-
chr10	68524787	A	0	12	49.33	[9, 0, 3, 0]	AG	0.25	-	-	-	-	-	SINE	AluSz"; transcript_id "Alu";	-	-	transcript	SLC25A16	-
chr10	68524795	A	0	12	49.33	[9, 0, 3, 0]	AG	0.25	-	-	-	-	-	SINE	AluSz"; transcript_id "Alu";	-	-	transcript	SLC25A16	-
chr10	68525514	A	0	13	51.23	[10, 0, 3, 0]	AG	0.23	-	-	-	-	-	SINE	AluJb"; transcript_id "Alu";	-	-	transcript	SLC25A16	-
chr10	68525527	A	0	12	58.58	[9, 0, 3, 0]	AG	0.25	-	-	-	-	-	SINE	AluJb"; transcript_id "Alu";	-	-	transcript	SLC25A16	-
chr10	68525574	A	0	14	60.79	[10, 0, 4, 0]	AG	0.29	-	-	-	-	-	SINE	AluJb"; transcript_id "Alu";	-	-	transcript	SLC25A16	-
chr10	68525592	A	0	12	49.33	[2, 0, 10, 0]	AG	0.83	-	-	-	-	-	SINE	AluJb"; transcript_id "Alu";	-	-	transcript	SLC25A16	-
chr10	68740415	A	1	16	41.62	[2, 0, 14, 0]	AG	0.88	-	-	-	-	-	SINE	AluJo"; transcript_id "Alu";	-	-	transcript	CCAR1	-
chr10	68740489	A	1	11	37.00	[0, 0, 11, 0]	AG	1.00	-	-	-	-	-	SINE	AluJo"; transcript_id "Alu";	-	-	transcript	CCAR1	-
chr10	70148606	A	0	15	45.13	[12, 0, 3, 0]	AG	0.20	-	-	-	-	-	SINE	AluJr"; transcript_id "Alu";	-	-	3UTR,exon,transcript	SAR1A	-
chr10	70149827	A	0	18	55.50	[15, 0, 3, 0]	AG	0.17	-	-	-	-	-	SINE	AluSx3"; transcript_id "Alu";	-	-	3UTR,exon,transcript	SAR1A	-
chr10	72093253	A	0	10	59.20	[5, 0, 5, 0]	AG	0.50	-	-	-	-	-	SINE	AluJb"; transcript_id "Alu";	-	-	-	-	-
chr10	72093259	A	0	10	58.00	[7, 0, 3, 0]	AG	0.30	-	-	-	-	-	SINE	AluJb"; transcript_id "Alu";	-	-	-	-	-
chr10	72093341	A	0	13	62.62	[7, 0, 6, 0]	AG	0.46	-	-	-	-	-	SINE	AluJb"; transcript_id "Alu";	-	-	-	-	-
chr10	72234400	A	1	20	68.45	[17, 0, 3, 0]	AG	0.15	-	-	-	-	-	SINE	AluJr"; transcript_id "Alu";	-	-	transcript,exon,3UTR	ANAPC16	-
chr10	72234412	A	1	20	71.55	[10, 0, 10, 0]	AG	0.50	-	-	-	-	-	SINE	AluJr"; transcript_id "Alu";	-	-	transcript,exon,3UTR	ANAPC16	-
chr10	72234934	A	1	28	60.32	[19, 0, 9, 0]	AG	0.32	-	-	-	-	-	SINE	AluSz"; transcript_id "Alu";	-	-	transcript,exon,3UTR	ANAPC16	-
chr10	72234955	A	1	25	64.64	[19, 0, 6, 0]	AG	0.24	-	-	-	-	-	SINE	AluSz"; transcript_id "Alu";	-	-	transcript,exon,3UTR	ANAPC16	-
chr10	72234992	A	1	23	55.83	[19, 0, 4, 0]	AG	0.17	-	-	-	-	-	SINE	AluSz"; transcript_id "Alu";	-	-	transcript,exon,3UTR	ANAPC16	-
chr10	72235004	A	1	21	58.10	[10, 0, 11, 0]	AG	0.52	-	-	-	-	-	SINE	AluSz"; transcript_id "Alu";	-	-	transcript,exon,3UTR	ANAPC16	-
chr10	72235036	A	1	20	64.15	[17, 0, 3, 0]	AG	0.15	-	-	-	-	-	SINE	AluSz"; transcript_id "Alu";	-	-	transcript,exon,3UTR	ANAPC16	-
chr10	72235044	A	1	18	65.78	[14, 0, 4, 0]	AG	0.22	-	-	-	-	-	SINE	AluSz"; transcript_id "Alu";	-	-	transcript,exon,3UTR	ANAPC16	-
chr10	73248973	A	0	213	63.44	[186, 0, 27, 0]	AG	0.13	-	-	-	-	-	SINE	AluJr"; transcript_id "Alu";	-	-	transcript&3UTR,exon,transcript	DNAJC9-AS1&MRPS16	-
chr10	73249059	A	0	195	63.49	[155, 0, 40, 0]	AG	0.21	-	-	-	-	-	SINE	AluJr"; transcript_id "Alu";	-	-	transcript&3UTR,exon,transcript	DNAJC9-AS1&MRPS16	-
chr10	73249083	A	0	201	58.24	[181, 0, 20, 0]	AG	0.10	-	-	-	-	-	SINE	AluJr"; transcript_id "Alu";	-	-	transcript&3UTR,exon,transcript	DNAJC9-AS1&MRPS16	-
chr10	73249118	A	0	235	54.06	[196, 0, 39, 0]	AG	0.17	-	-	-	-	-	SINE	AluJr"; transcript_id "Alu";	-	-	transcript&3UTR,exon,transcript	DNAJC9-AS1&MRPS16	-
chr10	73249197	A	0	193	55.16	[74, 0, 119, 0]	AG	0.62	-	-	-	-	-	SINE	AluJr"; transcript_id "Alu";	-	-	transcript&3UTR,exon,transcript	DNAJC9-AS1&MRPS16	-
chr10	73249827	A	0	201	62.55	[152, 0, 49, 0]	AG	0.24	-	-	-	-	-	SINE	AluSc"; transcript_id "Alu";	-	-	transcript&3UTR,exon,transcript	DNAJC9-AS1&MRPS16	-
chr10	73249833	A	0	192	59.13	[154, 0, 38, 0]	AG	0.20	-	-	-	-	-	SINE	AluSc"; transcript_id "Alu";	-	-	transcript&3UTR,exon,transcript	DNAJC9-AS1&MRPS16	-
chr10	73249962	A	0	225	57.42	[202, 0, 23, 0]	AG	0.10	-	-	-	-	-	SINE	AluY"; transcript_id "Alu";	-	-	transcript&3UTR,exon,transcript	DNAJC9-AS1&MRPS16	-
chr10	73250163	A	0	132	59.23	[117, 0, 15, 0]	AG	0.11	-	-	-	-	-	SINE	AluY"; transcript_id "Alu";	-	-	transcript&3UTR,exon,transcript	DNAJC9-AS1&MRPS16	-
chr10	73776436	A	1	17	49.35	[8, 0, 9, 0]	AG	0.53	-	-	-	-	-	SINE	AluJr"; transcript_id "Alu";	-	-	-	-	-
chr10	73776437	A	1	16	50.88	[13, 0, 3, 0]	AG	0.19	-	-	-	-	-	SINE	AluJr"; transcript_id "Alu";	-	-	-	-	-
chr10	73776482	A	1	26	65.50	[23, 0, 3, 0]	AG	0.12	-	-	-	-	-	SINE	AluJr"; transcript_id "Alu";	-	-	-	-	-
chr10	73776526	A	1	29	70.21	[25, 0, 4, 0]	AG	0.14	-	-	-	-	-	SINE	AluJr"; transcript_id "Alu";	-	-	-	-	-
chr10	73776527	A	1	29	69.79	[23, 0, 6, 0]	AG	0.21	-	-	-	-	-	SINE	AluJr"; transcript_id "Alu";	-	-	-	-	-
chr10	73776531	A	1	29	65.38	[25, 0, 4, 0]	AG	0.14	-	-	-	-	-	SINE	AluJr"; transcript_id "Alu";	-	-	-	-	-
chr10	73776554	A	1	32	68.62	[25, 0, 7, 0]	AG	0.22	-	-	-	-	-	SINE	AluJr"; transcript_id "Alu";	-	-	-	-	-
chr10	73776596	A	1	19	49.32	[13, 0, 6, 0]	AG	0.32	-	-	-	-	-	SINE	AluJr"; transcript_id "Alu";	-	-	-	-	-
chr10	73776819	A	1	20	53.05	[15, 0, 5, 0]	AG	0.25	-	-	-	-	-	SINE	AluSc"; transcript_id "Alu";	-	-	-	-	-
chr10	73776821	A	1	18	54.06	[11, 0, 7, 0]	AG	0.39	-	-	-	-	-	SINE	AluSc"; transcript_id "Alu";	-	-	-	-	-
chr10	73776955	A	1	38	52.84	[31, 0, 7, 0]	AG	0.18	-	-	-	-	-	SINE	AluSc"; transcript_id "Alu";	-	-	-	-	-
chr10	73777632	A	1	22	49.86	[11, 0, 11, 0]	AG	0.50	-	-	-	-	-	SINE	AluSq"; transcript_id "Alu";	-	-	-	-	-
chr10	73777649	A	1	21	52.86	[16, 0, 5, 0]	AG	0.24	-	-	-	-	-	SINE	AluSq"; transcript_id "Alu";	-	-	-	-	-
chr10	73777891	A	1	43	57.65	[35, 0, 8, 0]	AG	0.19	-	-	-	-	-	SINE	AluSz6"; transcript_id "Alu";	-	-	-	-	-
chr10	73777896	A	1	42	54.90	[38, 0, 4, 0]	AG	0.10	-	-	-	-	-	SINE	AluSz6"; transcript_id "Alu";	-	-	-	-	-
chr10	73777939	A	1	33	59.06	[23, 0, 10, 0]	AG	0.30	-	-	-	-	-	SINE	AluSz6"; transcript_id "Alu";	-	-	-	-	-
chr10	73777963	A	1	32	64.78	[28, 0, 4, 0]	AG	0.12	-	-	-	-	-	SINE	AluSz6"; transcript_id "Alu";	-	-	-	-	-
chr10	73777964	A	1	33	60.88	[25, 0, 8, 0]	AG	0.24	-	-	-	-	-	SINE	AluSz6"; transcript_id "Alu";	-	-	-	-	-
chr10	73778960	A	1	21	64.62	[14, 0, 7, 0]	AG	0.33	-	-	-	-	-	SINE	AluJb"; transcript_id "Alu";	-	-	-	-	-
chr10	73779452	A	1	14	47.50	[11, 0, 3, 0]	AG	0.21	-	-	-	-	-	SINE	AluSp"; transcript_id "Alu";	-	-	-	-	-
chr10	73779512	A	1	15	53.47	[10, 0, 5, 0]	AG	0.33	-	-	-	-	-	SINE	AluSp"; transcript_id "Alu";	-	-	-	-	-
chr10	73779513	A	1	16	53.19	[10, 0, 6, 0]	AG	0.38	-	-	-	-	-	SINE	AluSp"; transcript_id "Alu";	-	-	-	-	-
chr10	73779518	A	1	16	53.19	[9, 0, 7, 0]	AG	0.44	-	-	-	-	-	SINE	AluSp"; transcript_id "Alu";	-	-	-	-	-
chr10	73779546	A	1	21	49.29	[16, 0, 5, 0]	AG	0.24	-	-	-	-	-	SINE	AluSp"; transcript_id "Alu";	-	-	-	-	-
chr10	73779551	A	1	20	49.20	[15, 0, 5, 0]	AG	0.25	-	-	-	-	-	SINE	AluSp"; transcript_id "Alu";	-	-	-	-	-
chr10	73779554	A	1	22	52.73	[19, 0, 3, 0]	AG	0.14	-	-	-	-	-	SINE	AluSp"; transcript_id "Alu";	-	-	-	-	-
chr10	78036413	C	1	17	47.88	[0, 14, 0, 3]	CT	0.18	-	-	-	-	-	SINE	AluSg"; transcript_id "Alu";	-	-	transcript	RPS24	-
chr10	78038661	A	1	23	50.96	[18, 0, 0, 5]	AT	0.22	-	-	-	-	-	SINE	AluJb"; transcript_id "Alu";	-	-	transcript	RPS24	-
chr10	79723928	A	0	18	37.00	[15, 0, 3, 0]	AG	0.17	-	-	-	-	-	SINE	AluJo"; transcript_id "Alu";	-	-	transcript	NUTM2B-AS1	-
chr10	79723956	A	0	16	37.00	[13, 0, 3, 0]	AG	0.19	-	-	-	-	-	SINE	AluJo"; transcript_id "Alu";	-	-	transcript	NUTM2B-AS1	-
chr10	79723958	A	0	16	37.00	[13, 0, 3, 0]	AG	0.19	-	-	-	-	-	SINE	AluJo"; transcript_id "Alu";	-	-	transcript	NUTM2B-AS1	-
chr10	80432562	A	1	157	56.63	[138, 0, 19, 0]	AG	0.12	-	-	-	-	-	SINE	AluSx1"; transcript_id "Alu";	-	-	transcript,exon,3UTR	PRXL2A	-
chr10	80436227	A	1	10	37.00	[6, 0, 4, 0]	AG	0.40	-	-	-	-	-	SINE	AluJr"; transcript_id "Alu";	-	-	transcript,exon,3UTR	PRXL2A	-
chr10	80436244	A	1	10	58.00	[6, 0, 4, 0]	AG	0.40	-	-	-	-	-	SINE	AluJr"; transcript_id "Alu";	-	-	transcript,exon,3UTR	PRXL2A	-
chr10	86925934	A	1	22	68.41	[4, 0, 18, 0]	AG	0.82	-	-	-	-	-	SINE	AluYb8"; transcript_id "Alu";	-	-	-	-	-
chr10	86925963	A	1	27	68.93	[24, 0, 3, 0]	AG	0.11	-	-	-	-	-	SINE	AluYb8"; transcript_id "Alu";	-	-	-	-	-
chr10	86926499	A	1	19	54.47	[6, 0, 13, 0]	AG	0.68	-	-	-	-	-	SINE	AluSq4"; transcript_id "Alu";	-	-	-	-	-
chr10	87151030	A	1	24	37.00	[20, 0, 4, 0]	AG	0.17	-	-	-	-	-	SINE	AluSc8"; transcript_id "Alu";	-	-	transcript	SHLD2	-
chr10	87208463	A	0	39	38.28	[34, 0, 5, 0]	AG	0.13	-	-	-	-	-	SINE	AluSx"; transcript_id "Alu";	-	-	-	-	-
chr10	87208464	A	0	39	38.90	[21, 0, 18, 0]	AG	0.46	-	-	-	-	-	SINE	AluSx"; transcript_id "Alu";	-	-	-	-	-
chr10	87246156	A	0	38	37.00	[34, 0, 4, 0]	AG	0.11	-	-	-	-	-	SINE	AluJo"; transcript_id "Alu";	-	-	transcript,exon	NUTM2A-AS1	-
chr10	89403148	A	1	109	58.40	[25, 3, 81, 0]	AG AC	0.76	-	-	-	-	-	-	-	-	-	transcript,CDS,exon	IFIT1	-
chr10	92451509	A	0	14	70.43	[11, 0, 3, 0]	AG	0.21	-	-	-	-	-	SINE	AluSx"; transcript_id "Alu";	-	-	-	-	-
chr10	92451511	A	0	14	66.00	[11, 0, 3, 0]	AG	0.21	-	-	-	-	-	SINE	AluSx"; transcript_id "Alu";	-	-	-	-	-
chr10	94605139	A	1	10	62.90	[6, 0, 4, 0]	AG	0.40	-	-	-	-	-	SINE	AluSq2"; transcript_id "Alu";	-	-	-	-	-
chr10	94605216	A	1	15	74.00	[11, 0, 4, 0]	AG	0.27	-	-	-	-	-	SINE	AluSq2"; transcript_id "Alu";	-	-	-	-	-
chr10	94609297	A	1	14	63.43	[11, 0, 3, 0]	AG	0.21	-	-	-	-	-	SINE	AluSp"; transcript_id "Alu";	-	-	-	-	-
chr10	94610382	A	1	11	57.18	[7, 0, 4, 0]	AG	0.36	-	-	-	-	-	SINE	AluSc5"; transcript_id "Alu";	-	-	-	-	-
chr10	94612750	A	1	23	52.57	[18, 0, 5, 0]	AG	0.22	-	-	-	-	-	SINE	AluSz"; transcript_id "Alu";	-	-	-	-	-
chr10	94612806	A	1	23	48.74	[17, 0, 6, 0]	AG	0.26	-	-	-	-	-	SINE	AluSz"; transcript_id "Alu";	-	-	-	-	-
chr10	94612811	A	1	23	49.35	[19, 0, 4, 0]	AG	0.17	-	-	-	-	-	SINE	AluSz"; transcript_id "Alu";	-	-	-	-	-
chr10	97424466	A	0	10	72.80	[0, 0, 10, 0]	AG	1.00	-	-	-	-	-	SINE	AluSz"; transcript_id "Alu";	-	-	transcript	LOC644215	-
chr10	97612099	A	1	15	46.87	[12, 0, 3, 0]	AG	0.20	-	-	-	-	-	SINE	AluSx1"; transcript_id "Alu";	-	-	transcript,exon,3UTR	HOGA1	-
chr10	97612117	A	1	16	51.69	[11, 0, 5, 0]	AG	0.31	-	-	-	-	-	SINE	AluSx1"; transcript_id "Alu";	-	-	transcript,exon,3UTR	HOGA1	-
chr10	97612139	A	1	19	50.00	[16, 0, 3, 0]	AG	0.16	-	-	-	-	-	SINE	AluSx1"; transcript_id "Alu";	-	-	transcript,exon,3UTR	HOGA1	-
chr10	97612165	A	1	14	44.07	[11, 0, 3, 0]	AG	0.21	-	-	-	-	-	SINE	AluSx1"; transcript_id "Alu";	-	-	transcript,exon,3UTR	HOGA1	-
chr10	97612174	A	1	23	46.65	[20, 0, 3, 0]	AG	0.13	-	-	-	-	-	SINE	AluSx1"; transcript_id "Alu";	-	-	transcript,exon,3UTR	HOGA1	-
chr10	97612197	A	1	26	51.19	[21, 0, 5, 0]	AG	0.19	-	-	-	-	-	SINE	AluSx1"; transcript_id "Alu";	-	-	transcript,exon,3UTR	HOGA1	-
chr10	99713749	A	0	70	63.46	[63, 0, 7, 0]	AG	0.10	-	-	-	-	-	SINE	AluSq2"; transcript_id "Alu";	-	-	transcript,3UTR,exon	COX15	-
chr10	99713799	A	0	82	54.44	[70, 0, 12, 0]	AG	0.15	-	-	-	-	-	SINE	AluSq2"; transcript_id "Alu";	-	-	transcript,3UTR,exon	COX15	-
chr10	100232510	A	0	84	57.40	[76, 0, 8, 0]	AG	0.10	-	-	-	-	-	SINE	AluSq2"; transcript_id "Alu";	-	-	3UTR,exon,transcript	CWF19L1	-
chr10	100232524	A	0	88	56.48	[71, 0, 17, 0]	AG	0.19	-	-	-	-	-	SINE	AluSq2"; transcript_id "Alu";	-	-	3UTR,exon,transcript	CWF19L1	-
chr10	100232545	A	0	95	53.36	[76, 0, 19, 0]	AG	0.20	-	-	-	-	-	SINE	AluSq2"; transcript_id "Alu";	-	-	3UTR,exon,transcript	CWF19L1	-
chr10	100232550	A	0	91	54.64	[19, 0, 72, 0]	AG	0.79	-	-	-	-	-	SINE	AluSq2"; transcript_id "Alu";	-	-	3UTR,exon,transcript	CWF19L1	-
chr10	100232551	A	0	90	55.08	[5, 0, 85, 0]	AG	0.94	-	-	-	-	-	SINE	AluSq2"; transcript_id "Alu";	-	-	3UTR,exon,transcript	CWF19L1	-
chr10	100232557	A	0	86	54.58	[27, 0, 59, 0]	AG	0.69	-	-	-	-	-	SINE	AluSq2"; transcript_id "Alu";	-	-	3UTR,exon,transcript	CWF19L1	-
chr10	100232668	A	0	108	61.22	[77, 0, 31, 0]	AG	0.29	-	-	-	-	-	SINE	AluSq2"; transcript_id "Alu";	-	-	3UTR,exon,transcript	CWF19L1	-
chr10	100233024	A	0	32	65.91	[24, 0, 8, 0]	AG	0.25	-	-	-	-	-	SINE	AluJo"; transcript_id "Alu";	-	-	3UTR,exon,transcript	CWF19L1	-
chr10	100233026	A	0	32	64.34	[17, 0, 15, 0]	AG	0.47	-	-	-	-	-	SINE	AluJo"; transcript_id "Alu";	-	-	3UTR,exon,transcript	CWF19L1	-
chr10	100233036	A	0	29	62.14	[22, 0, 7, 0]	AG	0.24	-	-	-	-	-	SINE	AluJo"; transcript_id "Alu";	-	-	3UTR,exon,transcript	CWF19L1	-
chr10	100233053	A	0	32	66.69	[25, 0, 7, 0]	AG	0.22	-	-	-	-	-	SINE	AluJo"; transcript_id "Alu";	-	-	3UTR,exon,transcript	CWF19L1	-
chr10	102399066	A	1	12	71.83	[8, 0, 4, 0]	AG	0.33	-	-	-	-	-	SINE	AluSq"; transcript_id "Alu";	-	-	transcript	NFKB2	-
chr10	102399093	A	1	13	62.62	[9, 0, 4, 0]	AG	0.31	-	-	-	-	-	SINE	AluSq"; transcript_id "Alu";	-	-	transcript	NFKB2	-
chr10	102662268	A	1	13	74.00	[7, 0, 6, 0]	AG	0.46	-	-	-	-	-	SINE	AluSx1"; transcript_id "Alu";	-	-	-	-	-
chr10	102901274	A	1	43	66.58	[17, 0, 26, 0]	AG	0.60	-	-	-	-	-	SINE	AluY"; transcript_id "Alu";	-	-	transcript,exon,3UTR$transcript,exon&transcript	AS3MT$BORCS7-ASMT&LOC107984265	-
chr10	102901323	A	1	35	63.06	[29, 0, 6, 0]	AG	0.17	-	-	-	-	-	SINE	AluY"; transcript_id "Alu";	-	-	transcript,exon,3UTR$transcript,exon&transcript	AS3MT$BORCS7-ASMT&LOC107984265	-
chr10	102901335	A	1	35	63.74	[28, 0, 7, 0]	AG	0.20	-	-	-	-	-	SINE	AluY"; transcript_id "Alu";	-	-	transcript,exon,3UTR$transcript,exon&transcript	AS3MT$BORCS7-ASMT&LOC107984265	-
chr10	102901375	A	1	21	58.14	[2, 0, 19, 0]	AG	0.90	-	-	-	-	-	SINE	AluY"; transcript_id "Alu";	-	-	transcript,exon,3UTR$transcript,exon&transcript	AS3MT$BORCS7-ASMT&LOC107984265	-
chr10	102901378	A	1	21	58.14	[9, 0, 12, 0]	AG	0.57	-	-	-	-	-	SINE	AluY"; transcript_id "Alu";	-	-	transcript,exon,3UTR$transcript,exon&transcript	AS3MT$BORCS7-ASMT&LOC107984265	-
chr10	103178303	A	0	10	40.70	[6, 0, 4, 0]	AG	0.40	-	-	-	-	-	SINE	AluJb"; transcript_id "Alu";	-	-	transcript	NT5C2	-
chr10	103179073	A	0	10	44.40	[5, 0, 5, 0]	AG	0.50	-	-	-	-	-	SINE	AluSg"; transcript_id "Alu";	-	-	transcript	NT5C2	-
chr10	103179077	A	0	11	43.73	[6, 0, 5, 0]	AG	0.45	-	-	-	-	-	SINE	AluSg"; transcript_id "Alu";	-	-	transcript	NT5C2	-
chr10	103179086	A	0	10	44.40	[2, 0, 8, 0]	AG	0.80	-	-	-	-	-	SINE	AluSg"; transcript_id "Alu";	-	-	transcript	NT5C2	-
chr10	103179087	A	0	11	43.73	[5, 0, 6, 0]	AG	0.55	-	-	-	-	-	SINE	AluSg"; transcript_id "Alu";	-	-	transcript	NT5C2	-
chr10	103179113	A	0	16	48.56	[13, 0, 3, 0]	AG	0.19	-	-	-	-	-	SINE	AluSg"; transcript_id "Alu";	-	-	transcript	NT5C2	-
chr10	103179226	A	0	25	44.40	[20, 0, 5, 0]	AG	0.20	-	-	-	-	-	SINE	AluSg"; transcript_id "Alu";	-	-	transcript	NT5C2	-
chr10	110906841	T	2	11	72.91	[0, 4, 0, 7]	TC	0.36	-	-	-	-	-	SINE	AluSz"; transcript_id "Alu";	-	-	transcript	BBIP1	-
chr10	112450015	A	1	13	52.92	[10, 0, 3, 0]	AG	0.23	-	-	-	-	-	SINE	AluJb"; transcript_id "Alu";	-	-	transcript,exon	VTI1A	-
chr10	119063007	A	0	10	66.60	[2, 0, 8, 0]	AG	0.80	-	-	-	-	-	SINE	AluSz"; transcript_id "Alu";	-	-	transcript	EIF3A	-
chr10	119105346	A	1	44	38.09	[32, 0, 12, 0]	AG	0.27	-	-	-	-	-	SINE	AluJb"; transcript_id "Alu";	-	-	transcript,5UTR,exon	DENND10	-
chr10	119105352	A	1	28	41.86	[24, 0, 4, 0]	AG	0.14	-	-	-	-	-	SINE	AluJb"; transcript_id "Alu";	-	-	transcript,5UTR,exon	DENND10	-
chr10	119105416	A	1	37	38.68	[31, 0, 6, 0]	AG	0.16	-	-	-	-	-	SINE	AluJb"; transcript_id "Alu";	-	-	transcript,5UTR,exon	DENND10	-
chr10	124762463	A	0	40	44.73	[25, 0, 15, 0]	AG	0.38	-	-	-	-	-	SINE	AluJb"; transcript_id "Alu";	-	-	transcript,exon,CDS	EEF1AKMT2	-
chr10	124762524	A	0	40	39.77	[36, 0, 4, 0]	AG	0.10	-	-	-	-	-	SINE	AluJb"; transcript_id "Alu";	-	-	transcript,exon,CDS	EEF1AKMT2	-
chr10	124762529	A	0	31	40.58	[27, 0, 4, 0]	AG	0.13	-	-	-	-	-	SINE	AluJb"; transcript_id "Alu";	-	-	transcript,exon,CDS	EEF1AKMT2	-
chr10	124765453	C	0	117	40.69	[0, 93, 0, 24]	CT	0.21	-	-	-	-	-	-	-	-	-	transcript,CDS,exon	EEF1AKMT2	-
chr11	767880	A	0	27	61.67	[18, 0, 9, 0]	AG	0.33	-	-	-	-	-	SINE	AluSx1"; transcript_id "Alu";	-	-	3UTR,exon,transcript	GATD1	ed
chr11	767881	A	0	28	63.43	[19, 0, 9, 0]	AG	0.32	-	-	-	-	-	SINE	AluSx1"; transcript_id "Alu";	-	-	3UTR,exon,transcript	GATD1	ed
chr11	767886	A	0	28	61.64	[11, 0, 17, 0]	AG	0.61	-	-	-	-	-	SINE	AluSx1"; transcript_id "Alu";	-	-	3UTR,exon,transcript	GATD1	ed
chr11	767908	A	0	22	66.14	[18, 0, 4, 0]	AG	0.18	-	-	-	-	-	SINE	AluSx1"; transcript_id "Alu";	-	-	3UTR,exon,transcript	GATD1	ed
chr11	767966	A	0	18	46.44	[15, 0, 3, 0]	AG	0.17	-	-	-	-	-	SINE	AluSx1"; transcript_id "Alu";	-	-	3UTR,exon,transcript	GATD1	ed
chr11	767979	A	0	20	37.00	[0, 0, 20, 0]	AG	1.00	-	-	-	-	-	SINE	AluSx1"; transcript_id "Alu";	-	-	3UTR,exon,transcript	GATD1	ed
chr11	767989	A	0	15	37.00	[7, 0, 8, 0]	AG	0.53	-	-	-	-	-	SINE	AluSx1"; transcript_id "Alu";	-	-	3UTR,exon,transcript	GATD1	ed
chr11	768722	A	0	11	65.09	[7, 0, 4, 0]	AG	0.36	-	-	-	-	-	SINE	AluSx"; transcript_id "Alu";	-	-	3UTR,exon,transcript	GATD1	ed
chr11	768732	A	0	12	64.75	[4, 0, 8, 0]	AG	0.67	-	-	-	-	-	SINE	AluSx"; transcript_id "Alu";	-	-	3UTR,exon,transcript	GATD1	ed
chr11	768884	A	0	12	64.75	[7, 0, 5, 0]	AG	0.42	-	-	-	-	-	SINE	AluSz"; transcript_id "Alu";	-	-	3UTR,exon,transcript	GATD1	ed
chr11	768977	A	0	16	64.75	[12, 0, 4, 0]	AG	0.25	-	-	-	-	-	SINE	AluSz"; transcript_id "Alu";	-	-	3UTR,exon,transcript	GATD1	ed
chr11	768979	A	0	16	67.06	[10, 0, 6, 0]	AG	0.38	-	-	-	-	-	SINE	AluSz"; transcript_id "Alu";	-	-	3UTR,exon,transcript	GATD1	ed
chr11	768989	A	0	18	59.67	[14, 0, 4, 0]	AG	0.22	-	-	-	-	-	SINE	AluSz"; transcript_id "Alu";	-	-	3UTR,exon,transcript	GATD1	ed
chr11	769001	A	0	18	54.17	[11, 0, 7, 0]	AG	0.39	-	-	-	-	-	SINE	AluSz"; transcript_id "Alu";	-	-	3UTR,exon,transcript	GATD1	ed
chr11	769019	A	0	18	53.44	[4, 0, 14, 0]	AG	0.78	-	-	-	-	-	SINE	AluSz"; transcript_id "Alu";	-	-	3UTR,exon,transcript	GATD1	ed
chr11	769057	A	0	20	59.20	[5, 0, 15, 0]	AG	0.75	-	-	-	-	-	SINE	AluSz"; transcript_id "Alu";	-	-	3UTR,exon,transcript	GATD1	ed
chr11	769079	A	0	33	54.21	[28, 0, 5, 0]	AG	0.15	-	-	-	-	-	SINE	AluSz"; transcript_id "Alu";	-	-	3UTR,exon,transcript	GATD1	ed
chr11	769322	A	0	89	55.16	[77, 0, 0, 12]	AT	0.13	-	-	-	-	-	SINE	AluSq2"; transcript_id "Alu";	-	-	3UTR,exon,transcript	GATD1	ed
chr11	769324	T	0	92	56.02	[11, 0, 0, 81]	TA	0.12	-	-	-	-	-	SINE	AluSq2"; transcript_id "Alu";	-	-	3UTR,exon,transcript	GATD1	-
chr11	769449	A	0	45	57.18	[40, 0, 5, 0]	AG	0.11	-	-	-	-	-	SINE	AluSq2"; transcript_id "Alu";	-	-	3UTR,exon,transcript	GATD1	ed
chr11	769459	A	0	45	51.71	[37, 0, 8, 0]	AG	0.18	-	-	-	-	-	SINE	AluSq2"; transcript_id "Alu";	-	-	3UTR,exon,transcript	GATD1	ed
chr11	769469	A	0	47	45.40	[41, 0, 6, 0]	AG	0.13	-	-	-	-	-	SINE	AluSq2"; transcript_id "Alu";	-	-	3UTR,exon,transcript	GATD1	ed
chr11	769576	A	0	19	62.84	[13, 0, 6, 0]	AG	0.32	-	-	-	-	-	SINE	AluSq2"; transcript_id "Alu";	-	-	3UTR,exon,transcript	GATD1	ed
chr11	769581	A	0	16	62.38	[12, 0, 4, 0]	AG	0.25	-	-	-	-	-	SINE	AluSq2"; transcript_id "Alu";	-	-	3UTR,exon,transcript	GATD1	ed
chr11	769582	A	0	15	64.07	[11, 0, 4, 0]	AG	0.27	-	-	-	-	-	SINE	AluSq2"; transcript_id "Alu";	-	-	3UTR,exon,transcript	GATD1	ed
chr11	778176	A	1	10	37.00	[6, 0, 4, 0]	AG	0.40	-	-	-	-	-	SINE	AluSz"; transcript_id "Alu";	-	-	transcript,exon	LOC171391	ed
chr11	778205	A	1	19	38.95	[1, 0, 18, 0]	AG	0.95	-	-	-	-	-	SINE	AluSz"; transcript_id "Alu";	-	-	transcript,exon	LOC171391	ed
chr11	778206	A	1	20	38.85	[16, 0, 4, 0]	AG	0.20	-	-	-	-	-	SINE	AluSz"; transcript_id "Alu";	-	-	transcript,exon	LOC171391	ed
chr11	778665	A	1	16	64.75	[6, 0, 10, 0]	AG	0.62	-	-	-	-	-	SINE	AluSg4"; transcript_id "Alu";	-	-	transcript	LOC171391	ed
chr11	778732	A	1	13	63.62	[10, 0, 3, 0]	AG	0.23	-	-	-	-	-	SINE	AluSg4"; transcript_id "Alu";	-	-	transcript	LOC171391	ed
chr11	867523	A	0	11	53.82	[6, 0, 5, 0]	AG	0.45	-	-	-	-	-	SINE	AluSx1"; transcript_id "Alu";	-	-	-	-	ed
chr11	3059825	A	1	10	74.00	[0, 0, 10, 0]	AG	1.00	-	-	-	-	-	SINE	AluSp"; transcript_id "Alu";	-	-	-	-	-
chr11	3059828	A	1	10	74.00	[0, 0, 10, 0]	AG	1.00	-	-	-	-	-	SINE	AluSp"; transcript_id "Alu";	-	-	-	-	-
chr11	3059877	A	1	10	67.70	[0, 0, 10, 0]	AG	1.00	-	-	-	-	-	SINE	AluSp"; transcript_id "Alu";	-	-	-	-	-
chr11	8686361	A	1	30	56.27	[27, 0, 3, 0]	AG	0.10	-	-	-	-	-	SINE	AluSq"; transcript_id "Alu";	-	-	transcript,exon,3UTR	RPL27A	-
chr11	8686405	A	1	29	54.45	[26, 0, 3, 0]	AG	0.10	-	-	-	-	-	SINE	AluSq"; transcript_id "Alu";	-	-	transcript,exon,3UTR	RPL27A	-
chr11	8686414	A	1	28	55.50	[23, 0, 5, 0]	AG	0.18	-	-	-	-	-	SINE	AluSq"; transcript_id "Alu";	-	-	transcript,exon,3UTR	RPL27A	-
chr11	8687223	A	1	19	59.74	[13, 0, 6, 0]	AG	0.32	-	-	-	-	-	SINE	AluSp"; transcript_id "Alu";	-	-	transcript,exon,3UTR	RPL27A	-
chr11	8687224	A	1	19	59.74	[13, 0, 6, 0]	AG	0.32	-	-	-	-	-	SINE	AluSp"; transcript_id "Alu";	-	-	transcript,exon,3UTR	RPL27A	-
chr11	8687238	A	1	19	59.74	[13, 0, 6, 0]	AG	0.32	-	-	-	-	-	SINE	AluSp"; transcript_id "Alu";	-	-	transcript,exon,3UTR	RPL27A	-
chr11	8687252	A	1	20	72.70	[14, 0, 6, 0]	AG	0.30	-	-	-	-	-	SINE	AluSp"; transcript_id "Alu";	-	-	transcript,exon,3UTR	RPL27A	-
chr11	8687278	A	1	22	70.64	[14, 0, 8, 0]	AG	0.36	-	-	-	-	-	SINE	AluSp"; transcript_id "Alu";	-	-	transcript,exon,3UTR	RPL27A	-
chr11	8687746	A	1	15	53.47	[12, 0, 3, 0]	AG	0.20	-	-	-	-	-	SINE	AluY"; transcript_id "Alu";	-	-	transcript,exon,3UTR	RPL27A	-
chr11	8687795	A	1	12	51.42	[5, 0, 7, 0]	AG	0.58	-	-	-	-	-	SINE	AluY"; transcript_id "Alu";	-	-	transcript,exon,3UTR	RPL27A	-
chr11	9291864	A	0	12	52.42	[7, 0, 5, 0]	AG	0.42	-	-	-	-	-	SINE	AluSg7"; transcript_id "Alu";	-	-	transcript	TMEM41B	-
chr11	9291872	A	0	12	52.42	[0, 0, 12, 0]	AG	1.00	-	-	-	-	-	SINE	AluSg7"; transcript_id "Alu";	-	-	transcript	TMEM41B	-
chr11	9291881	A	0	12	64.75	[7, 0, 5, 0]	AG	0.42	-	-	-	-	-	SINE	AluSg7"; transcript_id "Alu";	-	-	transcript	TMEM41B	-
chr11	9291890	A	0	13	61.69	[8, 0, 5, 0]	AG	0.38	-	-	-	-	-	SINE	AluSg7"; transcript_id "Alu";	-	-	transcript	TMEM41B	-
chr11	9291902	A	0	12	64.75	[7, 0, 5, 0]	AG	0.42	-	-	-	-	-	SINE	AluSg7"; transcript_id "Alu";	-	-	transcript	TMEM41B	-
chr11	9522249	A	1	11	65.09	[6, 0, 5, 0]	AG	0.45	-	-	-	-	-	SINE	AluYk11"; transcript_id "Alu";	-	-	transcript	ZNF143	-
chr11	9809820	A	1	13	57.92	[6, 0, 7, 0]	AG	0.54	-	-	-	-	-	SINE	AluSx"; transcript_id "Alu";	-	-	transcript&transcript	SBF2-AS1&SBF2	-
chr11	9810045	A	1	16	57.81	[9, 0, 7, 0]	AG	0.44	-	-	-	-	-	SINE	AluJb"; transcript_id "Alu";	-	-	transcript&transcript	SBF2-AS1&SBF2	-
chr11	9810097	A	1	12	65.83	[7, 0, 5, 0]	AG	0.42	-	-	-	-	-	SINE	AluJb"; transcript_id "Alu";	-	-	transcript&transcript	SBF2-AS1&SBF2	-
chr11	9958563	A	0	14	37.00	[0, 0, 14, 0]	AG	1.00	-	-	-	-	-	SINE	AluYe5"; transcript_id "Alu";	-	-	transcript	SBF2	-
chr11	9958631	A	0	14	37.00	[0, 0, 14, 0]	AG	1.00	-	-	-	-	-	SINE	AluYe5"; transcript_id "Alu";	-	-	transcript	SBF2	-
chr11	10512237	A	0	33	40.70	[22, 11, 0, 0]	AC	0.33	-	-	-	-	-	-	-	-	-	3UTR,exon,transcript	RNF141	-
chr11	12958341	A	0	36	52.42	[20, 0, 16, 0]	AG	0.44	-	-	-	-	-	SINE	AluJb"; transcript_id "Alu";	-	-	-	-	-
chr11	12958355	A	0	34	63.12	[30, 0, 4, 0]	AG	0.12	-	-	-	-	-	SINE	AluJb"; transcript_id "Alu";	-	-	-	-	-
chr11	12958402	A	0	44	63.07	[34, 0, 10, 0]	AG	0.23	-	-	-	-	-	SINE	AluJb"; transcript_id "Alu";	-	-	-	-	-
chr11	12958413	A	0	43	64.23	[38, 0, 5, 0]	AG	0.12	-	-	-	-	-	SINE	AluJb"; transcript_id "Alu";	-	-	-	-	-
chr11	12958428	A	0	44	70.34	[39, 0, 5, 0]	AG	0.11	-	-	-	-	-	SINE	AluJb"; transcript_id "Alu";	-	-	-	-	-
chr11	12958946	A	0	29	50.14	[23, 0, 6, 0]	AG	0.21	-	-	-	-	-	SINE	AluJo"; transcript_id "Alu";	-	-	-	-	-
chr11	12958961	A	0	30	55.93	[27, 0, 3, 0]	AG	0.10	-	-	-	-	-	SINE	AluJo"; transcript_id "Alu";	-	-	-	-	-
chr11	12958976	A	0	27	58.04	[17, 0, 10, 0]	AG	0.37	-	-	-	-	-	SINE	AluJo"; transcript_id "Alu";	-	-	-	-	-
chr11	12959043	A	0	25	58.72	[22, 0, 3, 0]	AG	0.12	-	-	-	-	-	SINE	AluJo"; transcript_id "Alu";	-	-	-	-	-
chr11	12960315	A	0	57	55.61	[50, 0, 7, 0]	AG	0.12	-	-	-	-	-	SINE	AluJb"; transcript_id "Alu";	-	-	-	-	-
chr11	12960354	A	0	70	48.90	[59, 0, 11, 0]	AG	0.16	-	-	-	-	-	SINE	AluJb"; transcript_id "Alu";	-	-	-	-	-
chr11	12960417	A	0	37	46.68	[33, 0, 4, 0]	AG	0.11	-	-	-	-	-	SINE	AluJb"; transcript_id "Alu";	-	-	-	-	-
chr11	12960422	A	0	33	48.21	[29, 0, 4, 0]	AG	0.12	-	-	-	-	-	SINE	AluJb"; transcript_id "Alu";	-	-	-	-	-
chr11	12962164	A	0	17	63.88	[12, 0, 5, 0]	AG	0.29	-	-	-	-	-	SINE	AluJb"; transcript_id "Alu";	-	-	-	-	-
chr11	12962205	T	0	39	38.90	[0, 4, 0, 35]	TC	0.10	-	-	-	-	-	SINE	AluJb"; transcript_id "Alu";	-	-	-	-	-
chr11	12973254	A	0	10	55.50	[6, 0, 4, 0]	AG	0.40	-	-	-	-	-	SINE	AluSq10"; transcript_id "Alu";	-	-	-	-	-
chr11	12977985	A	0	18	63.72	[13, 0, 5, 0]	AG	0.28	-	-	-	-	-	SINE	AluJb"; transcript_id "Alu";	-	-	-	-	-
chr11	12988301	A	0	17	63.12	[11, 0, 6, 0]	AG	0.35	-	-	-	-	-	SINE	AluJr"; transcript_id "Alu";	-	-	transcript	LINC00958	-
chr11	12988329	A	0	17	54.41	[11, 0, 6, 0]	AG	0.35	-	-	-	-	-	SINE	AluJr"; transcript_id "Alu";	-	-	transcript	LINC00958	-
chr11	12988370	A	0	14	58.14	[9, 0, 5, 0]	AG	0.36	-	-	-	-	-	SINE	AluJr"; transcript_id "Alu";	-	-	transcript	LINC00958	-
chr11	14477194	A	0	19	37.00	[0, 0, 19, 0]	AG	1.00	-	-	-	-	-	SINE	AluY"; transcript_id "Alu";	-	-	transcript	COPB1	-
chr11	14512138	C	0	10	40.70	[0, 4, 0, 6]	CT	0.60	-	-	-	-	-	SINE	AluSp"; transcript_id "Alu";	-	-	transcript	PSMA1	-
chr11	14605446	A	0	16	47.62	[13, 0, 3, 0]	AG	0.19	-	-	-	-	-	SINE	AluJr"; transcript_id "Alu";	-	-	transcript	PSMA1	-
chr11	16756339	A	1	14	55.50	[2, 0, 12, 0]	AG	0.86	-	-	-	-	-	SINE	AluSc8"; transcript_id "Alu";	-	-	transcript,exon,3UTR	C11orf58	-
chr11	16756344	A	1	14	55.50	[8, 0, 6, 0]	AG	0.43	-	-	-	-	-	SINE	AluSc8"; transcript_id "Alu";	-	-	transcript,exon,3UTR	C11orf58	-
chr11	16756363	A	1	14	60.79	[11, 0, 3, 0]	AG	0.21	-	-	-	-	-	SINE	AluSc8"; transcript_id "Alu";	-	-	transcript,exon,3UTR	C11orf58	-
chr11	16756370	A	1	14	59.93	[6, 0, 8, 0]	AG	0.57	-	-	-	-	-	SINE	AluSc8"; transcript_id "Alu";	-	-	transcript,exon,3UTR	C11orf58	-
chr11	16756409	A	1	15	62.47	[8, 0, 7, 0]	AG	0.47	-	-	-	-	-	SINE	AluSc8"; transcript_id "Alu";	-	-	transcript,exon,3UTR	C11orf58	-
chr11	16756435	A	1	15	65.00	[12, 0, 3, 0]	AG	0.20	-	-	-	-	-	SINE	AluSc8"; transcript_id "Alu";	-	-	transcript,exon,3UTR	C11orf58	-
chr11	16756436	A	1	14	66.07	[6, 0, 8, 0]	AG	0.57	-	-	-	-	-	SINE	AluSc8"; transcript_id "Alu";	-	-	transcript,exon,3UTR	C11orf58	-
chr11	16756451	A	1	14	53.79	[9, 0, 5, 0]	AG	0.36	-	-	-	-	-	SINE	AluSc8"; transcript_id "Alu";	-	-	transcript,exon,3UTR	C11orf58	-
chr11	16756476	A	1	12	51.42	[2, 0, 10, 0]	AG	0.83	-	-	-	-	-	SINE	AluSc8"; transcript_id "Alu";	-	-	transcript,exon,3UTR	C11orf58	-
chr11	16756530	A	1	16	65.56	[12, 0, 4, 0]	AG	0.25	-	-	-	-	-	SINE	AluSc8"; transcript_id "Alu";	-	-	transcript,exon,3UTR	C11orf58	-
chr11	16756531	A	1	16	66.31	[9, 0, 7, 0]	AG	0.44	-	-	-	-	-	SINE	AluSc8"; transcript_id "Alu";	-	-	transcript,exon,3UTR	C11orf58	-
chr11	16756647	A	1	14	50.21	[8, 0, 6, 0]	AG	0.43	-	-	-	-	-	SINE	AluSp"; transcript_id "Alu";	-	-	transcript,exon,3UTR	C11orf58	-
chr11	16756733	A	1	12	73.00	[9, 0, 3, 0]	AG	0.25	-	-	-	-	-	SINE	AluSp"; transcript_id "Alu";	-	-	transcript,exon,3UTR	C11orf58	-
chr11	16756788	A	1	10	40.70	[0, 0, 10, 0]	AG	1.00	-	-	-	-	-	SINE	AluSp"; transcript_id "Alu";	-	-	transcript,exon,3UTR	C11orf58	-
chr11	16756793	A	1	10	37.00	[6, 0, 4, 0]	AG	0.40	-	-	-	-	-	SINE	AluSp"; transcript_id "Alu";	-	-	transcript,exon,3UTR	C11orf58	-
chr11	16756797	A	1	10	37.00	[4, 0, 6, 0]	AG	0.60	-	-	-	-	-	SINE	AluSp"; transcript_id "Alu";	-	-	transcript,exon,3UTR	C11orf58	-
chr11	18406531	A	1	13	62.62	[10, 0, 3, 0]	AG	0.23	-	-	-	-	-	SINE	AluSq2"; transcript_id "Alu";	-	-	transcript	LDHA	-
chr11	18406569	A	1	13	73.08	[9, 0, 4, 0]	AG	0.31	-	-	-	-	-	SINE	AluSq2"; transcript_id "Alu";	-	-	transcript	LDHA	-
chr11	21853780	C	1	17	37.00	[0, 7, 0, 10]	CT	0.59	-	-	-	-	-	SINE	AluJb"; transcript_id "Alu";	-	-	-	-	-
chr11	31431051	A	1	49	52.80	[38, 0, 11, 0]	AG	0.22	-	-	-	-	-	SINE	AluSx1"; transcript_id "Alu";	-	-	transcript,exon,3UTR	DNAJC24	-
chr11	31431089	A	1	48	56.27	[17, 0, 31, 0]	AG	0.65	-	-	-	-	-	SINE	AluSx1"; transcript_id "Alu";	-	-	transcript,exon,3UTR	DNAJC24	-
chr11	31431137	A	1	50	62.62	[37, 0, 13, 0]	AG	0.26	-	-	-	-	-	SINE	AluSx1"; transcript_id "Alu";	-	-	transcript,exon,3UTR	DNAJC24	-
chr11	31431200	A	1	46	52.76	[30, 0, 16, 0]	AG	0.35	-	-	-	-	-	SINE	AluSx1"; transcript_id "Alu";	-	-	transcript,exon,3UTR	DNAJC24	-
chr11	31431203	A	1	45	54.22	[23, 0, 22, 0]	AG	0.49	-	-	-	-	-	SINE	AluSx1"; transcript_id "Alu";	-	-	transcript,exon,3UTR	DNAJC24	-
chr11	31431240	A	1	44	56.64	[7, 0, 37, 0]	AG	0.84	-	-	-	-	-	SINE	AluSx1"; transcript_id "Alu";	-	-	transcript,exon,3UTR	DNAJC24	-
chr11	31431241	A	1	44	55.73	[11, 0, 33, 0]	AG	0.75	-	-	-	-	-	SINE	AluSx1"; transcript_id "Alu";	-	-	transcript,exon,3UTR	DNAJC24	-
chr11	31431242	A	1	45	55.89	[33, 0, 12, 0]	AG	0.27	-	-	-	-	-	SINE	AluSx1"; transcript_id "Alu";	-	-	transcript,exon,3UTR	DNAJC24	-
chr11	31431263	A	1	39	60.10	[31, 0, 8, 0]	AG	0.21	-	-	-	-	-	SINE	AluSx1"; transcript_id "Alu";	-	-	transcript,exon,3UTR	DNAJC24	-
chr11	31431282	A	1	33	58.30	[27, 0, 6, 0]	AG	0.18	-	-	-	-	-	SINE	AluSx1"; transcript_id "Alu";	-	-	transcript,exon,3UTR	DNAJC24	-
chr11	31431294	A	1	34	56.59	[29, 0, 5, 0]	AG	0.15	-	-	-	-	-	SINE	AluSx1"; transcript_id "Alu";	-	-	transcript,exon,3UTR	DNAJC24	-
chr11	31431412	A	1	25	65.04	[17, 0, 8, 0]	AG	0.32	-	-	-	-	-	SINE	AluSz"; transcript_id "Alu";	-	-	transcript,exon,3UTR	DNAJC24	-
chr11	31431548	A	1	24	54.50	[20, 0, 4, 0]	AG	0.17	-	-	-	-	-	SINE	AluSx"; transcript_id "Alu";	-	-	transcript,exon,3UTR	DNAJC24	-
chr11	31431583	A	1	21	56.33	[18, 0, 3, 0]	AG	0.14	-	-	-	-	-	SINE	AluSx"; transcript_id "Alu";	-	-	transcript,exon,3UTR	DNAJC24	-
chr11	31431610	A	1	19	57.05	[0, 0, 19, 0]	AG	1.00	-	-	-	-	-	SINE	AluSx"; transcript_id "Alu";	-	-	transcript,exon,3UTR	DNAJC24	-
chr11	31431611	A	1	18	61.00	[7, 0, 11, 0]	AG	0.61	-	-	-	-	-	SINE	AluSx"; transcript_id "Alu";	-	-	transcript,exon,3UTR	DNAJC24	-
chr11	31431625	A	1	21	62.86	[17, 0, 4, 0]	AG	0.19	-	-	-	-	-	SINE	AluSx"; transcript_id "Alu";	-	-	transcript,exon,3UTR	DNAJC24	-
chr11	31431626	A	1	21	61.14	[11, 0, 10, 0]	AG	0.48	-	-	-	-	-	SINE	AluSx"; transcript_id "Alu";	-	-	transcript,exon,3UTR	DNAJC24	-
chr11	31431672	A	1	26	53.62	[14, 0, 12, 0]	AG	0.46	-	-	-	-	-	SINE	AluSx"; transcript_id "Alu";	-	-	transcript,exon,3UTR	DNAJC24	-
chr11	31431721	A	1	31	55.71	[16, 0, 15, 0]	AG	0.48	-	-	-	-	-	SINE	AluSx"; transcript_id "Alu";	-	-	transcript,exon,3UTR	DNAJC24	-
chr11	31431762	A	1	36	62.36	[28, 0, 8, 0]	AG	0.22	-	-	-	-	-	SINE	AluSx"; transcript_id "Alu";	-	-	transcript,exon,3UTR	DNAJC24	-
chr11	32604223	A	1	10	37.00	[5, 0, 5, 0]	AG	0.50	-	-	-	-	-	SINE	AluJb"; transcript_id "Alu";	-	-	transcript,exon,3UTR&transcript	EIF3M&CCDC73	-
chr11	32604379	A	1	19	61.05	[13, 0, 6, 0]	AG	0.32	-	-	-	-	-	SINE	AluJb"; transcript_id "Alu";	-	-	transcript,exon,3UTR&transcript	EIF3M&CCDC73	-
chr11	33074728	A	1	16	65.56	[10, 0, 6, 0]	AG	0.38	-	-	-	-	-	SINE	AluJo"; transcript_id "Alu";	-	-	-	-	-
chr11	33074739	A	1	21	59.90	[16, 0, 5, 0]	AG	0.24	-	-	-	-	-	SINE	AluJo"; transcript_id "Alu";	-	-	-	-	-
chr11	33074748	A	1	19	61.68	[10, 0, 9, 0]	AG	0.47	-	-	-	-	-	SINE	AluJo"; transcript_id "Alu";	-	-	-	-	-
chr11	33074802	A	1	17	55.18	[9, 0, 8, 0]	AG	0.47	-	-	-	-	-	SINE	AluJo"; transcript_id "Alu";	-	-	-	-	-
chr11	33074849	A	1	17	56.59	[12, 0, 5, 0]	AG	0.29	-	-	-	-	-	SINE	AluJo"; transcript_id "Alu";	-	-	-	-	-
chr11	33075486	A	1	15	68.27	[8, 0, 7, 0]	AG	0.47	-	-	-	-	-	SINE	AluSg"; transcript_id "Alu";	-	-	-	-	-
chr11	36486136	A	0	11	62.82	[4, 0, 7, 0]	AG	0.64	-	-	-	-	-	SINE	AluSz6"; transcript_id "Alu";	-	-	3UTR,exon,transcript	TRAF6	-
chr11	36486137	A	0	12	60.67	[4, 0, 8, 0]	AG	0.67	-	-	-	-	-	SINE	AluSz6"; transcript_id "Alu";	-	-	3UTR,exon,transcript	TRAF6	-
chr11	44249821	A	1	19	46.74	[12, 0, 7, 0]	AG	0.37	-	-	-	-	-	SINE	AluY"; transcript_id "Alu";	-	-	transcript,exon,3UTR	EXT2	-
chr11	44249923	A	1	16	70.06	[9, 0, 7, 0]	AG	0.44	-	-	-	-	-	SINE	AluY"; transcript_id "Alu";	-	-	transcript,exon,3UTR	EXT2	-
chr11	44249996	A	1	20	59.20	[13, 0, 7, 0]	AG	0.35	-	-	-	-	-	SINE	AluY"; transcript_id "Alu";	-	-	transcript,exon,3UTR	EXT2	-
chr11	46602382	A	0	11	57.18	[6, 0, 5, 0]	AG	0.45	-	-	-	-	-	SINE	AluSx"; transcript_id "Alu";	-	-	-	-	-
chr11	46602391	A	0	11	56.09	[6, 0, 5, 0]	AG	0.45	-	-	-	-	-	SINE	AluSx"; transcript_id "Alu";	-	-	-	-	-
chr11	46904867	A	0	10	70.20	[7, 0, 3, 0]	AG	0.30	-	-	-	-	-	SINE	AluJb"; transcript_id "Alu";	-	-	transcript	LRP4	-
chr11	47540762	A	0	13	37.00	[1, 0, 12, 0]	AG	0.92	-	-	-	-	-	SINE	AluSg7"; transcript_id "Alu";	-	-	transcript	CELF1	-
chr11	57827178	A	1	10	54.30	[5, 0, 5, 0]	AG	0.50	-	-	-	-	-	SINE	AluSx3"; transcript_id "Alu";	-	-	-	-	-
chr11	57835584	A	1	21	69.19	[16, 0, 5, 0]	AG	0.24	-	-	-	-	-	SINE	AluSz"; transcript_id "Alu";	-	-	-	-	-
chr11	61798430	A	0	15	57.47	[8, 0, 7, 0]	AG	0.47	-	-	-	-	-	SINE	AluJo"; transcript_id "Alu";	-	-	-	-	-
chr11	61798898	A	0	13	42.69	[7, 0, 6, 0]	AG	0.46	-	-	-	-	-	SINE	AluSq"; transcript_id "Alu";	-	-	-	-	-
chr11	62410571	A	0	15	44.40	[12, 0, 3, 0]	AG	0.20	-	-	-	-	-	SINE	AluSp"; transcript_id "Alu";	-	-	-	-	-
chr11	62410577	A	0	17	43.53	[13, 0, 4, 0]	AG	0.24	-	-	-	-	-	SINE	AluSp"; transcript_id "Alu";	-	-	-	-	-
chr11	62738890	A	1	37	55.00	[26, 0, 11, 0]	AG	0.30	-	-	-	-	-	SINE	AluSx"; transcript_id "Alu";	-	-	-	-	-
chr11	62738907	A	1	32	55.78	[28, 0, 4, 0]	AG	0.12	-	-	-	-	-	SINE	AluSx"; transcript_id "Alu";	-	-	-	-	-
chr11	62738913	A	1	32	60.09	[27, 0, 5, 0]	AG	0.16	-	-	-	-	-	SINE	AluSx"; transcript_id "Alu";	-	-	-	-	-
chr11	62738914	A	1	32	60.53	[27, 0, 5, 0]	AG	0.16	-	-	-	-	-	SINE	AluSx"; transcript_id "Alu";	-	-	-	-	-
chr11	62738944	A	1	36	59.28	[23, 0, 13, 0]	AG	0.36	-	-	-	-	-	SINE	AluSx"; transcript_id "Alu";	-	-	-	-	-
chr11	62739166	A	1	37	51.00	[27, 0, 10, 0]	AG	0.27	-	-	-	-	-	SINE	AluYm1"; transcript_id "Alu";	-	-	-	-	-
chr11	62739308	A	1	28	44.04	[23, 0, 5, 0]	AG	0.18	-	-	-	-	-	SINE	AluYm1"; transcript_id "Alu";	-	-	-	-	-
chr11	62739318	A	1	26	45.50	[21, 0, 5, 0]	AG	0.19	-	-	-	-	-	SINE	AluYm1"; transcript_id "Alu";	-	-	-	-	-
chr11	62739500	A	1	22	56.59	[16, 0, 6, 0]	AG	0.27	-	-	-	-	-	SINE	AluJb"; transcript_id "Alu";	-	-	-	-	-
chr11	62739518	A	1	21	58.71	[11, 0, 10, 0]	AG	0.48	-	-	-	-	-	SINE	AluJb"; transcript_id "Alu";	-	-	-	-	-
chr11	62739716	A	1	10	57.90	[7, 0, 3, 0]	AG	0.30	-	-	-	-	-	SINE	AluSz6"; transcript_id "Alu";	-	-	-	-	-
chr11	62739764	A	1	10	64.20	[7, 0, 3, 0]	AG	0.30	-	-	-	-	-	SINE	AluSz6"; transcript_id "Alu";	-	-	-	-	-
chr11	62739768	A	1	10	65.40	[5, 0, 5, 0]	AG	0.50	-	-	-	-	-	SINE	AluSz6"; transcript_id "Alu";	-	-	-	-	-
chr11	62751235	A	0	20	64.15	[16, 0, 4, 0]	AG	0.20	-	-	-	-	-	SINE	AluSx"; transcript_id "Alu";	-	-	3UTR,exon,transcript	ZBTB3	-
chr11	63571629	A	0	11	57.18	[5, 0, 6, 0]	AG	0.55	-	-	-	-	-	SINE	AluSx"; transcript_id "Alu";	-	-	-	-	-
chr11	63750592	A	1	12	73.00	[5, 0, 7, 0]	AG	0.58	-	-	-	-	-	SINE	AluSp"; transcript_id "Alu";	-	-	transcript	RTN3	-
chr11	63956736	A	1	31	60.10	[28, 0, 3, 0]	AG	0.10	-	-	-	-	-	SINE	AluSx1"; transcript_id "Alu";	-	-	transcript,exon,3UTR	NAA40	-
chr11	64180368	A	0	13	37.00	[9, 0, 4, 0]	AG	0.31	-	-	-	-	-	SINE	AluSx"; transcript_id "Alu";	-	-	-	-	-
chr11	64180369	A	0	15	37.00	[12, 0, 3, 0]	AG	0.20	-	-	-	-	-	SINE	AluSx"; transcript_id "Alu";	-	-	-	-	-
chr11	64180433	A	0	16	37.00	[12, 0, 4, 0]	AG	0.25	-	-	-	-	-	SINE	AluSx"; transcript_id "Alu";	-	-	-	-	-
chr11	64852939	T	0	47	46.45	[35, 0, 0, 12]	TA	0.74	-	-	-	-	-	-	-	-	-	3UTR,exon,transcript	EHD1	-
chr11	65439993	A	1	188	61.35	[164, 0, 24, 0]	AG	0.13	-	-	-	-	-	SINE	FLAM_C"; transcript_id "Alu";	-	-	exon,transcript	NEAT1	-
chr11	65440001	A	1	190	60.32	[155, 0, 35, 0]	AG	0.18	-	-	-	-	-	SINE	FLAM_C"; transcript_id "Alu";	-	-	exon,transcript	NEAT1	-
chr11	65440055	A	1	180	61.45	[125, 0, 55, 0]	AG	0.31	-	-	-	-	-	SINE	FLAM_C"; transcript_id "Alu";	-	-	exon,transcript	NEAT1	-
chr11	65441347	A	1	193	54.96	[54, 0, 139, 0]	AG	0.72	-	-	-	-	-	SINE	AluJo"; transcript_id "Alu";	-	-	exon,transcript	NEAT1	-
chr11	65441384	A	1	211	56.58	[148, 0, 63, 0]	AG	0.30	-	-	-	-	-	SINE	AluJo"; transcript_id "Alu";	-	-	exon,transcript	NEAT1	-
chr11	65441418	A	1	211	59.39	[163, 0, 48, 0]	AG	0.23	-	-	-	-	-	SINE	AluJo"; transcript_id "Alu";	-	-	exon,transcript	NEAT1	-
chr11	65441426	A	1	191	56.36	[168, 0, 23, 0]	AG	0.12	-	-	-	-	-	SINE	AluJo"; transcript_id "Alu";	-	-	exon,transcript	NEAT1	-
chr11	65441427	A	1	196	56.63	[127, 0, 69, 0]	AG	0.35	-	-	-	-	-	SINE	AluJo"; transcript_id "Alu";	-	-	exon,transcript	NEAT1	-
chr11	65442619	A	1	174	55.37	[96, 0, 78, 0]	AG	0.45	-	-	-	-	-	SINE	AluSx4"; transcript_id "Alu";	-	-	exon,transcript	NEAT1	-
chr11	65442678	A	1	197	57.66	[138, 0, 59, 0]	AG	0.30	-	-	-	-	-	SINE	AluSx4"; transcript_id "Alu";	-	-	exon,transcript	NEAT1	-
chr11	65442701	A	1	203	57.97	[175, 0, 28, 0]	AG	0.14	-	-	-	-	-	SINE	AluSx4"; transcript_id "Alu";	-	-	exon,transcript	NEAT1	-
chr11	65442703	A	1	208	55.56	[174, 0, 34, 0]	AG	0.16	-	-	-	-	-	SINE	AluSx4"; transcript_id "Alu";	-	-	exon,transcript	NEAT1	-
chr11	65665515	C	1	23	37.00	[0, 20, 0, 3]	CT	0.13	-	-	-	-	-	SINE	AluSq2"; transcript_id "Alu";	-	-	-	-	-
chr11	65775987	A	0	16	50.12	[7, 0, 9, 0]	AG	0.56	-	-	-	-	-	SINE	AluSx1"; transcript_id "Alu";	-	-	3UTR,exon,transcript	AP5B1	-
chr11	65776028	A	0	20	51.20	[15, 0, 5, 0]	AG	0.25	-	-	-	-	-	SINE	AluSx1"; transcript_id "Alu";	-	-	3UTR,exon,transcript	AP5B1	-
chr11	65776164	A	0	32	63.22	[24, 0, 8, 0]	AG	0.25	-	-	-	-	-	SINE	AluSx1"; transcript_id "Alu";	-	-	3UTR,exon,transcript	AP5B1	-
chr11	65777052	A	0	14	47.57	[9, 0, 5, 0]	AG	0.36	-	-	-	-	-	SINE	AluJb"; transcript_id "Alu";	-	-	3UTR,exon,transcript	AP5B1	-
chr11	65777096	A	0	18	65.06	[14, 0, 4, 0]	AG	0.22	-	-	-	-	-	SINE	AluJb"; transcript_id "Alu";	-	-	3UTR,exon,transcript	AP5B1	-
chr11	65777104	A	0	20	64.15	[16, 0, 4, 0]	AG	0.20	-	-	-	-	-	SINE	AluJb"; transcript_id "Alu";	-	-	3UTR,exon,transcript	AP5B1	-
chr11	66210422	A	1	53	37.00	[21, 0, 32, 0]	AG	0.60	-	-	-	-	-	-	-	-	-	transcript,CDS,exon	PACS1	-
chr11	66210423	C	1	52	37.00	[0, 20, 0, 32]	CT	0.62	-	-	-	-	-	-	-	-	-	transcript,CDS,exon	PACS1	-
chr11	66599945	A	1	14	49.36	[9, 0, 5, 0]	AG	0.36	-	-	-	-	-	SINE	AluSx"; transcript_id "Alu";	-	-	transcript	CCS	-
chr11	66599973	A	1	21	61.67	[16, 0, 5, 0]	AG	0.24	-	-	-	-	-	SINE	AluSx"; transcript_id "Alu";	-	-	transcript	CCS	-
chr11	66600037	A	1	22	60.00	[17, 0, 5, 0]	AG	0.23	-	-	-	-	-	SINE	AluSx"; transcript_id "Alu";	-	-	transcript	CCS	-
chr11	66600046	A	1	26	54.58	[21, 0, 5, 0]	AG	0.19	-	-	-	-	-	SINE	AluSx"; transcript_id "Alu";	-	-	transcript	CCS	-
chr11	66841388	A	0	12	74.00	[8, 0, 4, 0]	AG	0.33	-	-	-	-	-	SINE	AluSg"; transcript_id "Alu";	-	-	transcript	C11orf80	-
chr11	68055190	A	0	12	37.00	[5, 0, 7, 0]	AG	0.58	-	-	-	-	-	SINE	AluSx1"; transcript_id "Alu";	-	-	transcript	CHKA	-
chr11	68093156	A	0	11	37.00	[8, 0, 3, 0]	AG	0.27	-	-	-	-	-	SINE	AluJb"; transcript_id "Alu";	-	-	transcript	CHKA	-
chr11	68093188	A	0	10	59.20	[4, 0, 6, 0]	AG	0.60	-	-	-	-	-	SINE	AluJb"; transcript_id "Alu";	-	-	transcript	CHKA	-
chr11	68093272	A	0	15	37.00	[12, 0, 3, 0]	AG	0.20	-	-	-	-	-	SINE	AluJb"; transcript_id "Alu";	-	-	transcript	CHKA	-
chr11	68093273	A	0	15	37.00	[12, 0, 3, 0]	AG	0.20	-	-	-	-	-	SINE	AluJb"; transcript_id "Alu";	-	-	transcript	CHKA	-
chr11	70269651	A	0	26	63.00	[23, 0, 3, 0]	AG	0.12	-	-	-	-	-	SINE	AluSp"; transcript_id "Alu";	-	-	-	-	-
chr11	70269730	A	0	13	39.85	[9, 0, 4, 0]	AG	0.31	-	-	-	-	-	SINE	AluSp"; transcript_id "Alu";	-	-	-	-	-
chr11	71962175	A	1	10	37.00	[6, 0, 4, 0]	AG	0.40	-	-	-	-	-	SINE	AluYi6"; transcript_id "Alu";	-	-	transcript,exon	RNF121	-
chr11	72151347	A	0	11	37.00	[4, 0, 7, 0]	AG	0.64	-	-	-	-	-	SINE	AluSx1"; transcript_id "Alu";	-	-	-	-	-
chr11	72151361	A	0	14	37.00	[3, 0, 11, 0]	AG	0.79	-	-	-	-	-	SINE	AluSx1"; transcript_id "Alu";	-	-	-	-	-
chr11	72151415	A	0	11	47.09	[3, 0, 8, 0]	AG	0.73	-	-	-	-	-	SINE	AluSx1"; transcript_id "Alu";	-	-	-	-	-
chr11	72290687	A	0	13	39.85	[9, 0, 4, 0]	AG	0.31	-	-	-	-	-	SINE	AluSx1"; transcript_id "Alu";	-	-	3UTR,exon,transcript	CLPB	-
chr11	72290699	A	0	13	39.85	[7, 0, 6, 0]	AG	0.46	-	-	-	-	-	SINE	AluSx1"; transcript_id "Alu";	-	-	3UTR,exon,transcript	CLPB	-
chr11	72290714	A	0	10	48.10	[7, 0, 3, 0]	AG	0.30	-	-	-	-	-	SINE	AluSx1"; transcript_id "Alu";	-	-	3UTR,exon,transcript	CLPB	-
chr11	72290778	A	0	10	48.10	[5, 0, 5, 0]	AG	0.50	-	-	-	-	-	SINE	AluSx1"; transcript_id "Alu";	-	-	3UTR,exon,transcript	CLPB	-
chr11	73300113	A	1	10	74.00	[2, 0, 8, 0]	AG	0.80	-	-	-	-	-	SINE	AluSc"; transcript_id "Alu";	-	-	-	-	-
chr11	73300114	A	1	10	74.00	[0, 0, 10, 0]	AG	1.00	-	-	-	-	-	SINE	AluSc"; transcript_id "Alu";	-	-	-	-	-
chr11	74233707	A	1	12	45.25	[8, 0, 4, 0]	AG	0.33	-	-	-	-	-	SINE	AluJr"; transcript_id "Alu";	-	-	transcript	PPME1	-
chr11	74233767	A	1	10	55.40	[6, 0, 4, 0]	AG	0.40	-	-	-	-	-	SINE	AluJr"; transcript_id "Alu";	-	-	transcript	PPME1	-
chr11	76799793	A	1	11	47.09	[8, 0, 3, 0]	AG	0.27	-	-	-	-	-	SINE	AluJb"; transcript_id "Alu";	-	-	-	-	-
chr11	76799873	A	1	11	62.82	[8, 0, 0, 3]	AT	0.27	-	-	-	-	-	SINE	AluJb"; transcript_id "Alu";	-	-	-	-	-
chr11	77023818	A	1	13	74.00	[5, 0, 8, 0]	AG	0.62	-	-	-	-	-	SINE	AluY"; transcript_id "Alu";	-	-	transcript,exon,3UTR	ACER3	-
chr11	77023824	A	1	13	73.08	[6, 0, 7, 0]	AG	0.54	-	-	-	-	-	SINE	AluY"; transcript_id "Alu";	-	-	transcript,exon,3UTR	ACER3	-
chr11	77023849	A	1	13	56.92	[10, 0, 3, 0]	AG	0.23	-	-	-	-	-	SINE	AluY"; transcript_id "Alu";	-	-	transcript,exon,3UTR	ACER3	-
chr11	77617206	A	0	18	47.89	[15, 0, 0, 3]	AT	0.17	-	-	-	-	-	SINE	AluSp"; transcript_id "Alu";	-	-	transcript	CLNS1A	-
chr11	77634461	G	0	10	37.00	[10, 0, 0, 0]	GA	1.00	-	-	-	-	-	SINE	AluSg"; transcript_id "Alu";	-	-	transcript	CLNS1A	-
chr11	78068543	A	0	30	67.87	[24, 0, 6, 0]	AG	0.20	-	-	-	-	-	SINE	AluSc"; transcript_id "Alu";	-	-	transcript$3UTR,exon,transcript	NDUFC2-KCTD14$NDUFC2	-
chr11	78068663	A	0	10	74.00	[0, 0, 10, 0]	AG	1.00	-	-	-	-	-	SINE	AluSc"; transcript_id "Alu";	-	-	transcript$3UTR,exon,transcript	NDUFC2-KCTD14$NDUFC2	-
chr11	78069105	A	0	29	63.34	[25, 0, 4, 0]	AG	0.14	-	-	-	-	-	SINE	AluJb"; transcript_id "Alu";	-	-	transcript$3UTR,exon,transcript	NDUFC2-KCTD14$NDUFC2	-
chr11	83091283	A	1	54	39.06	[22, 0, 32, 0]	AG	0.59	-	-	-	-	-	SINE	AluSz6"; transcript_id "Alu";	-	-	-	-	-
chr11	83091291	A	1	48	39.31	[39, 0, 9, 0]	AG	0.19	-	-	-	-	-	SINE	AluSz6"; transcript_id "Alu";	-	-	-	-	-
chr11	83091292	A	1	49	39.02	[32, 0, 17, 0]	AG	0.35	-	-	-	-	-	SINE	AluSz6"; transcript_id "Alu";	-	-	-	-	-
chr11	83091332	A	1	40	45.95	[23, 0, 17, 0]	AG	0.42	-	-	-	-	-	SINE	AluSz6"; transcript_id "Alu";	-	-	-	-	-
chr11	83091337	A	1	50	46.62	[20, 0, 30, 0]	AG	0.60	-	-	-	-	-	SINE	AluSz6"; transcript_id "Alu";	-	-	-	-	-
chr11	83091360	A	1	52	46.02	[13, 0, 39, 0]	AG	0.75	-	-	-	-	-	SINE	AluSz6"; transcript_id "Alu";	-	-	-	-	-
chr11	83091361	A	1	51	45.96	[9, 0, 42, 0]	AG	0.82	-	-	-	-	-	SINE	AluSz6"; transcript_id "Alu";	-	-	-	-	-
chr11	83091426	A	1	31	60.48	[21, 0, 10, 0]	AG	0.32	-	-	-	-	-	SINE	AluSz6"; transcript_id "Alu";	-	-	-	-	-
chr11	83091449	A	1	23	57.39	[16, 0, 7, 0]	AG	0.30	-	-	-	-	-	SINE	AluSz6"; transcript_id "Alu";	-	-	-	-	-
chr11	83091550	A	1	22	66.68	[17, 0, 5, 0]	AG	0.23	-	-	-	-	-	SINE	AluSz6"; transcript_id "Alu";	-	-	-	-	-
chr11	83091865	A	1	13	59.69	[10, 0, 3, 0]	AG	0.23	-	-	-	-	-	SINE	AluY"; transcript_id "Alu";	-	-	-	-	-
chr11	83092055	A	1	18	47.28	[12, 0, 6, 0]	AG	0.33	-	-	-	-	-	SINE	AluY"; transcript_id "Alu";	-	-	-	-	-
chr11	83092091	A	1	25	54.76	[21, 0, 4, 0]	AG	0.16	-	-	-	-	-	SINE	AluY"; transcript_id "Alu";	-	-	-	-	-
chr11	83092104	A	1	25	67.12	[21, 0, 4, 0]	AG	0.16	-	-	-	-	-	SINE	AluY"; transcript_id "Alu";	-	-	-	-	-
chr11	83092118	A	1	29	67.62	[20, 0, 9, 0]	AG	0.31	-	-	-	-	-	SINE	AluY"; transcript_id "Alu";	-	-	-	-	-
chr11	83178200	A	1	13	72.00	[10, 0, 3, 0]	AG	0.23	-	-	-	-	-	SINE	AluSz"; transcript_id "Alu";	-	-	transcript	PCF11	-
chr11	93734836	A	0	51	67.73	[45, 0, 6, 0]	AG	0.12	-	-	-	-	-	SINE	AluJr"; transcript_id "Alu";	-	-	transcript	TAF1D	-
chr11	93735540	A	0	31	49.74	[28, 0, 3, 0]	AG	0.10	-	-	-	-	-	SINE	AluSx1"; transcript_id "Alu";	-	-	transcript	TAF1D	-
chr11	93735605	A	0	27	53.52	[19, 0, 8, 0]	AG	0.30	-	-	-	-	-	SINE	AluSx1"; transcript_id "Alu";	-	-	transcript,3UTR,exon	TAF1D	-
chr11	93761812	A	1	79	63.53	[59, 0, 20, 0]	AG	0.25	-	-	-	-	-	SINE	FLAM_C"; transcript_id "Alu";	-	-	transcript,exon,3UTR	C11orf54	-
chr11	93761814	A	1	80	62.88	[66, 0, 14, 0]	AG	0.17	-	-	-	-	-	SINE	FLAM_C"; transcript_id "Alu";	-	-	transcript,exon,3UTR	C11orf54	-
chr11	93761815	A	1	79	61.43	[63, 0, 16, 0]	AG	0.20	-	-	-	-	-	SINE	FLAM_C"; transcript_id "Alu";	-	-	transcript,exon,3UTR	C11orf54	-
chr11	108365742	A	1	17	45.71	[9, 0, 8, 0]	AG	0.47	-	-	-	-	-	SINE	AluSq2"; transcript_id "Alu";	-	-	transcript,exon,3UTR&transcript	ATM&C11orf65	-
chr11	108365758	A	1	17	60.24	[12, 0, 5, 0]	AG	0.29	-	-	-	-	-	SINE	AluSq2"; transcript_id "Alu";	-	-	transcript,exon,3UTR&transcript	ATM&C11orf65	-
chr11	108365794	A	1	18	59.61	[13, 0, 5, 0]	AG	0.28	-	-	-	-	-	SINE	AluSq2"; transcript_id "Alu";	-	-	transcript,exon,3UTR&transcript	ATM&C11orf65	-
chr11	108365797	A	1	18	58.17	[11, 0, 7, 0]	AG	0.39	-	-	-	-	-	SINE	AluSq2"; transcript_id "Alu";	-	-	transcript,exon,3UTR&transcript	ATM&C11orf65	-
chr11	108365908	A	1	19	58.42	[15, 0, 4, 0]	AG	0.21	-	-	-	-	-	SINE	AluSq2"; transcript_id "Alu";	-	-	transcript,exon,3UTR&transcript	ATM&C11orf65	-
chr11	108365909	A	1	19	57.79	[16, 0, 3, 0]	AG	0.16	-	-	-	-	-	SINE	AluSq2"; transcript_id "Alu";	-	-	transcript,exon,3UTR&transcript	ATM&C11orf65	-
chr11	108367163	A	1	15	49.33	[12, 0, 3, 0]	AG	0.20	-	-	-	-	-	SINE	AluSc8"; transcript_id "Alu";	-	-	transcript,exon,3UTR&transcript	ATM&C11orf65	-
chr11	108367230	A	1	13	65.54	[7, 0, 6, 0]	AG	0.46	-	-	-	-	-	SINE	AluSc8"; transcript_id "Alu";	-	-	transcript,exon,3UTR&transcript	ATM&C11orf65	-
chr11	112021850	A	1	20	63.55	[16, 0, 4, 0]	AG	0.20	-	-	-	-	-	SINE	AluJr"; transcript_id "Alu";	-	-	transcript,exon,3UTR	DIXDC1	-
chr11	117194051	A	1	12	69.92	[5, 0, 7, 0]	AG	0.58	-	-	-	-	-	SINE	AluJr"; transcript_id "Alu";	-	-	transcript	SIDT2	-
chr11	117194068	A	1	12	58.58	[5, 0, 7, 0]	AG	0.58	-	-	-	-	-	SINE	AluJr"; transcript_id "Alu";	-	-	transcript	SIDT2	-
chr11	118751751	A	0	150	58.45	[0, 0, 150, 0]	AG	1.00	-	-	-	-	-	-	-	-	-	3UTR,exon,transcript	DDX6	-
chr11	119124719	A	1	10	43.20	[2, 0, 8, 0]	AG	0.80	-	-	-	-	-	SINE	AluSx"; transcript_id "Alu";	-	-	transcript	HINFP	-
chr11	119124724	A	1	10	43.20	[2, 0, 8, 0]	AG	0.80	-	-	-	-	-	SINE	AluSx"; transcript_id "Alu";	-	-	transcript	HINFP	-
chr11	121310587	A	1	37	57.65	[32, 0, 5, 0]	AG	0.14	-	-	-	-	-	SINE	AluY"; transcript_id "Alu";	-	-	transcript,exon,3UTR	SC5D	-
chr11	121310667	A	1	43	51.35	[38, 0, 5, 0]	AG	0.12	-	-	-	-	-	SINE	AluY"; transcript_id "Alu";	-	-	transcript,exon,3UTR	SC5D	-
chr11	123071672	A	0	94	56.93	[69, 0, 25, 0]	AG	0.27	-	-	-	-	-	SINE	AluSx1"; transcript_id "Alu";	-	-	3UTR,exon,transcript	CLMP	-
chr11	123072339	A	0	135	52.52	[98, 0, 37, 0]	AG	0.27	-	-	-	-	-	SINE	AluSx3"; transcript_id "Alu";	-	-	3UTR,exon,transcript	CLMP	-
chr11	123072342	A	0	132	53.07	[113, 0, 19, 0]	AG	0.14	-	-	-	-	-	SINE	AluSx3"; transcript_id "Alu";	-	-	3UTR,exon,transcript	CLMP	-
chr11	123072343	A	0	136	52.65	[96, 0, 40, 0]	AG	0.29	-	-	-	-	-	SINE	AluSx3"; transcript_id "Alu";	-	-	3UTR,exon,transcript	CLMP	-
chr11	123072371	A	0	114	52.24	[101, 0, 13, 0]	AG	0.11	-	-	-	-	-	SINE	AluSx3"; transcript_id "Alu";	-	-	3UTR,exon,transcript	CLMP	-
chr11	123072377	A	0	110	52.58	[58, 0, 52, 0]	AG	0.47	-	-	-	-	-	SINE	AluSx3"; transcript_id "Alu";	-	-	3UTR,exon,transcript	CLMP	-
chr11	125618548	T	1	385	37.06	[0, 0, 48, 337]	TG	0.12	-	-	-	-	-	-	-	-	-	transcript,CDS,exon	STT3A	-
chr11	125618549	T	1	397	37.06	[0, 0, 57, 340]	TG	0.14	-	-	-	-	-	-	-	-	-	transcript,CDS,exon	STT3A	-
chr11	125656244	A	1	71	43.59	[17, 0, 54, 0]	AG	0.76	-	-	-	-	-	SINE	AluJo"; transcript_id "Alu";	-	-	transcript,exon,3UTR	CHEK1	-
chr11	125675961	A	1	25	44.40	[16, 0, 9, 0]	AG	0.36	-	-	-	-	-	SINE	AluSq2"; transcript_id "Alu";	-	-	transcript,3UTR,exon&transcript	CHEK1&ACRV1	-
chr11	125676008	A	1	27	43.85	[16, 0, 11, 0]	AG	0.41	-	-	-	-	-	SINE	AluSq2"; transcript_id "Alu";	-	-	transcript,3UTR,exon&transcript	CHEK1&ACRV1	-
chr11	125676025	A	1	38	45.95	[27, 0, 11, 0]	AG	0.29	-	-	-	-	-	SINE	AluSq2"; transcript_id "Alu";	-	-	transcript,3UTR,exon&transcript	CHEK1&ACRV1	-
chr11	125676033	A	1	45	49.33	[25, 0, 20, 0]	AG	0.44	-	-	-	-	-	SINE	AluSq2"; transcript_id "Alu";	-	-	transcript,3UTR,exon&transcript	CHEK1&ACRV1	-
chr11	125676034	A	1	41	48.68	[24, 0, 17, 0]	AG	0.41	-	-	-	-	-	SINE	AluSq2"; transcript_id "Alu";	-	-	transcript,3UTR,exon&transcript	CHEK1&ACRV1	-
chr12	1503953	A	1	11	60.55	[7, 0, 4, 0]	AG	0.36	-	-	-	-	-	SINE	AluSp"; transcript_id "Alu";	-	-	transcript,exon	LINC00942	-
chr12	2932453	A	1	13	61.69	[9, 0, 0, 4]	AT	0.31	-	-	-	-	-	SINE	AluSz"; transcript_id "Alu";	-	-	transcript	TULP3	-
chr12	2932458	T	1	12	64.75	[3, 0, 0, 9]	TA	0.25	-	-	-	-	-	SINE	AluSz"; transcript_id "Alu";	-	-	transcript	TULP3	-
chr12	2932459	A	1	13	61.69	[9, 0, 4, 0]	AG	0.31	-	-	-	-	-	SINE	AluSz"; transcript_id "Alu";	-	-	transcript	TULP3	-
chr12	2933148	A	1	23	50.96	[15, 0, 8, 0]	AG	0.35	-	-	-	-	-	SINE	AluY"; transcript_id "Alu";	-	-	transcript	TULP3	-
chr12	3612840	A	0	11	62.82	[7, 0, 4, 0]	AG	0.36	-	-	-	-	-	SINE	AluJr4"; transcript_id "Alu";	-	-	-	-	-
chr12	6885550	A	1	46	54.43	[35, 0, 11, 0]	AG	0.24	-	-	-	-	-	SINE	AluSg"; transcript_id "Alu";	-	-	exon,transcript&transcript	DSTNP2&LOC105369632	-
chr12	7095212	A	0	36	55.53	[32, 0, 4, 0]	AG	0.11	-	-	-	-	-	SINE	AluSc"; transcript_id "Alu";	-	-	3UTR,exon,transcript	C1RL	ed
chr12	7095254	A	0	52	52.38	[46, 0, 6, 0]	AG	0.12	-	-	-	-	-	SINE	AluSc"; transcript_id "Alu";	-	-	3UTR,exon,transcript	C1RL	-
chr12	7097476	A	0	10	54.30	[5, 0, 5, 0]	AG	0.50	-	-	-	-	-	SINE	AluSq"; transcript_id "Alu";	-	-	transcript	C1RL	-
chr12	7097478	A	0	10	54.30	[5, 0, 5, 0]	AG	0.50	-	-	-	-	-	SINE	AluSq"; transcript_id "Alu";	-	-	transcript	C1RL	-
chr12	7097515	A	0	10	52.90	[5, 0, 5, 0]	AG	0.50	-	-	-	-	-	SINE	AluSq"; transcript_id "Alu";	-	-	transcript	C1RL	-
chr12	7097577	A	0	10	50.30	[2, 0, 8, 0]	AG	0.80	-	-	-	-	-	SINE	AluSq"; transcript_id "Alu";	-	-	transcript	C1RL	-
chr12	7098939	A	0	23	62.74	[17, 0, 6, 0]	AG	0.26	-	-	-	-	-	SINE	AluSq2"; transcript_id "Alu";	-	-	transcript	C1RL	-
chr12	7098961	A	0	21	58.76	[14, 0, 7, 0]	AG	0.33	-	-	-	-	-	SINE	AluSq2"; transcript_id "Alu";	-	-	transcript	C1RL	-
chr12	11034792	A	0	19	37.00	[9, 0, 10, 0]	AG	0.53	-	-	-	-	-	SINE	AluJr"; transcript_id "Alu";	-	-	transcript,CDS,exon$transcript,exon$transcript	PRH1-TAS2R14$PRH1-PRR4$PRH1	-
chr12	14498895	A	1	19	68.16	[13, 0, 6, 0]	AG	0.32	-	-	-	-	-	SINE	AluSq"; transcript_id "Alu";	-	-	transcript,exon,3UTR	ATF7IP	-
chr12	14498908	A	1	19	66.89	[15, 0, 4, 0]	AG	0.21	-	-	-	-	-	SINE	AluSq"; transcript_id "Alu";	-	-	transcript,exon,3UTR	ATF7IP	-
chr12	16383518	A	1	13	37.00	[7, 0, 6, 0]	AG	0.46	-	-	-	-	-	SINE	AluSp"; transcript_id "Alu";	-	-	-	-	-
chr12	16383542	A	1	13	37.00	[7, 0, 6, 0]	AG	0.46	-	-	-	-	-	SINE	AluSp"; transcript_id "Alu";	-	-	-	-	-
chr12	25952957	A	0	14	74.00	[9, 0, 5, 0]	AG	0.36	-	-	-	-	-	SINE	AluJr4"; transcript_id "Alu";	-	-	-	-	-
chr12	26596924	G	0	79	47.77	[0, 0, 20, 59]	GT	0.75	-	-	-	-	-	-	-	-	-	transcript,CDS,exon	ITPR2	-
chr12	27030182	A	1	25	60.64	[22, 0, 3, 0]	AG	0.12	-	-	-	-	-	SINE	AluJr"; transcript_id "Alu";	-	-	transcript,3UTR,exon	MED21	-
chr12	27030183	A	1	27	59.41	[23, 0, 4, 0]	AG	0.15	-	-	-	-	-	SINE	AluJr"; transcript_id "Alu";	-	-	transcript,3UTR,exon	MED21	-
chr12	27035081	A	1	12	64.75	[6, 0, 6, 0]	AG	0.50	-	-	-	-	-	SINE	AluJb"; transcript_id "Alu";	-	-	-	-	-
chr12	27421268	A	1	48	61.17	[33, 0, 15, 0]	AG	0.31	-	-	-	-	-	SINE	AluSz"; transcript_id "Alu";	-	-	transcript,exon,3UTR&transcript	ARNTL2&ARNTL2-AS1	-
chr12	27421321	A	1	58	60.59	[29, 0, 29, 0]	AG	0.50	-	-	-	-	-	SINE	AluSz"; transcript_id "Alu";	-	-	transcript,exon,3UTR&transcript	ARNTL2&ARNTL2-AS1	-
chr12	27421336	A	1	52	58.54	[43, 0, 9, 0]	AG	0.17	-	-	-	-	-	SINE	AluSz"; transcript_id "Alu";	-	-	transcript,exon,3UTR&transcript	ARNTL2&ARNTL2-AS1	-
chr12	27421344	A	1	56	58.77	[44, 0, 12, 0]	AG	0.21	-	-	-	-	-	SINE	AluSz"; transcript_id "Alu";	-	-	transcript,exon,3UTR&transcript	ARNTL2&ARNTL2-AS1	-
chr12	27421345	A	1	55	61.65	[49, 0, 6, 0]	AG	0.11	-	-	-	-	-	SINE	AluSz"; transcript_id "Alu";	-	-	transcript,exon,3UTR&transcript	ARNTL2&ARNTL2-AS1	-
chr12	27421494	A	1	49	58.92	[28, 0, 21, 0]	AG	0.43	-	-	-	-	-	SINE	AluSz"; transcript_id "Alu";	-	-	transcript,exon,3UTR&transcript	ARNTL2&ARNTL2-AS1	-
chr12	27421501	A	1	44	64.20	[36, 0, 8, 0]	AG	0.18	-	-	-	-	-	SINE	AluSz"; transcript_id "Alu";	-	-	transcript,exon,3UTR&transcript	ARNTL2&ARNTL2-AS1	-
chr12	27421530	A	1	31	65.26	[26, 0, 5, 0]	AG	0.16	-	-	-	-	-	SINE	AluSz"; transcript_id "Alu";	-	-	transcript,exon,3UTR&transcript	ARNTL2&ARNTL2-AS1	-
chr12	27421549	A	1	22	60.50	[19, 0, 3, 0]	AG	0.14	-	-	-	-	-	SINE	AluSz"; transcript_id "Alu";	-	-	transcript,exon,3UTR&transcript	ARNTL2&ARNTL2-AS1	-
chr12	27421562	A	1	22	59.45	[18, 0, 4, 0]	AG	0.18	-	-	-	-	-	SINE	AluSz"; transcript_id "Alu";	-	-	transcript,exon,3UTR&transcript	ARNTL2&ARNTL2-AS1	-
chr12	27421566	A	1	21	61.67	[7, 0, 14, 0]	AG	0.67	-	-	-	-	-	SINE	AluSz"; transcript_id "Alu";	-	-	transcript,exon,3UTR&transcript	ARNTL2&ARNTL2-AS1	-
chr12	27421727	G	1	55	67.09	[6, 0, 49, 0]	GA	0.11	-	-	-	-	-	-	-	-	-	transcript,exon,3UTR&transcript	ARNTL2&ARNTL2-AS1	-
chr12	27423505	A	1	45	61.40	[40, 0, 5, 0]	AG	0.11	-	-	-	-	-	SINE	AluY"; transcript_id "Alu";	-	-	transcript,exon,3UTR&transcript	ARNTL2&ARNTL2-AS1	-
chr12	27423511	A	1	44	65.00	[38, 0, 6, 0]	AG	0.14	-	-	-	-	-	SINE	AluY"; transcript_id "Alu";	-	-	transcript,exon,3UTR&transcript	ARNTL2&ARNTL2-AS1	-
chr12	27423514	A	1	45	64.20	[34, 0, 11, 0]	AG	0.24	-	-	-	-	-	SINE	AluY"; transcript_id "Alu";	-	-	transcript,exon,3UTR&transcript	ARNTL2&ARNTL2-AS1	-
chr12	27423536	A	1	56	59.46	[22, 0, 34, 0]	AG	0.61	-	-	-	-	-	SINE	AluY"; transcript_id "Alu";	-	-	transcript,exon,3UTR&transcript	ARNTL2&ARNTL2-AS1	-
chr12	27423591	A	1	83	60.33	[27, 0, 56, 0]	AG	0.67	-	-	-	-	-	SINE	AluY"; transcript_id "Alu";	-	-	transcript,exon,3UTR&transcript	ARNTL2&ARNTL2-AS1	-
chr12	27423603	A	1	86	61.93	[61, 0, 25, 0]	AG	0.29	-	-	-	-	-	SINE	AluY"; transcript_id "Alu";	-	-	transcript,exon,3UTR&transcript	ARNTL2&ARNTL2-AS1	-
chr12	29338414	C	0	38	68.18	[0, 34, 0, 4]	CT	0.11	-	-	-	-	-	SINE	AluJo"; transcript_id "Alu";	-	-	3UTR,exon,transcript	ERGIC2	-
chr12	31446362	A	0	10	50.60	[4, 0, 6, 0]	AG	0.60	-	-	-	-	-	SINE	AluSz"; transcript_id "Alu";	-	-	transcript	DENND5B	-
chr12	39759683	G	0	55	56.73	[0, 20, 35, 0]	GC	0.36	-	-	-	-	-	-	-	-	-	transcript&3UTR,exon,transcript	C12orf40&SLC2A13	-
chr12	43725512	A	0	18	61.67	[3, 0, 15, 0]	AG	0.83	-	-	-	-	-	SINE	AluSg4"; transcript_id "Alu";	-	-	3UTR,exon,transcript	PUS7L	-
chr12	43725513	A	0	16	64.00	[11, 0, 5, 0]	AG	0.31	-	-	-	-	-	SINE	AluSg4"; transcript_id "Alu";	-	-	3UTR,exon,transcript	PUS7L	-
chr12	43725582	A	0	29	59.90	[15, 0, 14, 0]	AG	0.48	-	-	-	-	-	SINE	AluSg4"; transcript_id "Alu";	-	-	3UTR,exon,transcript	PUS7L	-
chr12	43725583	A	0	29	60.86	[18, 0, 11, 0]	AG	0.38	-	-	-	-	-	SINE	AluSg4"; transcript_id "Alu";	-	-	3UTR,exon,transcript	PUS7L	-
chr12	43725607	A	0	26	69.27	[23, 0, 3, 0]	AG	0.12	-	-	-	-	-	SINE	AluSg4"; transcript_id "Alu";	-	-	3UTR,exon,transcript	PUS7L	-
chr12	43725608	A	0	26	68.81	[22, 0, 4, 0]	AG	0.15	-	-	-	-	-	SINE	AluSg4"; transcript_id "Alu";	-	-	3UTR,exon,transcript	PUS7L	-
chr12	43725616	A	0	28	66.96	[24, 0, 4, 0]	AG	0.14	-	-	-	-	-	SINE	AluSg4"; transcript_id "Alu";	-	-	3UTR,exon,transcript	PUS7L	-
chr12	43726745	A	0	13	59.77	[7, 0, 6, 0]	AG	0.46	-	-	-	-	-	SINE	AluSx1"; transcript_id "Alu";	-	-	3UTR,exon,transcript	PUS7L	-
chr12	43787848	A	1	27	55.30	[18, 0, 9, 0]	AG	0.33	-	-	-	-	-	SINE	AluSx1"; transcript_id "Alu";	-	-	transcript,exon,3UTR	IRAK4	-
chr12	43787870	A	1	18	59.61	[12, 0, 6, 0]	AG	0.33	-	-	-	-	-	SINE	AluSx1"; transcript_id "Alu";	-	-	transcript,exon,3UTR	IRAK4	-
chr12	43787871	A	1	18	58.94	[12, 0, 6, 0]	AG	0.33	-	-	-	-	-	SINE	AluSx1"; transcript_id "Alu";	-	-	transcript,exon,3UTR	IRAK4	-
chr12	43787881	A	1	19	56.42	[16, 0, 3, 0]	AG	0.16	-	-	-	-	-	SINE	AluSx1"; transcript_id "Alu";	-	-	transcript,exon,3UTR	IRAK4	-
chr12	43787936	A	1	24	53.96	[21, 0, 3, 0]	AG	0.12	-	-	-	-	-	SINE	AluSx1"; transcript_id "Alu";	-	-	transcript,exon,3UTR	IRAK4	-
chr12	47173354	A	1	10	37.00	[0, 0, 10, 0]	AG	1.00	-	-	-	-	-	SINE	AluSc"; transcript_id "Alu";	-	-	transcript	PCED1B	-
chr12	49273562	A	1	10	51.80	[7, 0, 3, 0]	AG	0.30	-	-	-	-	-	SINE	AluJr"; transcript_id "Alu";	-	-	transcript,exon,3UTR	TUBA1C	-
chr12	49351717	A	1	36	52.78	[31, 0, 5, 0]	AG	0.14	-	-	-	-	-	SINE	AluSx3"; transcript_id "Alu";	-	-	transcript,exon,3UTR	DNAJC22	-
chr12	49351815	A	1	35	63.09	[30, 0, 5, 0]	AG	0.14	-	-	-	-	-	SINE	AluSx3"; transcript_id "Alu";	-	-	transcript,exon,3UTR	DNAJC22	-
chr12	49351820	A	1	41	59.88	[37, 0, 4, 0]	AG	0.10	-	-	-	-	-	SINE	AluSx3"; transcript_id "Alu";	-	-	transcript,exon,3UTR	DNAJC22	-
chr12	49352340	A	1	19	66.21	[16, 0, 3, 0]	AG	0.16	-	-	-	-	-	SINE	AluSx"; transcript_id "Alu";	-	-	transcript,exon,3UTR	DNAJC22	-
chr12	49352427	A	1	24	60.67	[21, 0, 3, 0]	AG	0.12	-	-	-	-	-	SINE	AluSx"; transcript_id "Alu";	-	-	transcript,exon,3UTR	DNAJC22	-
chr12	49353391	A	1	28	59.04	[19, 0, 9, 0]	AG	0.32	-	-	-	-	-	SINE	AluJb"; transcript_id "Alu";	-	-	transcript,exon,3UTR	DNAJC22	-
chr12	49353393	A	1	30	57.97	[25, 0, 5, 0]	AG	0.17	-	-	-	-	-	SINE	AluJb"; transcript_id "Alu";	-	-	transcript,exon,3UTR	DNAJC22	-
chr12	49353394	A	1	30	57.17	[20, 0, 10, 0]	AG	0.33	-	-	-	-	-	SINE	AluJb"; transcript_id "Alu";	-	-	transcript,exon,3UTR	DNAJC22	-
chr12	49353399	A	1	30	56.23	[25, 0, 5, 0]	AG	0.17	-	-	-	-	-	SINE	AluJb"; transcript_id "Alu";	-	-	transcript,exon,3UTR	DNAJC22	-
chr12	49353484	A	1	46	57.93	[30, 0, 16, 0]	AG	0.35	-	-	-	-	-	SINE	AluJb"; transcript_id "Alu";	-	-	transcript,exon,3UTR	DNAJC22	-
chr12	49353506	A	1	42	57.55	[24, 0, 18, 0]	AG	0.43	-	-	-	-	-	SINE	AluJb"; transcript_id "Alu";	-	-	transcript,exon,3UTR	DNAJC22	-
chr12	49353562	A	1	48	62.67	[40, 0, 8, 0]	AG	0.17	-	-	-	-	-	SINE	AluJb"; transcript_id "Alu";	-	-	transcript,exon,3UTR	DNAJC22	-
chr12	49353567	A	1	44	63.05	[31, 0, 13, 0]	AG	0.30	-	-	-	-	-	SINE	AluJb"; transcript_id "Alu";	-	-	transcript,exon,3UTR	DNAJC22	-
chr12	49353568	A	1	46	61.96	[40, 0, 6, 0]	AG	0.13	-	-	-	-	-	SINE	AluJb"; transcript_id "Alu";	-	-	transcript,exon,3UTR	DNAJC22	-
chr12	49353574	A	1	40	64.45	[36, 0, 4, 0]	AG	0.10	-	-	-	-	-	SINE	AluJb"; transcript_id "Alu";	-	-	transcript,exon,3UTR	DNAJC22	-
chr12	49353575	A	1	40	62.85	[36, 0, 4, 0]	AG	0.10	-	-	-	-	-	SINE	AluJb"; transcript_id "Alu";	-	-	transcript,exon,3UTR	DNAJC22	-
chr12	49353783	A	1	10	64.20	[4, 0, 6, 0]	AG	0.60	-	-	-	-	-	SINE	AluSc"; transcript_id "Alu";	-	-	-	-	-
chr12	49353803	A	1	10	60.50	[3, 0, 7, 0]	AG	0.70	-	-	-	-	-	SINE	AluSc"; transcript_id "Alu";	-	-	-	-	-
chr12	49353806	A	1	10	60.50	[5, 0, 5, 0]	AG	0.50	-	-	-	-	-	SINE	AluSc"; transcript_id "Alu";	-	-	-	-	-
chr12	49558611	G	0	174	54.58	[42, 0, 132, 0]	GA	0.24	-	-	-	-	-	-	-	-	-	3UTR,exon,transcript	MCRS1	-
chr12	50930521	A	1	38	55.18	[34, 0, 4, 0]	AG	0.11	-	-	-	-	-	SINE	AluSq2"; transcript_id "Alu";	-	-	transcript,exon,3UTR	METTL7A	-
chr12	50930661	A	1	38	44.11	[32, 0, 6, 0]	AG	0.16	-	-	-	-	-	SINE	AluSp"; transcript_id "Alu";	-	-	transcript,exon,3UTR	METTL7A	-
chr12	50930683	A	1	27	43.41	[19, 0, 8, 0]	AG	0.30	-	-	-	-	-	SINE	AluSp"; transcript_id "Alu";	-	-	transcript,exon,3UTR	METTL7A	-
chr12	50930684	A	1	28	42.68	[15, 0, 13, 0]	AG	0.46	-	-	-	-	-	SINE	AluSp"; transcript_id "Alu";	-	-	transcript,exon,3UTR	METTL7A	-
chr12	50930713	A	1	27	48.89	[13, 0, 14, 0]	AG	0.52	-	-	-	-	-	SINE	AluSp"; transcript_id "Alu";	-	-	transcript,exon,3UTR	METTL7A	-
chr12	50930844	A	1	20	53.60	[9, 0, 11, 0]	AG	0.55	-	-	-	-	-	SINE	AluSp"; transcript_id "Alu";	-	-	transcript,exon,3UTR	METTL7A	-
chr12	50930856	A	1	18	57.56	[8, 0, 10, 0]	AG	0.56	-	-	-	-	-	SINE	AluSp"; transcript_id "Alu";	-	-	transcript,exon,3UTR	METTL7A	-
chr12	53445228	A	1	10	69.10	[2, 0, 8, 0]	AG	0.80	-	-	-	-	-	SINE	AluSx3"; transcript_id "Alu";	-	-	transcript	PRR13	-
chr12	53447565	A	2	11	37.00	[8, 0, 3, 0]	AG	0.27	-	-	-	-	-	SINE	AluSp"; transcript_id "Alu";	-	-	-	-	-
chr12	53485762	A	0	12	64.75	[9, 0, 3, 0]	AG	0.25	-	-	-	-	-	SINE	AluSc"; transcript_id "Alu";	-	-	transcript	MAP3K12	-
chr12	54235425	A	0	88	59.45	[77, 0, 11, 0]	AG	0.12	-	-	-	-	-	SINE	AluY"; transcript_id "Alu";	-	-	3UTR,exon,transcript	CBX5	-
chr12	54240500	A	0	68	51.15	[59, 0, 9, 0]	AG	0.13	-	-	-	-	-	SINE	AluJr"; transcript_id "Alu";	-	-	3UTR,exon,transcript	CBX5	-
chr12	54240522	A	0	71	54.86	[64, 0, 7, 0]	AG	0.10	-	-	-	-	-	SINE	AluJr"; transcript_id "Alu";	-	-	3UTR,exon,transcript	CBX5	-
chr12	55821737	A	2	95	57.79	[83, 0, 12, 0]	AG	0.13	-	-	-	-	-	SINE	AluSx"; transcript_id "Alu";	-	-	transcript,exon,3UTR&3UTR,exon,transcript	ORMDL2&DNAJC14	-
chr12	56203830	A	0	21	56.90	[17, 0, 4, 0]	AG	0.19	-	-	-	-	-	SINE	AluY"; transcript_id "Alu";	-	-	3UTR,exon,transcript	RNF41	-
chr12	56203844	A	0	21	61.10	[14, 0, 7, 0]	AG	0.33	-	-	-	-	-	SINE	AluY"; transcript_id "Alu";	-	-	3UTR,exon,transcript	RNF41	-
chr12	56309149	A	0	14	59.93	[11, 0, 3, 0]	AG	0.21	-	-	-	-	-	SINE	AluYh3"; transcript_id "Alu";	-	-	-	-	-
chr12	56309160	A	0	17	55.18	[13, 0, 4, 0]	AG	0.24	-	-	-	-	-	SINE	AluYh3"; transcript_id "Alu";	-	-	-	-	-
chr12	56309224	A	0	13	56.92	[10, 0, 3, 0]	AG	0.23	-	-	-	-	-	SINE	AluYh3"; transcript_id "Alu";	-	-	-	-	-
chr12	56678378	A	0	11	61.55	[8, 0, 3, 0]	AG	0.27	-	-	-	-	-	SINE	AluSx1"; transcript_id "Alu";	-	-	transcript	PTGES3	-
chr12	56730589	A	0	11	69.55	[6, 0, 5, 0]	AG	0.45	-	-	-	-	-	SINE	AluSx"; transcript_id "Alu";	-	-	-	-	-
chr12	56731356	A	0	13	71.08	[10, 0, 3, 0]	AG	0.23	-	-	-	-	-	SINE	AluSx"; transcript_id "Alu";	-	-	-	-	-
chr12	56731437	A	0	21	54.00	[14, 0, 7, 0]	AG	0.33	-	-	-	-	-	SINE	AluSx"; transcript_id "Alu";	-	-	-	-	-
chr12	56731440	A	0	21	55.81	[18, 0, 3, 0]	AG	0.14	-	-	-	-	-	SINE	AluSx"; transcript_id "Alu";	-	-	-	-	-
chr12	56731462	A	0	12	64.75	[6, 0, 6, 0]	AG	0.50	-	-	-	-	-	SINE	AluSx"; transcript_id "Alu";	-	-	-	-	-
chr12	56731505	A	0	17	55.88	[14, 0, 3, 0]	AG	0.18	-	-	-	-	-	SINE	AluSx"; transcript_id "Alu";	-	-	-	-	-
chr12	57749721	A	2	12	60.67	[9, 0, 3, 0]	AG	0.25	-	-	-	-	-	SINE	AluSc"; transcript_id "Alu";	-	-	transcript,exon,3UTR&transcript	TSPAN31&CDK4	-
chr12	57749735	A	2	13	62.62	[10, 0, 3, 0]	AG	0.23	-	-	-	-	-	SINE	AluSc"; transcript_id "Alu";	-	-	transcript,exon,3UTR&transcript	TSPAN31&CDK4	-
chr12	59783752	A	1	25	59.64	[12, 0, 13, 0]	AG	0.52	-	-	-	-	-	SINE	AluSx"; transcript_id "Alu";	-	-	transcript,exon,3UTR	SLC16A7	-
chr12	59784250	A	1	13	68.31	[0, 0, 13, 0]	AG	1.00	-	-	-	-	-	SINE	AluJr"; transcript_id "Alu";	-	-	transcript,exon,3UTR	SLC16A7	-
chr12	59784347	A	1	21	55.81	[17, 0, 4, 0]	AG	0.19	-	-	-	-	-	SINE	AluJr"; transcript_id "Alu";	-	-	transcript,exon,3UTR	SLC16A7	-
chr12	62574476	A	1	10	59.20	[6, 0, 4, 0]	AG	0.40	-	-	-	-	-	SINE	AluJb"; transcript_id "Alu";	-	-	transcript	MON2	-
chr12	62608824	C	1	23	52.04	[0, 19, 0, 4]	CT	0.17	-	-	-	-	-	SINE	AluSq2"; transcript_id "Alu";	-	-	-	-	-
chr12	62611220	A	1	11	67.27	[8, 0, 3, 0]	AG	0.27	-	-	-	-	-	SINE	AluJb"; transcript_id "Alu";	-	-	-	-	-
chr12	64191815	A	0	11	59.45	[6, 0, 5, 0]	AG	0.45	-	-	-	-	-	SINE	AluJb"; transcript_id "Alu";	-	-	transcript,3UTR,exon	C12orf66	-
chr12	64191830	A	0	11	53.82	[7, 0, 4, 0]	AG	0.36	-	-	-	-	-	SINE	AluJb"; transcript_id "Alu";	-	-	transcript,3UTR,exon	C12orf66	-
chr12	64191831	A	0	12	52.42	[7, 0, 5, 0]	AG	0.42	-	-	-	-	-	SINE	AluJb"; transcript_id "Alu";	-	-	transcript,3UTR,exon	C12orf66	-
chr12	64448979	A	1	50	66.36	[40, 0, 10, 0]	AG	0.20	-	-	-	-	-	SINE	AluSz"; transcript_id "Alu";	-	-	transcript,exon,3UTR	XPOT	-
chr12	64448989	A	1	53	67.49	[42, 0, 11, 0]	AG	0.21	-	-	-	-	-	SINE	AluSz"; transcript_id "Alu";	-	-	transcript,exon,3UTR	XPOT	-
chr12	64449013	A	1	52	62.12	[47, 0, 5, 0]	AG	0.10	-	-	-	-	-	SINE	AluSz"; transcript_id "Alu";	-	-	transcript,exon,3UTR	XPOT	-
chr12	64449074	A	1	41	59.27	[6, 0, 35, 0]	AG	0.85	-	-	-	-	-	SINE	AluSz"; transcript_id "Alu";	-	-	transcript,exon,3UTR	XPOT	-
chr12	64449075	A	1	41	58.68	[12, 0, 29, 0]	AG	0.71	-	-	-	-	-	SINE	AluSz"; transcript_id "Alu";	-	-	transcript,exon,3UTR	XPOT	-
chr12	64449084	A	1	36	59.64	[29, 0, 7, 0]	AG	0.19	-	-	-	-	-	SINE	AluSz"; transcript_id "Alu";	-	-	transcript,exon,3UTR	XPOT	-
chr12	64449088	A	1	36	54.44	[32, 0, 4, 0]	AG	0.11	-	-	-	-	-	SINE	AluSz"; transcript_id "Alu";	-	-	transcript,exon,3UTR	XPOT	-
chr12	64450281	A	1	39	55.67	[25, 0, 14, 0]	AG	0.36	-	-	-	-	-	SINE	AluJr4"; transcript_id "Alu";	-	-	transcript,exon,3UTR	XPOT	-
chr12	64450291	A	1	41	54.46	[0, 0, 41, 0]	AG	1.00	-	-	-	-	-	SINE	AluJr4"; transcript_id "Alu";	-	-	transcript,exon,3UTR	XPOT	-
chr12	64450354	A	1	34	63.82	[15, 0, 19, 0]	AG	0.56	-	-	-	-	-	SINE	AluJr4"; transcript_id "Alu";	-	-	transcript,exon,3UTR	XPOT	-
chr12	64450369	A	1	51	50.06	[26, 0, 25, 0]	AG	0.49	-	-	-	-	-	SINE	AluJr4"; transcript_id "Alu";	-	-	transcript,exon,3UTR	XPOT	-
chr12	66123153	G	0	41	55.02	[0, 6, 35, 0]	GC	0.15	-	-	-	-	-	SINE	AluSx3"; transcript_id "Alu";	-	-	3UTR,exon,transcript	LLPH	-
chr12	68624790	A	1	43	44.72	[34, 0, 9, 0]	AG	0.21	-	-	-	-	-	SINE	AluSz"; transcript_id "Alu";	-	-	transcript	RAP1B	-
chr12	68765141	A	1	52	57.63	[47, 0, 5, 0]	AG	0.10	-	-	-	-	-	SINE	AluSp"; transcript_id "Alu";	-	-	transcript,exon,3UTR	SLC35E3	-
chr12	68766232	A	1	12	55.50	[9, 0, 3, 0]	AG	0.25	-	-	-	-	-	SINE	AluSp"; transcript_id "Alu";	-	-	transcript,exon,3UTR	SLC35E3	-
chr12	68766322	A	1	25	58.72	[9, 0, 16, 0]	AG	0.64	-	-	-	-	-	SINE	AluSp"; transcript_id "Alu";	-	-	transcript,exon,3UTR	SLC35E3	-
chr12	68766336	A	1	24	67.38	[20, 0, 4, 0]	AG	0.17	-	-	-	-	-	SINE	AluSp"; transcript_id "Alu";	-	-	transcript,exon,3UTR	SLC35E3	-
chr12	68766365	A	1	22	63.86	[16, 0, 6, 0]	AG	0.27	-	-	-	-	-	SINE	AluSp"; transcript_id "Alu";	-	-	transcript,exon,3UTR	SLC35E3	-
chr12	68766366	A	1	22	65.05	[9, 0, 13, 0]	AG	0.59	-	-	-	-	-	SINE	AluSp"; transcript_id "Alu";	-	-	transcript,exon,3UTR	SLC35E3	-
chr12	68766388	A	1	21	65.81	[16, 0, 5, 0]	AG	0.24	-	-	-	-	-	SINE	AluSp"; transcript_id "Alu";	-	-	transcript,exon,3UTR	SLC35E3	-
chr12	68766636	A	1	24	71.96	[16, 0, 8, 0]	AG	0.33	-	-	-	-	-	SINE	AluJb"; transcript_id "Alu";	-	-	transcript,exon,3UTR	SLC35E3	-
chr12	68766684	A	1	29	63.38	[15, 0, 14, 0]	AG	0.48	-	-	-	-	-	SINE	AluJb"; transcript_id "Alu";	-	-	transcript,exon,3UTR	SLC35E3	-
chr12	68766688	A	1	29	62.97	[14, 0, 15, 0]	AG	0.52	-	-	-	-	-	SINE	AluJb"; transcript_id "Alu";	-	-	transcript,exon,3UTR	SLC35E3	-
chr12	68766702	A	1	28	55.50	[23, 0, 5, 0]	AG	0.18	-	-	-	-	-	SINE	AluJb"; transcript_id "Alu";	-	-	transcript,exon,3UTR	SLC35E3	-
chr12	68766820	A	1	13	63.46	[1, 0, 12, 0]	AG	0.92	-	-	-	-	-	SINE	AluJb"; transcript_id "Alu";	-	-	transcript,exon,3UTR	SLC35E3	-
chr12	68766837	A	1	14	63.43	[11, 0, 3, 0]	AG	0.21	-	-	-	-	-	SINE	AluJb"; transcript_id "Alu";	-	-	transcript,exon,3UTR	SLC35E3	-
chr12	68843243	A	1	214	62.93	[176, 0, 38, 0]	AG	0.18	-	-	-	-	-	-	-	-	-	transcript,exon,3UTR	MDM2	-
chr12	68843749	A	1	276	55.60	[211, 0, 65, 0]	AG	0.24	-	-	-	-	-	-	-	-	-	transcript,exon,3UTR	MDM2	-
chr12	68843754	A	1	286	55.41	[159, 0, 127, 0]	AG	0.44	-	-	-	-	-	-	-	-	-	transcript,exon,3UTR	MDM2	-
chr12	68843778	A	1	302	52.34	[260, 0, 42, 0]	AG	0.14	-	-	-	-	-	-	-	-	-	transcript,exon,3UTR	MDM2	-
chr12	68844839	T	2	28	55.50	[0, 5, 0, 23]	TC	0.18	-	-	-	-	-	SINE	AluSx1"; transcript_id "Alu";	-	-	transcript,exon,3UTR	MDM2	-
chr12	68844843	T	2	28	54.64	[0, 5, 0, 23]	TC	0.18	-	-	-	-	-	SINE	AluSx1"; transcript_id "Alu";	-	-	transcript,exon,3UTR	MDM2	-
chr12	68847029	A	1	19	61.05	[16, 0, 3, 0]	AG	0.16	-	-	-	-	-	SINE	AluJo"; transcript_id "Alu";	-	-	transcript,exon,3UTR	MDM2	-
chr12	68847039	A	1	19	52.58	[9, 0, 10, 0]	AG	0.53	-	-	-	-	-	SINE	AluJo"; transcript_id "Alu";	-	-	transcript,exon,3UTR	MDM2	-
chr12	68847910	A	1	10	66.60	[6, 0, 4, 0]	AG	0.40	-	-	-	-	-	SINE	AluJr4"; transcript_id "Alu";	-	-	transcript,exon,3UTR	MDM2	-
chr12	68847962	T	2	16	60.12	[0, 5, 0, 11]	TC	0.31	-	-	-	-	-	SINE	AluJr4"; transcript_id "Alu";	-	-	transcript,exon,3UTR	MDM2	-
chr12	68848239	A	1	20	71.50	[13, 0, 7, 0]	AG	0.35	-	-	-	-	-	SINE	AluSx"; transcript_id "Alu";	-	-	transcript,exon,3UTR	MDM2	-
chr12	68848262	A	1	18	73.33	[12, 0, 6, 0]	AG	0.33	-	-	-	-	-	SINE	AluSx"; transcript_id "Alu";	-	-	transcript,exon,3UTR	MDM2	-
chr12	68848439	A	1	11	63.91	[7, 0, 4, 0]	AG	0.36	-	-	-	-	-	SINE	AluSx"; transcript_id "Alu";	-	-	transcript,exon,3UTR	MDM2	-
chr12	68849479	A	1	11	45.73	[7, 0, 4, 0]	AG	0.36	-	-	-	-	-	SINE	AluSx3"; transcript_id "Alu";	-	-	transcript,exon,3UTR	MDM2	-
chr12	68849511	A	1	11	54.82	[8, 0, 3, 0]	AG	0.27	-	-	-	-	-	SINE	AluSx3"; transcript_id "Alu";	-	-	transcript,exon,3UTR	MDM2	-
chr12	68849818	A	1	13	54.92	[10, 0, 3, 0]	AG	0.23	-	-	-	-	-	SINE	AluSx"; transcript_id "Alu";	-	-	transcript,exon,3UTR	MDM2	-
chr12	68849822	A	1	12	57.58	[7, 0, 5, 0]	AG	0.42	-	-	-	-	-	SINE	AluSx"; transcript_id "Alu";	-	-	transcript,exon,3UTR	MDM2	-
chr12	71702433	A	1	35	52.17	[29, 0, 6, 0]	AG	0.17	-	-	-	-	-	SINE	AluSz6"; transcript_id "Alu";	-	-	transcript,exon,3UTR	TMEM19	-
chr12	71702441	A	1	37	49.68	[4, 0, 33, 0]	AG	0.89	-	-	-	-	-	SINE	AluSz6"; transcript_id "Alu";	-	-	transcript,exon,3UTR	TMEM19	-
chr12	71702442	A	1	36	50.03	[0, 0, 36, 0]	AG	1.00	-	-	-	-	-	SINE	AluSz6"; transcript_id "Alu";	-	-	transcript,exon,3UTR	TMEM19	-
chr12	71702445	A	1	36	49.31	[0, 0, 36, 0]	AG	1.00	-	-	-	-	-	SINE	AluSz6"; transcript_id "Alu";	-	-	transcript,exon,3UTR	TMEM19	-
chr12	71702457	A	1	33	67.94	[29, 0, 4, 0]	AG	0.12	-	-	-	-	-	SINE	AluSz6"; transcript_id "Alu";	-	-	transcript,exon,3UTR	TMEM19	-
chr12	71702496	A	1	40	63.83	[33, 0, 7, 0]	AG	0.17	-	-	-	-	-	SINE	AluSz6"; transcript_id "Alu";	-	-	transcript,exon,3UTR	TMEM19	-
chr12	71702499	A	1	38	62.55	[33, 0, 5, 0]	AG	0.13	-	-	-	-	-	SINE	AluSz6"; transcript_id "Alu";	-	-	transcript,exon,3UTR	TMEM19	-
chr12	71702550	A	1	35	59.49	[26, 0, 9, 0]	AG	0.26	-	-	-	-	-	SINE	AluSz6"; transcript_id "Alu";	-	-	transcript,exon,3UTR	TMEM19	-
chr12	71702932	C	1	32	61.69	[0, 28, 0, 4]	CT	0.12	-	-	-	-	-	SINE	AluSz"; transcript_id "Alu";	-	-	transcript,exon,3UTR	TMEM19	-
chr12	71702947	A	1	31	62.42	[27, 0, 4, 0]	AG	0.13	-	-	-	-	-	SINE	AluSz"; transcript_id "Alu";	-	-	transcript,exon,3UTR	TMEM19	-
chr12	71702965	A	1	33	58.30	[29, 0, 4, 0]	AG	0.12	-	-	-	-	-	SINE	AluSz"; transcript_id "Alu";	-	-	transcript,exon,3UTR	TMEM19	-
chr12	71702970	A	1	32	58.22	[26, 0, 6, 0]	AG	0.19	-	-	-	-	-	SINE	AluSz"; transcript_id "Alu";	-	-	transcript,exon,3UTR	TMEM19	-
chr12	71703004	A	1	21	55.81	[17, 0, 4, 0]	AG	0.19	-	-	-	-	-	SINE	AluSz"; transcript_id "Alu";	-	-	transcript,exon,3UTR	TMEM19	-
chr12	71703015	A	1	22	56.09	[19, 0, 3, 0]	AG	0.14	-	-	-	-	-	SINE	AluSz"; transcript_id "Alu";	-	-	transcript,exon,3UTR	TMEM19	-
chr12	71703016	C	1	22	56.64	[0, 18, 0, 4]	CT	0.18	-	-	-	-	-	SINE	AluSz"; transcript_id "Alu";	-	-	transcript,exon,3UTR	TMEM19	-
chr12	71703056	A	1	11	60.55	[2, 0, 9, 0]	AG	0.82	-	-	-	-	-	SINE	AluSz"; transcript_id "Alu";	-	-	transcript,exon,3UTR	TMEM19	-
chr12	75496255	A	0	13	61.46	[10, 0, 3, 0]	AG	0.23	-	-	-	-	-	SINE	AluSx1"; transcript_id "Alu";	-	-	transcript&3UTR,exon,transcript	GLIPR1&KRR1	-
chr12	75496272	A	0	16	67.06	[3, 0, 13, 0]	AG	0.81	-	-	-	-	-	SINE	AluSx1"; transcript_id "Alu";	-	-	transcript&3UTR,exon,transcript	GLIPR1&KRR1	-
chr12	75496273	A	0	16	62.44	[13, 0, 3, 0]	AG	0.19	-	-	-	-	-	SINE	AluSx1"; transcript_id "Alu";	-	-	transcript&3UTR,exon,transcript	GLIPR1&KRR1	-
chr12	75496311	A	0	16	64.69	[13, 0, 3, 0]	AG	0.19	-	-	-	-	-	SINE	AluSx1"; transcript_id "Alu";	-	-	transcript&3UTR,exon,transcript	GLIPR1&KRR1	-
chr12	75496341	A	0	22	49.27	[14, 0, 8, 0]	AG	0.36	-	-	-	-	-	SINE	AluSx1"; transcript_id "Alu";	-	-	transcript&3UTR,exon,transcript	GLIPR1&KRR1	-
chr12	75496353	A	0	15	46.87	[11, 0, 4, 0]	AG	0.27	-	-	-	-	-	SINE	AluSx1"; transcript_id "Alu";	-	-	transcript&3UTR,exon,transcript	GLIPR1&KRR1	-
chr12	79597281	A	0	12	49.33	[8, 0, 4, 0]	AG	0.33	-	-	-	-	-	SINE	AluJb"; transcript_id "Alu";	-	-	transcript	PAWR	-
chr12	79603187	A	0	11	37.00	[5, 0, 6, 0]	AG	0.55	-	-	-	-	-	SINE	AluJo"; transcript_id "Alu";	-	-	transcript	PAWR	-
chr12	87513329	T	0	13	58.85	[1, 3, 0, 9]	TC TA	0.25	-	-	-	-	-	SINE	AluJr"; transcript_id "Alu";	-	-	-	-	-
chr12	87567054	A	0	15	66.67	[6, 0, 9, 0]	AG	0.60	-	-	-	-	-	SINE	AluSc"; transcript_id "Alu";	-	-	-	-	-
chr12	87567057	A	0	15	72.27	[2, 0, 13, 0]	AG	0.87	-	-	-	-	-	SINE	AluSc"; transcript_id "Alu";	-	-	-	-	-
chr12	87567077	A	0	15	72.40	[6, 0, 9, 0]	AG	0.60	-	-	-	-	-	SINE	AluSc"; transcript_id "Alu";	-	-	-	-	-
chr12	93504330	A	1	10	59.20	[7, 0, 3, 0]	AG	0.30	-	-	-	-	-	SINE	AluSz"; transcript_id "Alu";	-	-	transcript,exon,3UTR	MRPL42	-
chr12	93506508	A	1	17	68.24	[14, 0, 3, 0]	AG	0.18	-	-	-	-	-	SINE	AluSp"; transcript_id "Alu";	-	-	transcript,exon,3UTR	MRPL42	-
chr12	93507848	A	1	22	49.36	[17, 0, 5, 0]	AG	0.23	-	-	-	-	-	SINE	AluJo"; transcript_id "Alu";	-	-	transcript,exon,3UTR	MRPL42	-
chr12	93507856	A	1	21	51.10	[17, 0, 4, 0]	AG	0.19	-	-	-	-	-	SINE	AluJo"; transcript_id "Alu";	-	-	transcript,exon,3UTR	MRPL42	-
chr12	93507873	A	1	17	54.41	[13, 0, 4, 0]	AG	0.24	-	-	-	-	-	SINE	AluJo"; transcript_id "Alu";	-	-	transcript,exon,3UTR	MRPL42	-
chr12	93507878	A	1	12	48.33	[4, 0, 8, 0]	AG	0.67	-	-	-	-	-	SINE	AluJo"; transcript_id "Alu";	-	-	transcript,exon,3UTR	MRPL42	-
chr12	93507879	A	1	13	47.46	[10, 0, 3, 0]	AG	0.23	-	-	-	-	-	SINE	AluJo"; transcript_id "Alu";	-	-	transcript,exon,3UTR	MRPL42	-
chr12	93508064	A	1	17	63.76	[10, 0, 7, 0]	AG	0.41	-	-	-	-	-	SINE	AluSp"; transcript_id "Alu";	-	-	transcript,exon,3UTR	MRPL42	-
chr12	93508086	A	1	20	66.60	[11, 0, 9, 0]	AG	0.45	-	-	-	-	-	SINE	AluSp"; transcript_id "Alu";	-	-	transcript,exon,3UTR	MRPL42	-
chr12	93508919	A	1	18	47.28	[0, 0, 18, 0]	AG	1.00	-	-	-	-	-	SINE	AluSx1"; transcript_id "Alu";	-	-	transcript,exon,3UTR	MRPL42	-
chr12	93508946	A	1	18	46.61	[0, 0, 18, 0]	AG	1.00	-	-	-	-	-	SINE	AluSx1"; transcript_id "Alu";	-	-	transcript,exon,3UTR	MRPL42	-
chr12	93512321	A	1	12	51.33	[9, 0, 3, 0]	AG	0.25	-	-	-	-	-	SINE	AluSq"; transcript_id "Alu";	-	-	transcript,exon,3UTR	MRPL42	-
chr12	93512354	A	1	10	62.90	[3, 0, 7, 0]	AG	0.70	-	-	-	-	-	SINE	AluSq"; transcript_id "Alu";	-	-	transcript,exon,3UTR	MRPL42	-
chr12	93512363	A	1	15	59.87	[11, 0, 4, 0]	AG	0.27	-	-	-	-	-	SINE	AluSq"; transcript_id "Alu";	-	-	transcript,exon,3UTR	MRPL42	-
chr12	93512377	A	1	11	60.55	[6, 0, 5, 0]	AG	0.45	-	-	-	-	-	SINE	AluSq"; transcript_id "Alu";	-	-	transcript,exon,3UTR	MRPL42	-
chr12	93512384	A	1	11	59.45	[0, 0, 11, 0]	AG	1.00	-	-	-	-	-	SINE	AluSq"; transcript_id "Alu";	-	-	transcript,exon,3UTR	MRPL42	-
chr12	98451103	A	0	40	58.00	[32, 0, 8, 0]	AG	0.20	-	-	-	-	-	SINE	AluJb"; transcript_id "Alu";	-	-	-	-	-
chr12	98451115	A	0	34	55.88	[22, 0, 12, 0]	AG	0.35	-	-	-	-	-	SINE	AluJb"; transcript_id "Alu";	-	-	-	-	-
chr12	98451121	A	0	33	56.39	[20, 0, 13, 0]	AG	0.39	-	-	-	-	-	SINE	AluJb"; transcript_id "Alu";	-	-	-	-	-
chr12	98451149	A	0	29	59.14	[21, 0, 8, 0]	AG	0.28	-	-	-	-	-	SINE	AluJb"; transcript_id "Alu";	-	-	-	-	-
chr12	98451174	A	0	23	63.30	[15, 0, 8, 0]	AG	0.35	-	-	-	-	-	SINE	AluJb"; transcript_id "Alu";	-	-	-	-	-
chr12	98451181	A	0	24	60.04	[16, 0, 8, 0]	AG	0.33	-	-	-	-	-	SINE	AluJb"; transcript_id "Alu";	-	-	-	-	-
chr12	98451282	A	0	18	52.78	[15, 0, 3, 0]	AG	0.17	-	-	-	-	-	SINE	AluJb"; transcript_id "Alu";	-	-	-	-	-
chr12	98451976	A	0	18	53.44	[11, 0, 7, 0]	AG	0.39	-	-	-	-	-	SINE	AluSx1"; transcript_id "Alu";	-	-	-	-	-
chr12	98451988	A	0	20	55.35	[17, 0, 3, 0]	AG	0.15	-	-	-	-	-	SINE	AluSx1"; transcript_id "Alu";	-	-	-	-	-
chr12	98452005	A	0	19	61.05	[9, 0, 10, 0]	AG	0.53	-	-	-	-	-	SINE	AluSx1"; transcript_id "Alu";	-	-	-	-	-
chr12	98452056	A	0	15	64.80	[6, 0, 9, 0]	AG	0.60	-	-	-	-	-	SINE	AluSx1"; transcript_id "Alu";	-	-	-	-	-
chr12	98452507	A	0	12	67.83	[9, 0, 3, 0]	AG	0.25	-	-	-	-	-	SINE	AluJb"; transcript_id "Alu";	-	-	-	-	-
chr12	98452702	A	0	11	53.82	[5, 0, 6, 0]	AG	0.55	-	-	-	-	-	SINE	AluSx1"; transcript_id "Alu";	-	-	-	-	-
chr12	98452706	A	0	11	53.82	[7, 0, 4, 0]	AG	0.36	-	-	-	-	-	SINE	AluSx1"; transcript_id "Alu";	-	-	-	-	-
chr12	98452708	A	0	11	63.91	[6, 0, 5, 0]	AG	0.45	-	-	-	-	-	SINE	AluSx1"; transcript_id "Alu";	-	-	-	-	-
chr12	98452714	A	0	11	63.91	[0, 0, 11, 0]	AG	1.00	-	-	-	-	-	SINE	AluSx1"; transcript_id "Alu";	-	-	-	-	-
chr12	98452748	A	0	14	59.93	[3, 0, 11, 0]	AG	0.79	-	-	-	-	-	SINE	AluSx1"; transcript_id "Alu";	-	-	-	-	-
chr12	98452773	A	0	14	52.00	[7, 0, 7, 0]	AG	0.50	-	-	-	-	-	SINE	AluSx1"; transcript_id "Alu";	-	-	-	-	-
chr12	98452782	A	0	14	49.14	[11, 0, 3, 0]	AG	0.21	-	-	-	-	-	SINE	AluSx1"; transcript_id "Alu";	-	-	-	-	-
chr12	98452799	A	0	16	56.25	[13, 0, 3, 0]	AG	0.19	-	-	-	-	-	SINE	AluSx1"; transcript_id "Alu";	-	-	-	-	-
chr12	98452802	A	0	16	58.50	[12, 0, 4, 0]	AG	0.25	-	-	-	-	-	SINE	AluSx1"; transcript_id "Alu";	-	-	-	-	-
chr12	98453951	A	0	27	49.19	[17, 0, 10, 0]	AG	0.37	-	-	-	-	-	SINE	AluSq"; transcript_id "Alu";	-	-	exon,transcript	SLC9A7P1	-
chr12	98453965	A	0	23	66.52	[20, 0, 3, 0]	AG	0.13	-	-	-	-	-	SINE	AluSq"; transcript_id "Alu";	-	-	exon,transcript	SLC9A7P1	-
chr12	98453997	A	0	18	65.78	[14, 0, 4, 0]	AG	0.22	-	-	-	-	-	SINE	AluSq"; transcript_id "Alu";	-	-	exon,transcript	SLC9A7P1	-
chr12	98454005	A	0	18	64.33	[14, 0, 4, 0]	AG	0.22	-	-	-	-	-	SINE	AluSq"; transcript_id "Alu";	-	-	exon,transcript	SLC9A7P1	-
chr12	98454018	A	0	18	58.78	[15, 0, 3, 0]	AG	0.17	-	-	-	-	-	SINE	AluSq"; transcript_id "Alu";	-	-	exon,transcript	SLC9A7P1	-
chr12	98454028	A	0	17	61.71	[11, 0, 6, 0]	AG	0.35	-	-	-	-	-	SINE	AluSq"; transcript_id "Alu";	-	-	exon,transcript	SLC9A7P1	-
chr12	98454031	A	0	18	59.67	[10, 0, 8, 0]	AG	0.44	-	-	-	-	-	SINE	AluSq"; transcript_id "Alu";	-	-	exon,transcript	SLC9A7P1	-
chr12	98454041	A	0	18	59.67	[10, 0, 8, 0]	AG	0.44	-	-	-	-	-	SINE	AluSq"; transcript_id "Alu";	-	-	exon,transcript	SLC9A7P1	-
chr12	98454060	A	0	19	48.68	[16, 0, 3, 0]	AG	0.16	-	-	-	-	-	SINE	AluSq"; transcript_id "Alu";	-	-	exon,transcript	SLC9A7P1	-
chr12	98454062	A	0	27	45.22	[20, 0, 7, 0]	AG	0.26	-	-	-	-	-	SINE	AluSq"; transcript_id "Alu";	-	-	exon,transcript	SLC9A7P1	-
chr12	98454063	A	0	26	44.54	[22, 0, 4, 0]	AG	0.15	-	-	-	-	-	SINE	AluSq"; transcript_id "Alu";	-	-	exon,transcript	SLC9A7P1	-
chr12	98454077	A	0	26	55.04	[18, 0, 8, 0]	AG	0.31	-	-	-	-	-	SINE	AluSq"; transcript_id "Alu";	-	-	exon,transcript	SLC9A7P1	-
chr12	98454078	A	0	25	54.80	[10, 0, 15, 0]	AG	0.60	-	-	-	-	-	SINE	AluSq"; transcript_id "Alu";	-	-	exon,transcript	SLC9A7P1	-
chr12	98454091	A	0	22	60.55	[14, 0, 8, 0]	AG	0.36	-	-	-	-	-	SINE	AluSq"; transcript_id "Alu";	-	-	exon,transcript	SLC9A7P1	-
chr12	98454099	A	0	22	60.55	[14, 0, 8, 0]	AG	0.36	-	-	-	-	-	SINE	AluSq"; transcript_id "Alu";	-	-	exon,transcript	SLC9A7P1	-
chr12	98454131	A	0	15	71.53	[11, 0, 4, 0]	AG	0.27	-	-	-	-	-	SINE	AluSq"; transcript_id "Alu";	-	-	exon,transcript	SLC9A7P1	-
chr12	98454132	A	0	15	71.53	[10, 0, 5, 0]	AG	0.33	-	-	-	-	-	SINE	AluSq"; transcript_id "Alu";	-	-	exon,transcript	SLC9A7P1	-
chr12	98454140	A	0	14	74.00	[6, 0, 8, 0]	AG	0.57	-	-	-	-	-	SINE	AluSq"; transcript_id "Alu";	-	-	exon,transcript	SLC9A7P1	-
chr12	98548843	A	1	254	51.27	[214, 0, 40, 0]	AG	0.16	-	-	-	-	-	SINE	AluSc"; transcript_id "Alu";	-	-	transcript,exon,3UTR	TMPO	-
chr12	98548917	A	1	310	64.34	[190, 0, 120, 0]	AG	0.39	-	-	-	-	-	SINE	AluSc"; transcript_id "Alu";	-	-	transcript,exon,3UTR	TMPO	-
chr12	98548920	A	1	313	63.36	[190, 0, 123, 0]	AG	0.39	-	-	-	-	-	SINE	AluSc"; transcript_id "Alu";	-	-	transcript,exon,3UTR	TMPO	-
chr12	98549046	A	1	226	51.78	[132, 1, 93, 0]	AG AC	0.41	-	-	-	-	-	SINE	AluSc"; transcript_id "Alu";	-	-	transcript,exon,3UTR	TMPO	-
chr12	98549108	A	1	126	59.14	[93, 0, 33, 0]	AG	0.26	-	-	-	-	-	SINE	AluSc"; transcript_id "Alu";	-	-	transcript,exon,3UTR	TMPO	-
chr12	98549255	A	1	200	59.40	[17, 0, 183, 0]	AG	0.92	-	-	-	-	-	SINE	AluSz"; transcript_id "Alu";	-	-	transcript,exon,3UTR	TMPO	-
chr12	98549324	A	1	237	58.65	[214, 0, 23, 0]	AG	0.10	-	-	-	-	-	SINE	AluSz"; transcript_id "Alu";	-	-	transcript,exon,3UTR	TMPO	-
chr12	98549325	A	1	243	57.83	[199, 0, 44, 0]	AG	0.18	-	-	-	-	-	SINE	AluSz"; transcript_id "Alu";	-	-	transcript,exon,3UTR	TMPO	-
chr12	98604715	A	1	21	51.62	[17, 0, 4, 0]	AG	0.19	-	-	-	-	-	SINE	AluJo"; transcript_id "Alu";	-	-	transcript,exon,3UTR	SLC25A3	-
chr12	98604743	A	1	23	57.91	[19, 0, 4, 0]	AG	0.17	-	-	-	-	-	SINE	AluJo"; transcript_id "Alu";	-	-	transcript,exon,3UTR	SLC25A3	-
chr12	98604855	A	1	19	56.47	[11, 0, 8, 0]	AG	0.42	-	-	-	-	-	SINE	AluJo"; transcript_id "Alu";	-	-	transcript,exon,3UTR	SLC25A3	-
chr12	98604856	A	1	18	56.89	[10, 0, 8, 0]	AG	0.44	-	-	-	-	-	SINE	AluJo"; transcript_id "Alu";	-	-	transcript,exon,3UTR	SLC25A3	-
chr12	98604861	A	1	20	53.00	[14, 0, 6, 0]	AG	0.30	-	-	-	-	-	SINE	AluJo"; transcript_id "Alu";	-	-	transcript,exon,3UTR	SLC25A3	-
chr12	98604874	A	1	16	46.25	[6, 0, 10, 0]	AG	0.62	-	-	-	-	-	SINE	AluJo"; transcript_id "Alu";	-	-	transcript,exon,3UTR	SLC25A3	-
chr12	98604889	A	1	19	44.79	[15, 0, 4, 0]	AG	0.21	-	-	-	-	-	SINE	AluJo"; transcript_id "Alu";	-	-	transcript,exon,3UTR	SLC25A3	-
chr12	98604892	A	1	19	44.79	[14, 0, 5, 0]	AG	0.26	-	-	-	-	-	SINE	AluJo"; transcript_id "Alu";	-	-	transcript,exon,3UTR	SLC25A3	-
chr12	98604904	A	1	11	37.00	[4, 0, 7, 0]	AG	0.64	-	-	-	-	-	SINE	AluJo"; transcript_id "Alu";	-	-	transcript,exon,3UTR	SLC25A3	-
chr12	98604972	A	1	23	48.26	[12, 0, 11, 0]	AG	0.48	-	-	-	-	-	SINE	AluJo"; transcript_id "Alu";	-	-	transcript,exon,3UTR	SLC25A3	-
chr12	98604977	A	1	22	60.00	[17, 0, 5, 0]	AG	0.23	-	-	-	-	-	SINE	AluJo"; transcript_id "Alu";	-	-	transcript,exon,3UTR	SLC25A3	-
chr12	98604992	A	1	23	61.13	[19, 0, 4, 0]	AG	0.17	-	-	-	-	-	SINE	AluJo"; transcript_id "Alu";	-	-	transcript,exon,3UTR	SLC25A3	-
chr12	98605037	A	1	24	57.04	[21, 0, 3, 0]	AG	0.12	-	-	-	-	-	SINE	AluJo"; transcript_id "Alu";	-	-	transcript,exon,3UTR	SLC25A3	-
chr12	98605171	A	1	25	50.76	[13, 0, 12, 0]	AG	0.48	-	-	-	-	-	SINE	AluJb"; transcript_id "Alu";	-	-	transcript,exon,3UTR	SLC25A3	-
chr12	98605178	A	1	22	61.09	[9, 0, 13, 0]	AG	0.59	-	-	-	-	-	SINE	AluJb"; transcript_id "Alu";	-	-	transcript,exon,3UTR	SLC25A3	-
chr12	98605186	A	1	20	62.95	[17, 0, 3, 0]	AG	0.15	-	-	-	-	-	SINE	AluJb"; transcript_id "Alu";	-	-	transcript,exon,3UTR	SLC25A3	-
chr12	98605187	A	1	19	66.26	[16, 0, 3, 0]	AG	0.16	-	-	-	-	-	SINE	AluJb"; transcript_id "Alu";	-	-	transcript,exon,3UTR	SLC25A3	-
chr12	98605191	A	1	19	65.63	[16, 0, 3, 0]	AG	0.16	-	-	-	-	-	SINE	AluJb"; transcript_id "Alu";	-	-	transcript,exon,3UTR	SLC25A3	-
chr12	98605210	A	1	19	64.21	[9, 0, 10, 0]	AG	0.53	-	-	-	-	-	SINE	AluJb"; transcript_id "Alu";	-	-	transcript,exon,3UTR	SLC25A3	-
chr12	98605315	A	1	16	63.25	[6, 0, 10, 0]	AG	0.62	-	-	-	-	-	SINE	AluJb"; transcript_id "Alu";	-	-	transcript,exon,3UTR	SLC25A3	-
chr12	98605335	A	1	12	58.58	[5, 0, 7, 0]	AG	0.58	-	-	-	-	-	SINE	AluJb"; transcript_id "Alu";	-	-	transcript,exon,3UTR	SLC25A3	-
chr12	98605608	A	1	15	54.27	[8, 0, 7, 0]	AG	0.47	-	-	-	-	-	SINE	AluSz"; transcript_id "Alu";	-	-	transcript,exon,3UTR	SLC25A3	-
chr12	98605616	A	1	16	53.19	[11, 0, 5, 0]	AG	0.31	-	-	-	-	-	SINE	AluSz"; transcript_id "Alu";	-	-	transcript,exon,3UTR	SLC25A3	-
chr12	98605699	A	1	11	47.09	[8, 0, 3, 0]	AG	0.27	-	-	-	-	-	SINE	AluSz"; transcript_id "Alu";	-	-	transcript,exon,3UTR	SLC25A3	-
chr12	98605700	A	1	12	46.25	[7, 0, 5, 0]	AG	0.42	-	-	-	-	-	SINE	AluSz"; transcript_id "Alu";	-	-	transcript,exon,3UTR	SLC25A3	-
chr12	98605847	A	1	16	43.94	[12, 0, 4, 0]	AG	0.25	-	-	-	-	-	SINE	AluJo"; transcript_id "Alu";	-	-	transcript,exon,3UTR	SLC25A3	-
chr12	98605908	A	1	23	62.65	[19, 0, 4, 0]	AG	0.17	-	-	-	-	-	SINE	AluJo"; transcript_id "Alu";	-	-	transcript,exon,3UTR	SLC25A3	-
chr12	98605968	A	1	24	67.25	[10, 0, 14, 0]	AG	0.58	-	-	-	-	-	SINE	AluJo"; transcript_id "Alu";	-	-	transcript,exon,3UTR	SLC25A3	-
chr12	98605984	A	1	27	54.78	[24, 0, 3, 0]	AG	0.11	-	-	-	-	-	SINE	AluJo"; transcript_id "Alu";	-	-	transcript,exon,3UTR	SLC25A3	-
chr12	98606008	A	1	23	56.83	[11, 0, 12, 0]	AG	0.52	-	-	-	-	-	SINE	AluJo"; transcript_id "Alu";	-	-	transcript,exon,3UTR	SLC25A3	-
chr12	98606012	A	1	22	47.59	[15, 0, 7, 0]	AG	0.32	-	-	-	-	-	SINE	AluJo"; transcript_id "Alu";	-	-	transcript,exon,3UTR	SLC25A3	-
chr12	98606017	A	1	24	47.79	[11, 0, 13, 0]	AG	0.54	-	-	-	-	-	SINE	AluJo"; transcript_id "Alu";	-	-	transcript,exon,3UTR	SLC25A3	-
chr12	98733668	A	1	38	58.13	[33, 0, 5, 0]	AG	0.13	-	-	-	-	-	SINE	AluJr"; transcript_id "Alu";	-	-	transcript,exon,3UTR	APAF1	-
chr12	98733696	A	1	29	59.45	[21, 0, 8, 0]	AG	0.28	-	-	-	-	-	SINE	AluJr"; transcript_id "Alu";	-	-	transcript,exon,3UTR	APAF1	-
chr12	98734993	A	1	31	46.16	[25, 0, 6, 0]	AG	0.19	-	-	-	-	-	SINE	FLAM_A"; transcript_id "Alu";	-	-	transcript,exon,3UTR&3UTR,exon,transcript	APAF1&ANKS1B	-
chr12	98735014	A	1	21	50.52	[16, 0, 5, 0]	AG	0.24	-	-	-	-	-	SINE	FLAM_A"; transcript_id "Alu";	-	-	transcript,exon,3UTR&3UTR,exon,transcript	APAF1&ANKS1B	-
chr12	100035626	A	0	12	59.50	[6, 0, 6, 0]	AG	0.50	-	-	-	-	-	SINE	AluSq2"; transcript_id "Alu";	-	-	-	-	-
chr12	100035755	A	0	14	66.07	[11, 0, 3, 0]	AG	0.21	-	-	-	-	-	SINE	AluSq2"; transcript_id "Alu";	-	-	-	-	-
chr12	100626890	A	1	59	57.25	[37, 0, 22, 0]	AG	0.37	-	-	-	-	-	SINE	AluSg"; transcript_id "Alu";	-	-	transcript,exon,3UTR	GAS2L3	-
chr12	100626891	A	1	59	57.05	[51, 0, 8, 0]	AG	0.14	-	-	-	-	-	SINE	AluSg"; transcript_id "Alu";	-	-	transcript,exon,3UTR	GAS2L3	-
chr12	100626903	A	1	56	55.07	[49, 0, 7, 0]	AG	0.12	-	-	-	-	-	SINE	AluSg"; transcript_id "Alu";	-	-	transcript,exon,3UTR	GAS2L3	-
chr12	100626904	A	1	56	54.86	[48, 0, 8, 0]	AG	0.14	-	-	-	-	-	SINE	AluSg"; transcript_id "Alu";	-	-	transcript,exon,3UTR	GAS2L3	-
chr12	100626925	A	1	49	58.59	[39, 0, 10, 0]	AG	0.20	-	-	-	-	-	SINE	AluSg"; transcript_id "Alu";	-	-	transcript,exon,3UTR	GAS2L3	-
chr12	100626934	A	1	37	61.35	[32, 0, 5, 0]	AG	0.14	-	-	-	-	-	SINE	AluSg"; transcript_id "Alu";	-	-	transcript,exon,3UTR	GAS2L3	-
chr12	100626966	A	1	14	68.71	[5, 0, 9, 0]	AG	0.64	-	-	-	-	-	SINE	AluSg"; transcript_id "Alu";	-	-	transcript,exon,3UTR	GAS2L3	-
chr12	100626968	A	1	14	67.86	[10, 0, 4, 0]	AG	0.29	-	-	-	-	-	SINE	AluSg"; transcript_id "Alu";	-	-	transcript,exon,3UTR	GAS2L3	-
chr12	100627457	A	1	33	52.33	[22, 0, 11, 0]	AG	0.33	-	-	-	-	-	SINE	AluSq"; transcript_id "Alu";	-	-	transcript,exon,3UTR	GAS2L3	-
chr12	100627498	A	1	40	60.15	[25, 0, 15, 0]	AG	0.38	-	-	-	-	-	SINE	AluSq"; transcript_id "Alu";	-	-	transcript,exon,3UTR	GAS2L3	-
chr12	103934827	A	1	13	67.38	[10, 0, 3, 0]	AG	0.23	-	-	-	-	-	SINE	AluSp"; transcript_id "Alu";	-	-	transcript	HSP90B1	-
chr12	103934831	A	1	12	70.92	[9, 0, 3, 0]	AG	0.25	-	-	-	-	-	SINE	AluSp"; transcript_id "Alu";	-	-	transcript	HSP90B1	-
chr12	104290528	A	1	15	71.53	[7, 0, 8, 0]	AG	0.53	-	-	-	-	-	SINE	AluSz"; transcript_id "Alu";	-	-	transcript	TXNRD1	-
chr12	104291601	A	1	12	37.00	[7, 0, 5, 0]	AG	0.42	-	-	-	-	-	SINE	AluSg4"; transcript_id "Alu";	-	-	transcript	TXNRD1	-
chr12	104291649	A	1	25	43.92	[22, 0, 3, 0]	AG	0.12	-	-	-	-	-	SINE	AluSg4"; transcript_id "Alu";	-	-	transcript	TXNRD1	-
chr12	104291673	A	1	25	53.32	[19, 0, 6, 0]	AG	0.24	-	-	-	-	-	SINE	AluSg4"; transcript_id "Alu";	-	-	transcript	TXNRD1	-
chr12	104291674	A	1	24	54.42	[11, 0, 13, 0]	AG	0.54	-	-	-	-	-	SINE	AluSg4"; transcript_id "Alu";	-	-	transcript	TXNRD1	-
chr12	104291684	A	1	25	62.12	[18, 0, 7, 0]	AG	0.28	-	-	-	-	-	SINE	AluSg4"; transcript_id "Alu";	-	-	transcript	TXNRD1	-
chr12	104291725	A	1	39	65.72	[32, 0, 7, 0]	AG	0.18	-	-	-	-	-	SINE	AluSg4"; transcript_id "Alu";	-	-	transcript	TXNRD1	-
chr12	104334669	C	1	12	60.67	[0, 9, 0, 3]	CT	0.25	-	-	-	-	-	SINE	AluSg"; transcript_id "Alu";	-	-	transcript	TXNRD1	-
chr12	104346866	A	1	12	49.33	[8, 0, 4, 0]	AG	0.33	-	-	-	-	-	SINE	AluSx1"; transcript_id "Alu";	-	-	transcript	TXNRD1	-
chr12	104995962	A	1	18	37.00	[14, 0, 4, 0]	AG	0.22	-	-	-	-	-	SINE	AluY"; transcript_id "Alu";	-	-	transcript,exon,3UTR	C12orf45	-
chr12	108786648	A	0	16	60.12	[12, 0, 4, 0]	AG	0.25	-	-	-	-	-	SINE	AluJb"; transcript_id "Alu";	-	-	3UTR,exon,transcript	SSH1	-
chr12	109112425	A	1	18	46.61	[15, 0, 3, 0]	AG	0.17	-	-	-	-	-	SINE	AluSp"; transcript_id "Alu";	-	-	-	-	-
chr12	109112448	A	1	16	40.88	[9, 0, 7, 0]	AG	0.44	-	-	-	-	-	SINE	AluSp"; transcript_id "Alu";	-	-	-	-	-
chr12	109112559	A	1	12	63.75	[9, 0, 3, 0]	AG	0.25	-	-	-	-	-	SINE	AluSp"; transcript_id "Alu";	-	-	-	-	-
chr12	109112581	A	1	12	61.67	[0, 0, 12, 0]	AG	1.00	-	-	-	-	-	SINE	AluSp"; transcript_id "Alu";	-	-	-	-	-
chr12	109112582	A	1	12	61.67	[8, 0, 4, 0]	AG	0.33	-	-	-	-	-	SINE	AluSp"; transcript_id "Alu";	-	-	-	-	-
chr12	109940662	A	0	10	72.80	[0, 0, 10, 0]	AG	1.00	-	-	-	-	-	SINE	AluSz"; transcript_id "Alu";	-	-	transcript	GIT2	-
chr12	111840388	A	0	79	44.63	[67, 0, 12, 0]	AG	0.15	-	-	-	-	-	SINE	AluJb"; transcript_id "Alu";	-	-	exon,transcript	MAPKAPK5-AS1	-
chr12	111895308	A	1	11	53.82	[5, 0, 6, 0]	AG	0.55	-	-	-	-	-	SINE	AluY"; transcript_id "Alu";	-	-	transcript,exon,3UTR	MAPKAPK5	-
chr12	111895375	A	1	16	51.56	[12, 0, 4, 0]	AG	0.25	-	-	-	-	-	SINE	AluY"; transcript_id "Alu";	-	-	transcript,exon,3UTR	MAPKAPK5	-
chr12	112375901	A	0	10	37.00	[4, 0, 6, 0]	AG	0.60	-	-	-	-	-	SINE	AluSx1"; transcript_id "Alu";	-	-	transcript	HECTD4	-
chr12	116715180	A	0	52	62.87	[41, 0, 11, 0]	AG	0.21	-	-	-	-	-	SINE	AluSx"; transcript_id "Alu";	-	-	3UTR,exon,transcript	C12orf49	-
chr12	117029666	A	1	12	52.42	[5, 0, 7, 0]	AG	0.58	-	-	-	-	-	SINE	AluSx1"; transcript_id "Alu";	-	-	transcript,exon,3UTR	FBXW8	-
chr12	117029775	A	1	13	59.77	[8, 0, 5, 0]	AG	0.38	-	-	-	-	-	SINE	AluSx1"; transcript_id "Alu";	-	-	transcript,exon,3UTR	FBXW8	-
chr12	117029793	A	1	13	73.08	[10, 0, 3, 0]	AG	0.23	-	-	-	-	-	SINE	AluSx1"; transcript_id "Alu";	-	-	transcript,exon,3UTR	FBXW8	-
chr12	117029834	A	1	12	40.08	[8, 0, 4, 0]	AG	0.33	-	-	-	-	-	SINE	AluSx1"; transcript_id "Alu";	-	-	transcript,exon,3UTR	FBXW8	-
chr12	117029848	A	1	11	40.36	[5, 0, 6, 0]	AG	0.55	-	-	-	-	-	SINE	AluSx1"; transcript_id "Alu";	-	-	transcript,exon,3UTR	FBXW8	-
chr12	117029863	A	1	14	52.86	[6, 0, 8, 0]	AG	0.57	-	-	-	-	-	SINE	AluSx1"; transcript_id "Alu";	-	-	transcript,exon,3UTR	FBXW8	-
chr12	118117501	A	0	10	59.20	[6, 0, 4, 0]	AG	0.40	-	-	-	-	-	SINE	AluSx1"; transcript_id "Alu";	-	-	-	-	-
chr12	118136150	C	1	286	47.74	[0, 180, 0, 106]	CT	0.37	-	-	-	-	-	-	-	-	-	5UTR,exon,transcript	PEBP1	-
chr12	120169070	A	0	11	56.09	[5, 0, 6, 0]	AG	0.55	-	-	-	-	-	SINE	AluY"; transcript_id "Alu";	-	-	transcript	GCN1	-
chr12	120169641	A	0	11	43.73	[2, 0, 9, 0]	AG	0.82	-	-	-	-	-	SINE	AluSg"; transcript_id "Alu";	-	-	transcript	GCN1	-
chr12	120169642	A	0	11	43.73	[0, 0, 11, 0]	AG	1.00	-	-	-	-	-	SINE	AluSg"; transcript_id "Alu";	-	-	transcript	GCN1	-
chr12	120169668	A	0	13	40.69	[9, 0, 4, 0]	AG	0.31	-	-	-	-	-	SINE	AluSg"; transcript_id "Alu";	-	-	transcript	GCN1	-
chr12	120169681	A	0	11	42.64	[6, 0, 5, 0]	AG	0.45	-	-	-	-	-	SINE	AluSg"; transcript_id "Alu";	-	-	transcript	GCN1	-
chr12	120460750	A	1	89	55.82	[43, 0, 46, 0]	AG	0.52	-	-	-	-	-	SINE	AluY"; transcript_id "Alu";	-	-	transcript,exon,3UTR	GATC	-
chr12	120460751	A	1	87	57.43	[67, 0, 20, 0]	AG	0.23	-	-	-	-	-	SINE	AluY"; transcript_id "Alu";	-	-	transcript,exon,3UTR	GATC	-
chr12	120460858	A	1	103	58.08	[92, 0, 11, 0]	AG	0.11	-	-	-	-	-	SINE	AluY"; transcript_id "Alu";	-	-	transcript,exon,3UTR	GATC	ed
chr12	120460894	A	1	111	55.98	[69, 0, 42, 0]	AG	0.38	-	-	-	-	-	SINE	AluY"; transcript_id "Alu";	-	-	transcript,exon,3UTR	GATC	-
chr12	120460911	A	1	96	57.56	[9, 0, 87, 0]	AG	0.91	-	-	-	-	-	SINE	AluY"; transcript_id "Alu";	-	-	transcript,exon,3UTR	GATC	-
chr12	120460916	A	1	89	57.80	[72, 0, 17, 0]	AG	0.19	-	-	-	-	-	SINE	AluY"; transcript_id "Alu";	-	-	transcript,exon,3UTR	GATC	-
chr12	120460926	A	1	80	57.09	[62, 0, 18, 0]	AG	0.23	-	-	-	-	-	SINE	AluY"; transcript_id "Alu";	-	-	transcript,exon,3UTR	GATC	-
chr12	120461140	A	1	55	66.13	[33, 0, 22, 0]	AG	0.40	-	-	-	-	-	SINE	AluJr"; transcript_id "Alu";	-	-	transcript,exon,3UTR	GATC	-
chr12	120461175	A	1	53	58.85	[21, 0, 32, 0]	AG	0.60	-	-	-	-	-	SINE	AluJr"; transcript_id "Alu";	-	-	transcript,exon,3UTR	GATC	-
chr12	120461195	A	1	55	53.82	[43, 0, 12, 0]	AG	0.22	-	-	-	-	-	SINE	AluJr"; transcript_id "Alu";	-	-	transcript,exon,3UTR	GATC	-
chr12	120461196	A	1	54	52.50	[40, 0, 14, 0]	AG	0.26	-	-	-	-	-	SINE	AluJr"; transcript_id "Alu";	-	-	transcript,exon,3UTR	GATC	-
chr12	120461208	A	1	55	47.96	[0, 0, 55, 0]	AG	1.00	-	-	-	-	-	SINE	AluJr"; transcript_id "Alu";	-	-	transcript,exon,3UTR	GATC	-
chr12	120461272	A	1	46	52.30	[6, 0, 40, 0]	AG	0.87	-	-	-	-	-	SINE	AluJr"; transcript_id "Alu";	-	-	transcript,exon,3UTR	GATC	-
chr12	121641074	C	1	87	39.41	[22, 65, 0, 0]	CA	0.25	-	-	-	-	-	-	-	-	-	transcript,CDS,exon	ORAI1	-
chr12	121777230	A	1	33	58.24	[26, 0, 7, 0]	AG	0.21	-	-	-	-	-	SINE	AluSc8"; transcript_id "Alu";	-	-	transcript,exon,3UTR	TMEM120B	-
chr12	121777231	A	1	32	55.84	[26, 0, 6, 0]	AG	0.19	-	-	-	-	-	SINE	AluSc8"; transcript_id "Alu";	-	-	transcript,exon,3UTR	TMEM120B	-
chr12	121777232	A	1	32	58.53	[22, 0, 10, 0]	AG	0.31	-	-	-	-	-	SINE	AluSc8"; transcript_id "Alu";	-	-	transcript,exon,3UTR	TMEM120B	-
chr12	121777244	A	1	33	60.58	[27, 0, 6, 0]	AG	0.18	-	-	-	-	-	SINE	AluSc8"; transcript_id "Alu";	-	-	transcript,exon,3UTR	TMEM120B	-
chr12	121777260	A	1	27	59.74	[22, 0, 5, 0]	AG	0.19	-	-	-	-	-	SINE	AluSc8"; transcript_id "Alu";	-	-	transcript,exon,3UTR	TMEM120B	-
chr12	121780101	A	1	26	67.31	[21, 0, 5, 0]	AG	0.19	-	-	-	-	-	SINE	AluSp"; transcript_id "Alu";	-	-	transcript,exon,3UTR&transcript	TMEM120B&RHOF	-
chr12	121780158	A	1	21	58.14	[11, 0, 10, 0]	AG	0.48	-	-	-	-	-	SINE	AluSp"; transcript_id "Alu";	-	-	transcript,exon,3UTR&transcript	TMEM120B&RHOF	-
chr12	121780187	A	2	19	55.84	[16, 0, 3, 0]	AG	0.16	-	-	-	-	-	SINE	AluSp"; transcript_id "Alu";	-	-	transcript,exon,3UTR&transcript	TMEM120B&RHOF	-
chr12	121780197	A	2	20	54.20	[16, 0, 4, 0]	AG	0.20	-	-	-	-	-	SINE	AluSp"; transcript_id "Alu";	-	-	transcript,exon,3UTR&transcript	TMEM120B&RHOF	-
chr12	121780223	A	1	16	58.50	[13, 0, 3, 0]	AG	0.19	-	-	-	-	-	SINE	AluSp"; transcript_id "Alu";	-	-	transcript,exon,3UTR&transcript	TMEM120B&RHOF	-
chr12	121780224	A	1	17	55.12	[14, 0, 3, 0]	AG	0.18	-	-	-	-	-	SINE	AluSp"; transcript_id "Alu";	-	-	transcript,exon,3UTR&transcript	TMEM120B&RHOF	-
chr12	121780237	A	1	17	60.24	[13, 0, 4, 0]	AG	0.24	-	-	-	-	-	SINE	AluSp"; transcript_id "Alu";	-	-	transcript,exon,3UTR&transcript	TMEM120B&RHOF	-
chr12	121780320	A	1	23	57.35	[16, 0, 7, 0]	AG	0.30	-	-	-	-	-	SINE	AluSp"; transcript_id "Alu";	-	-	transcript,exon,3UTR&transcript	TMEM120B&RHOF	-
chr12	122074634	A	1	11	52.73	[8, 0, 3, 0]	AG	0.27	-	-	-	-	-	SINE	AluSx1"; transcript_id "Alu";	-	-	-	-	-
chr12	122074635	A	1	11	51.45	[8, 0, 3, 0]	AG	0.27	-	-	-	-	-	SINE	AluSx1"; transcript_id "Alu";	-	-	-	-	-
chr12	122077752	A	1	13	51.23	[8, 0, 5, 0]	AG	0.38	-	-	-	-	-	SINE	AluSz"; transcript_id "Alu";	-	-	-	-	-
chr12	122144756	A	1	52	54.31	[47, 0, 5, 0]	AG	0.10	-	-	-	-	-	SINE	AluSx"; transcript_id "Alu";	-	-	transcript,exon,3UTR	MLXIP	-
chr12	122144766	A	1	45	51.78	[40, 0, 5, 0]	AG	0.11	-	-	-	-	-	SINE	AluSx"; transcript_id "Alu";	-	-	transcript,exon,3UTR	MLXIP	-
chr12	122417354	A	0	24	37.00	[20, 0, 4, 0]	AG	0.17	-	-	-	-	-	SINE	AluJr4"; transcript_id "Alu";	-	-	transcript	CLIP1	-
chr12	122417406	A	0	13	37.00	[9, 0, 4, 0]	AG	0.31	-	-	-	-	-	SINE	AluJr4"; transcript_id "Alu";	-	-	transcript	CLIP1	-
chr12	123661548	A	1	77	60.48	[54, 0, 23, 0]	AG	0.30	-	-	-	-	-	SINE	AluSx4"; transcript_id "Alu";	-	-	transcript,exon,3UTR	GTF2H3	-
chr12	123662050	A	1	26	56.42	[23, 0, 3, 0]	AG	0.12	-	-	-	-	-	SINE	AluSq2"; transcript_id "Alu";	-	-	transcript,exon,3UTR	GTF2H3	-
chr12	125027523	A	1	11	50.45	[3, 0, 8, 0]	AG	0.73	-	-	-	-	-	SINE	AluSx1"; transcript_id "Alu";	-	-	transcript,exon,3UTR	BRI3BP	-
chr12	125027555	A	1	14	68.71	[4, 0, 10, 0]	AG	0.71	-	-	-	-	-	SINE	AluSx1"; transcript_id "Alu";	-	-	transcript,exon,3UTR	BRI3BP	-
chr12	125027615	A	1	14	52.86	[10, 0, 4, 0]	AG	0.29	-	-	-	-	-	SINE	AluSx1"; transcript_id "Alu";	-	-	transcript,exon,3UTR	BRI3BP	-
chr12	125027627	A	1	15	51.80	[11, 0, 4, 0]	AG	0.27	-	-	-	-	-	SINE	AluSx1"; transcript_id "Alu";	-	-	transcript,exon,3UTR	BRI3BP	-
chr12	125027894	A	1	28	52.86	[2, 0, 26, 0]	AG	0.93	-	-	-	-	-	SINE	AluY"; transcript_id "Alu";	-	-	transcript,exon,3UTR	BRI3BP	-
chr12	125027898	A	1	29	53.97	[22, 0, 7, 0]	AG	0.24	-	-	-	-	-	SINE	AluY"; transcript_id "Alu";	-	-	transcript,exon,3UTR	BRI3BP	-
chr12	125027947	A	1	34	52.59	[28, 0, 6, 0]	AG	0.18	-	-	-	-	-	SINE	AluY"; transcript_id "Alu";	-	-	transcript,exon,3UTR	BRI3BP	-
chr12	125027948	A	1	31	54.48	[24, 0, 7, 0]	AG	0.23	-	-	-	-	-	SINE	AluY"; transcript_id "Alu";	-	-	transcript,exon,3UTR	BRI3BP	-
chr12	125027949	A	1	30	55.53	[21, 0, 9, 0]	AG	0.30	-	-	-	-	-	SINE	AluY"; transcript_id "Alu";	-	-	transcript,exon,3UTR	BRI3BP	-
chr12	125027961	A	1	33	52.33	[28, 0, 5, 0]	AG	0.15	-	-	-	-	-	SINE	AluY"; transcript_id "Alu";	-	-	transcript,exon,3UTR	BRI3BP	-
chr12	125029259	A	1	20	62.90	[13, 0, 7, 0]	AG	0.35	-	-	-	-	-	SINE	AluSx1"; transcript_id "Alu";	-	-	transcript,exon,3UTR	BRI3BP	-
chr12	130791443	A	0	47	60.36	[41, 0, 6, 0]	AG	0.13	-	-	-	-	-	SINE	AluSx3"; transcript_id "Alu";	-	-	3UTR,exon,transcript	STX2	-
chr12	130802227	A	0	13	51.23	[10, 0, 3, 0]	AG	0.23	-	-	-	-	-	SINE	AluSz"; transcript_id "Alu";	-	-	transcript	STX2	-
chr12	130802336	A	0	13	48.38	[4, 0, 9, 0]	AG	0.69	-	-	-	-	-	SINE	AluSz"; transcript_id "Alu";	-	-	transcript	STX2	-
chr12	130802380	A	0	20	56.75	[13, 0, 7, 0]	AG	0.35	-	-	-	-	-	SINE	AluSz"; transcript_id "Alu";	-	-	transcript	STX2	-
chr12	130802391	A	0	19	62.32	[9, 0, 10, 0]	AG	0.53	-	-	-	-	-	SINE	AluSz"; transcript_id "Alu";	-	-	transcript	STX2	-
chr12	130802392	A	0	19	62.32	[16, 0, 3, 0]	AG	0.16	-	-	-	-	-	SINE	AluSz"; transcript_id "Alu";	-	-	transcript	STX2	-
chr12	130802400	A	0	20	61.05	[16, 0, 4, 0]	AG	0.20	-	-	-	-	-	SINE	AluSz"; transcript_id "Alu";	-	-	transcript	STX2	-
chr12	130802435	A	0	15	58.40	[10, 0, 5, 0]	AG	0.33	-	-	-	-	-	SINE	AluSz"; transcript_id "Alu";	-	-	transcript	STX2	-
chr12	130802595	A	0	26	56.85	[21, 0, 5, 0]	AG	0.19	-	-	-	-	-	SINE	AluJr"; transcript_id "Alu";	-	-	transcript	STX2	-
chr12	130802690	A	0	20	53.60	[16, 0, 4, 0]	AG	0.20	-	-	-	-	-	SINE	AluJr"; transcript_id "Alu";	-	-	transcript	STX2	-
chr12	130802709	A	0	18	42.50	[6, 0, 12, 0]	AG	0.67	-	-	-	-	-	SINE	AluJr"; transcript_id "Alu";	-	-	transcript	STX2	-
chr12	130802714	A	0	18	41.06	[11, 0, 7, 0]	AG	0.39	-	-	-	-	-	SINE	AluJr"; transcript_id "Alu";	-	-	transcript	STX2	-
chr12	130802715	A	0	18	37.00	[6, 0, 12, 0]	AG	0.67	-	-	-	-	-	SINE	AluJr"; transcript_id "Alu";	-	-	transcript	STX2	-
chr12	130802723	A	0	10	37.00	[6, 0, 4, 0]	AG	0.40	-	-	-	-	-	SINE	AluJr"; transcript_id "Alu";	-	-	transcript	STX2	-
chr12	130802746	A	0	15	39.47	[12, 0, 3, 0]	AG	0.20	-	-	-	-	-	SINE	AluJr"; transcript_id "Alu";	-	-	transcript	STX2	-
chr12	130802751	A	0	12	40.08	[9, 0, 3, 0]	AG	0.25	-	-	-	-	-	SINE	AluJr"; transcript_id "Alu";	-	-	transcript	STX2	-
chr12	130803280	A	0	15	66.53	[1, 0, 14, 0]	AG	0.93	-	-	-	-	-	SINE	AluJr"; transcript_id "Alu";	-	-	transcript	STX2	-
chr12	130803283	A	0	15	67.47	[10, 0, 5, 0]	AG	0.33	-	-	-	-	-	SINE	AluJr"; transcript_id "Alu";	-	-	transcript	STX2	-
chr12	130803284	A	0	15	68.27	[9, 0, 6, 0]	AG	0.40	-	-	-	-	-	SINE	AluJr"; transcript_id "Alu";	-	-	transcript	STX2	-
chr12	130803290	A	0	18	63.06	[0, 0, 18, 0]	AG	1.00	-	-	-	-	-	SINE	AluJr"; transcript_id "Alu";	-	-	transcript	STX2	-
chr12	130803297	A	0	17	70.29	[11, 0, 6, 0]	AG	0.35	-	-	-	-	-	SINE	AluJr"; transcript_id "Alu";	-	-	transcript	STX2	-
chr12	130803298	A	0	17	69.65	[5, 0, 12, 0]	AG	0.71	-	-	-	-	-	SINE	AluJr"; transcript_id "Alu";	-	-	transcript	STX2	-
chr12	130803304	A	0	16	69.38	[0, 0, 16, 0]	AG	1.00	-	-	-	-	-	SINE	AluJr"; transcript_id "Alu";	-	-	transcript	STX2	-
chr12	130803309	A	0	16	66.25	[9, 0, 7, 0]	AG	0.44	-	-	-	-	-	SINE	AluJr"; transcript_id "Alu";	-	-	transcript	STX2	-
chr12	130803529	A	0	13	54.00	[8, 0, 5, 0]	AG	0.38	-	-	-	-	-	SINE	AluJr"; transcript_id "Alu";	-	-	transcript	STX2	-
chr12	130803555	A	0	10	60.50	[0, 0, 10, 0]	AG	1.00	-	-	-	-	-	SINE	AluJr"; transcript_id "Alu";	-	-	transcript	STX2	-
chr12	130803584	A	0	10	60.30	[3, 0, 7, 0]	AG	0.70	-	-	-	-	-	SINE	AluJr"; transcript_id "Alu";	-	-	transcript	STX2	-
chr12	132721370	A	1	268	59.27	[215, 0, 53, 0]	AG	0.20	-	-	-	-	-	SINE	AluJo"; transcript_id "Alu";	-	-	transcript,exon,3UTR	PGAM5	-
chr12	132721388	A	1	274	59.04	[245, 0, 29, 0]	AG	0.11	-	-	-	-	-	SINE	AluJo"; transcript_id "Alu";	-	-	transcript,exon,3UTR	PGAM5	-
chr12	132721509	A	1	85	54.55	[66, 0, 19, 0]	AG	0.22	-	-	-	-	-	SINE	AluJo"; transcript_id "Alu";	-	-	transcript,exon,3UTR	PGAM5	-
chr12	132721753	A	1	157	58.45	[66, 0, 91, 0]	AG	0.58	-	-	-	-	-	SINE	AluSq"; transcript_id "Alu";	-	-	transcript,exon,3UTR	PGAM5	-
chr12	132721763	A	1	189	54.02	[164, 0, 25, 0]	AG	0.13	-	-	-	-	-	SINE	AluSq"; transcript_id "Alu";	-	-	transcript,exon,3UTR	PGAM5	-
chr12	132721837	A	1	213	60.23	[131, 0, 82, 0]	AG	0.38	-	-	-	-	-	SINE	AluSq"; transcript_id "Alu";	-	-	transcript,exon,3UTR	PGAM5	-
chr12	132769978	A	0	48	59.10	[40, 0, 8, 0]	AG	0.17	-	-	-	-	-	SINE	AluSx1"; transcript_id "Alu";	-	-	3UTR,exon,transcript	GOLGA3	-
chr12	132770000	A	0	52	60.94	[38, 0, 14, 0]	AG	0.27	-	-	-	-	-	SINE	AluSx1"; transcript_id "Alu";	-	-	3UTR,exon,transcript	GOLGA3	-
chr12	132770042	A	0	42	61.69	[38, 0, 4, 0]	AG	0.10	-	-	-	-	-	SINE	AluSx1"; transcript_id "Alu";	-	-	3UTR,exon,transcript	GOLGA3	-
chr12	132770121	A	0	31	62.03	[27, 0, 4, 0]	AG	0.13	-	-	-	-	-	SINE	AluSx1"; transcript_id "Alu";	-	-	3UTR,exon,transcript	GOLGA3	-
chr12	132770150	A	0	25	51.32	[21, 0, 4, 0]	AG	0.16	-	-	-	-	-	SINE	AluSx1"; transcript_id "Alu";	-	-	3UTR,exon,transcript	GOLGA3	-
chr12	132770916	A	0	22	69.50	[16, 0, 6, 0]	AG	0.27	-	-	-	-	-	SINE	AluSx"; transcript_id "Alu";	-	-	3UTR,exon,transcript	GOLGA3	-
chr12	132772326	A	0	24	55.50	[19, 0, 5, 0]	AG	0.21	-	-	-	-	-	SINE	AluSz"; transcript_id "Alu";	-	-	3UTR,exon,transcript	GOLGA3	-
chr12	132863990	A	0	12	73.00	[7, 0, 5, 0]	AG	0.42	-	-	-	-	-	SINE	AluJo"; transcript_id "Alu";	-	-	transcript	CHFR	-
chr12	133085094	A	1	12	37.00	[0, 0, 12, 0]	AG	1.00	-	-	-	-	-	SINE	AluSq10"; transcript_id "Alu";	-	-	transcript	ZNF140	-
chr12	133085099	A	1	16	46.94	[5, 0, 11, 0]	AG	0.69	-	-	-	-	-	SINE	AluSq10"; transcript_id "Alu";	-	-	transcript	ZNF140	-
chr12	133085142	A	1	23	55.26	[6, 0, 17, 0]	AG	0.74	-	-	-	-	-	SINE	AluSq10"; transcript_id "Alu";	-	-	transcript	ZNF140	-
chr12	133085154	A	1	18	61.67	[5, 0, 13, 0]	AG	0.72	-	-	-	-	-	SINE	AluSq10"; transcript_id "Alu";	-	-	transcript	ZNF140	-
chr12	133085164	A	1	18	61.67	[12, 0, 6, 0]	AG	0.33	-	-	-	-	-	SINE	AluSq10"; transcript_id "Alu";	-	-	transcript	ZNF140	-
chr12	133085208	A	1	18	61.00	[12, 0, 6, 0]	AG	0.33	-	-	-	-	-	SINE	AluSq10"; transcript_id "Alu";	-	-	transcript	ZNF140	-
chr12	133208548	A	1	10	48.10	[5, 0, 5, 0]	AG	0.50	-	-	-	-	-	SINE	AluJo"; transcript_id "Alu";	-	-	transcript,exon,3UTR	ZNF268	-
chr13	19672245	A	1	16	55.50	[9, 0, 7, 0]	AG	0.44	-	-	-	-	-	SINE	AluSp"; transcript_id "Alu";	-	-	transcript,exon,3UTR	MPHOSPH8	-
chr13	19672262	A	1	16	66.31	[11, 0, 5, 0]	AG	0.31	-	-	-	-	-	SINE	AluSp"; transcript_id "Alu";	-	-	transcript,exon,3UTR	MPHOSPH8	-
chr13	19672850	A	1	15	53.47	[12, 0, 3, 0]	AG	0.20	-	-	-	-	-	SINE	AluJb"; transcript_id "Alu";	-	-	transcript,exon,3UTR	MPHOSPH8	-
chr13	19672866	A	1	15	51.00	[12, 0, 3, 0]	AG	0.20	-	-	-	-	-	SINE	AluJb"; transcript_id "Alu";	-	-	transcript,exon,3UTR	MPHOSPH8	-
chr13	19672935	A	1	18	56.89	[15, 0, 3, 0]	AG	0.17	-	-	-	-	-	SINE	AluJb"; transcript_id "Alu";	-	-	transcript,exon,3UTR	MPHOSPH8	-
chr13	19672958	A	1	18	50.06	[15, 0, 3, 0]	AG	0.17	-	-	-	-	-	SINE	AluJb"; transcript_id "Alu";	-	-	transcript,exon,3UTR	MPHOSPH8	-
chr13	19672976	A	1	17	52.24	[6, 0, 11, 0]	AG	0.65	-	-	-	-	-	SINE	AluJb"; transcript_id "Alu";	-	-	transcript,exon,3UTR	MPHOSPH8	-
chr13	21145193	A	1	24	37.00	[15, 0, 9, 0]	AG	0.38	-	-	-	-	-	SINE	AluSx"; transcript_id "Alu";	-	-	transcript,CDS,exon	SAP18	-
chr13	21374437	A	0	158	58.32	[109, 0, 49, 0]	AG	0.31	-	-	-	-	-	SINE	AluSx"; transcript_id "Alu";	-	-	transcript&3UTR,exon,transcript	MIPEPP3&ZDHHC20	-
chr13	21374438	A	0	153	58.92	[116, 0, 37, 0]	AG	0.24	-	-	-	-	-	SINE	AluSx"; transcript_id "Alu";	-	-	transcript&3UTR,exon,transcript	MIPEPP3&ZDHHC20	-
chr13	21374439	A	0	156	58.45	[134, 0, 22, 0]	AG	0.14	-	-	-	-	-	SINE	AluSx"; transcript_id "Alu";	-	-	transcript&3UTR,exon,transcript	MIPEPP3&ZDHHC20	-
chr13	21374485	A	0	147	56.84	[131, 0, 16, 0]	AG	0.11	-	-	-	-	-	SINE	AluSx"; transcript_id "Alu";	-	-	transcript&3UTR,exon,transcript	MIPEPP3&ZDHHC20	-
chr13	21374508	A	0	147	56.31	[129, 0, 18, 0]	AG	0.12	-	-	-	-	-	SINE	AluSx"; transcript_id "Alu";	-	-	transcript&3UTR,exon,transcript	MIPEPP3&ZDHHC20	-
chr13	21374889	A	0	88	52.80	[71, 0, 17, 0]	AG	0.19	-	-	-	-	-	SINE	AluSz"; transcript_id "Alu";	-	-	transcript&3UTR,exon,transcript	MIPEPP3&ZDHHC20	-
chr13	21374899	A	0	104	55.13	[86, 0, 18, 0]	AG	0.17	-	-	-	-	-	SINE	AluSz"; transcript_id "Alu";	-	-	transcript&3UTR,exon,transcript	MIPEPP3&ZDHHC20	-
chr13	21374908	A	0	126	49.75	[104, 0, 22, 0]	AG	0.17	-	-	-	-	-	SINE	AluSz"; transcript_id "Alu";	-	-	transcript&3UTR,exon,transcript	MIPEPP3&ZDHHC20	-
chr13	21374916	A	0	139	50.56	[115, 0, 24, 0]	AG	0.17	-	-	-	-	-	SINE	AluSz"; transcript_id "Alu";	-	-	transcript&3UTR,exon,transcript	MIPEPP3&ZDHHC20	-
chr13	21375012	A	0	148	60.58	[130, 0, 18, 0]	AG	0.12	-	-	-	-	-	SINE	AluSz"; transcript_id "Alu";	-	-	transcript&3UTR,exon,transcript	MIPEPP3&ZDHHC20	-
chr13	21375022	A	0	146	59.38	[77, 0, 69, 0]	AG	0.47	-	-	-	-	-	SINE	AluSz"; transcript_id "Alu";	-	-	transcript&3UTR,exon,transcript	MIPEPP3&ZDHHC20	-
chr13	22896304	A	1	11	47.09	[7, 0, 4, 0]	AG	0.36	-	-	-	-	-	SINE	AluSz6"; transcript_id "Alu";	-	-	transcript	LINC00621	-
chr13	22896305	A	1	11	46.00	[7, 0, 4, 0]	AG	0.36	-	-	-	-	-	SINE	AluSz6"; transcript_id "Alu";	-	-	transcript	LINC00621	-
chr13	32399996	A	1	11	52.73	[6, 0, 5, 0]	AG	0.45	-	-	-	-	-	SINE	AluSx"; transcript_id "Alu";	-	-	-	-	-
chr13	32400038	A	1	13	58.85	[6, 0, 7, 0]	AG	0.54	-	-	-	-	-	SINE	AluSx"; transcript_id "Alu";	-	-	-	-	-
chr13	32523573	A	0	11	50.45	[7, 0, 4, 0]	AG	0.36	-	-	-	-	-	SINE	AluSg7"; transcript_id "Alu";	-	-	transcript	N4BP2L2	-
chr13	32524891	A	0	10	50.50	[5, 0, 5, 0]	AG	0.50	-	-	-	-	-	SINE	AluJb"; transcript_id "Alu";	-	-	transcript	N4BP2L2	-
chr13	32524901	A	0	12	51.42	[3, 0, 9, 0]	AG	0.75	-	-	-	-	-	SINE	AluJb"; transcript_id "Alu";	-	-	transcript	N4BP2L2	-
chr13	32524907	A	0	12	50.42	[8, 0, 4, 0]	AG	0.33	-	-	-	-	-	SINE	AluJb"; transcript_id "Alu";	-	-	transcript	N4BP2L2	-
chr13	36846238	A	0	24	67.88	[17, 0, 7, 0]	AG	0.29	-	-	-	-	-	SINE	AluSc"; transcript_id "Alu";	-	-	3UTR,exon,transcript	SMAD9	-
chr13	36846239	A	0	23	68.04	[20, 0, 3, 0]	AG	0.13	-	-	-	-	-	SINE	AluSc"; transcript_id "Alu";	-	-	3UTR,exon,transcript	SMAD9	-
chr13	36846246	C	0	24	69.92	[0, 16, 0, 8]	CT	0.33	-	-	-	-	-	SINE	AluSc"; transcript_id "Alu";	-	-	3UTR,exon,transcript	SMAD9	-
chr13	36846248	A	0	23	72.39	[15, 0, 8, 0]	AG	0.35	-	-	-	-	-	SINE	AluSc"; transcript_id "Alu";	-	-	3UTR,exon,transcript	SMAD9	-
chr13	40811302	A	1	13	58.85	[10, 0, 3, 0]	AG	0.23	-	-	-	-	-	SINE	AluSg"; transcript_id "Alu";	-	-	transcript,exon,3UTR&transcript	SLC25A15&TPTE2P5	-
chr13	40811303	A	1	13	59.77	[8, 0, 5, 0]	AG	0.38	-	-	-	-	-	SINE	AluSg"; transcript_id "Alu";	-	-	transcript,exon,3UTR&transcript	SLC25A15&TPTE2P5	-
chr13	40937882	A	0	11	37.00	[7, 0, 4, 0]	AG	0.36	-	-	-	-	-	SINE	AluSx1"; transcript_id "Alu";	-	-	transcript	ELF1	-
chr13	41257746	A	0	19	37.00	[12, 0, 7, 0]	AG	0.37	-	-	-	-	-	SINE	AluJo"; transcript_id "Alu";	-	-	transcript	MTRF1	-
chr13	42240869	C	1	20	66.60	[0, 17, 0, 3]	CT	0.15	-	-	-	-	-	SINE	AluSx"; transcript_id "Alu";	-	-	transcript,exon,3UTR	DGKH	-
chr13	45030449	A	1	22	66.18	[16, 0, 6, 0]	AG	0.27	-	-	-	-	-	SINE	AluSx"; transcript_id "Alu";	-	-	transcript	GPALPP1	-
chr13	45030509	A	1	12	59.50	[6, 0, 6, 0]	AG	0.50	-	-	-	-	-	SINE	AluSx"; transcript_id "Alu";	-	-	transcript	GPALPP1	-
chr13	45030623	A	1	17	37.00	[13, 0, 4, 0]	AG	0.24	-	-	-	-	-	SINE	AluSx"; transcript_id "Alu";	-	-	transcript	GPALPP1	-
chr13	45030646	A	1	16	60.19	[5, 0, 11, 0]	AG	0.69	-	-	-	-	-	SINE	AluSx"; transcript_id "Alu";	-	-	transcript	GPALPP1	-
chr13	45030658	A	1	17	69.65	[13, 0, 4, 0]	AG	0.24	-	-	-	-	-	SINE	AluSx"; transcript_id "Alu";	-	-	transcript	GPALPP1	-
chr13	45031009	A	1	10	48.10	[0, 0, 10, 0]	AG	1.00	-	-	-	-	-	SINE	AluSq2"; transcript_id "Alu";	-	-	transcript	GPALPP1	-
chr13	45333124	A	0	14	52.79	[11, 0, 3, 0]	AG	0.21	-	-	-	-	-	SINE	AluJr"; transcript_id "Alu";	-	-	-	-	-
chr13	45516236	A	1	89	37.00	[69, 0, 20, 0]	AG	0.22	-	-	-	-	-	-	-	-	-	transcript,CDS,exon	COG3	-
chr13	48342627	T	1	172	37.00	[0, 75, 0, 97]	TC	0.44	-	-	-	-	-	-	-	-	-	transcript,CDS,exon	RB1	-
chr13	49991331	A	0	10	37.00	[6, 0, 4, 0]	AG	0.40	-	-	-	-	-	SINE	AluJb"; transcript_id "Alu";	-	-	transcript	DLEU2	-
chr13	49991337	A	0	10	37.00	[6, 0, 4, 0]	AG	0.40	-	-	-	-	-	SINE	AluJb"; transcript_id "Alu";	-	-	transcript	DLEU2	-
chr13	49991366	A	0	11	37.00	[7, 0, 4, 0]	AG	0.36	-	-	-	-	-	SINE	AluJb"; transcript_id "Alu";	-	-	transcript	DLEU2	-
chr13	52630414	A	1	10	37.00	[5, 0, 5, 0]	AG	0.50	-	-	-	-	-	SINE	AluSz"; transcript_id "Alu";	-	-	transcript	HNRNPA1L2	-
chr13	52630436	A	1	16	46.25	[13, 0, 3, 0]	AG	0.19	-	-	-	-	-	SINE	AluSz"; transcript_id "Alu";	-	-	transcript	HNRNPA1L2	-
chr13	52630518	A	1	11	61.73	[8, 0, 3, 0]	AG	0.27	-	-	-	-	-	SINE	AluSz"; transcript_id "Alu";	-	-	transcript	HNRNPA1L2	-
chr13	52691218	A	1	14	57.29	[7, 0, 7, 0]	AG	0.50	-	-	-	-	-	SINE	AluJb"; transcript_id "Alu";	-	-	transcript,exon,3UTR	SUGT1	-
chr13	52691226	A	1	14	56.29	[8, 0, 6, 0]	AG	0.43	-	-	-	-	-	SINE	AluJb"; transcript_id "Alu";	-	-	transcript,exon,3UTR	SUGT1	-
[truncated: 6,182 more rows]

## Sheet: EDB-2-24h
Region	Position	Reference	Strand	Coverage-q30	MeanQ	BaseCount[A,C,G,T]	AllSubs	Frequency	gCoverage-q30	gMeanQ	gBaseCount[A,C,G,T]	gAllSubs	gFrequency	rmsk_feat	rmsk_git	snp151_feat	snp151_git	RefSeq_feat	RefSeq_git	REDIportal[ed-knownEditing]
chr1	1663567	A	0	10	51.80	[5, 0, 5, 0]	AG	0.50	-	-	-	-	-	SINE	AluSg"; transcript_id "Alu";	-	-	3UTR,exon,transcript	SLC35E2B	-
chr1	1663568	A	0	10	51.80	[7, 0, 3, 0]	AG	0.30	-	-	-	-	-	SINE	AluSg"; transcript_id "Alu";	-	-	3UTR,exon,transcript	SLC35E2B	-
chr1	1663635	A	0	15	56.73	[12, 0, 3, 0]	AG	0.20	-	-	-	-	-	SINE	AluSg"; transcript_id "Alu";	-	-	3UTR,exon,transcript	SLC35E2B	-
chr1	1664133	A	2	10	59.20	[6, 0, 4, 0]	AG	0.40	-	-	-	-	-	SINE	AluJo"; transcript_id "Alu";	-	-	3UTR,exon,transcript	SLC35E2B	-
chr1	6222323	A	0	10	59.20	[7, 0, 3, 0]	AG	0.30	-	-	-	-	-	SINE	AluSz"; transcript_id "Alu";	-	-	3UTR,exon,transcript	ICMT	-
chr1	6222341	A	0	10	55.40	[4, 0, 6, 0]	AG	0.60	-	-	-	-	-	SINE	AluSz"; transcript_id "Alu";	-	-	3UTR,exon,transcript	ICMT	-
chr1	6223200	A	0	12	57.58	[4, 0, 8, 0]	AG	0.67	-	-	-	-	-	SINE	AluSx3"; transcript_id "Alu";	-	-	3UTR,exon,transcript	ICMT	-
chr1	6522089	A	0	19	58.42	[16, 0, 3, 0]	AG	0.16	-	-	-	-	-	SINE	AluSq4"; transcript_id "Alu";	-	-	3UTR,exon,transcript	NOL9	-
chr1	6522101	A	0	16	56.31	[13, 0, 3, 0]	AG	0.19	-	-	-	-	-	SINE	AluSq4"; transcript_id "Alu";	-	-	3UTR,exon,transcript	NOL9	-
chr1	6522328	A	0	17	63.18	[14, 0, 3, 0]	AG	0.18	-	-	-	-	-	SINE	AluSx1"; transcript_id "Alu";	-	-	3UTR,exon,transcript	NOL9	-
chr1	6523335	A	0	11	57.18	[4, 0, 7, 0]	AG	0.64	-	-	-	-	-	SINE	AluSq"; transcript_id "Alu";	-	-	3UTR,exon,transcript	NOL9	-
chr1	6523467	A	0	10	50.60	[6, 0, 4, 0]	AG	0.40	-	-	-	-	-	SINE	AluSq"; transcript_id "Alu";	-	-	3UTR,exon,transcript	NOL9	-
chr1	6523479	A	0	10	51.80	[6, 0, 4, 0]	AG	0.40	-	-	-	-	-	SINE	AluSq"; transcript_id "Alu";	-	-	3UTR,exon,transcript	NOL9	-
chr1	7920465	A	0	11	67.27	[2, 0, 9, 0]	AG	0.82	-	-	-	-	-	SINE	AluJb"; transcript_id "Alu";	-	-	3UTR,exon,transcript	TNFRSF9	-
chr1	9928768	A	0	10	55.50	[6, 0, 4, 0]	AG	0.40	-	-	-	-	-	SINE	AluSp"; transcript_id "Alu";	-	-	transcript,3UTR,exon	LZIC	-
chr1	9928793	A	0	10	59.20	[6, 0, 4, 0]	AG	0.40	-	-	-	-	-	SINE	AluSp"; transcript_id "Alu";	-	-	transcript,3UTR,exon	LZIC	-
chr1	10457219	A	0	15	48.53	[8, 0, 7, 0]	AG	0.47	-	-	-	-	-	SINE	AluJr4"; transcript_id "Alu";	-	-	3UTR,exon,transcript	DFFA	-
chr1	10457256	A	0	14	52.00	[11, 0, 3, 0]	AG	0.21	-	-	-	-	-	SINE	AluJr4"; transcript_id "Alu";	-	-	3UTR,exon,transcript	DFFA	-
chr1	10457257	A	0	12	55.50	[9, 0, 3, 0]	AG	0.25	-	-	-	-	-	SINE	AluJr4"; transcript_id "Alu";	-	-	3UTR,exon,transcript	DFFA	-
chr1	10457566	A	0	12	53.50	[7, 0, 5, 0]	AG	0.42	-	-	-	-	-	SINE	AluSx1"; transcript_id "Alu";	-	-	3UTR,exon,transcript	DFFA	-
chr1	10457578	A	0	13	54.08	[10, 0, 3, 0]	AG	0.23	-	-	-	-	-	SINE	AluSx1"; transcript_id "Alu";	-	-	3UTR,exon,transcript	DFFA	-
chr1	10457632	A	0	11	61.73	[6, 0, 5, 0]	AG	0.45	-	-	-	-	-	SINE	AluSx1"; transcript_id "Alu";	-	-	3UTR,exon,transcript	DFFA	-
chr1	10458677	A	0	14	50.21	[10, 0, 4, 0]	AG	0.29	-	-	-	-	-	SINE	AluSx1"; transcript_id "Alu";	-	-	3UTR,exon,transcript	DFFA	-
chr1	10458769	A	0	19	65.58	[13, 0, 6, 0]	AG	0.32	-	-	-	-	-	SINE	AluSx1"; transcript_id "Alu";	-	-	3UTR,exon,transcript	DFFA	-
chr1	10458816	A	0	17	58.06	[13, 0, 4, 0]	AG	0.24	-	-	-	-	-	SINE	AluSx1"; transcript_id "Alu";	-	-	3UTR,exon,transcript	DFFA	-
chr1	10458918	A	0	22	70.64	[19, 0, 3, 0]	AG	0.14	-	-	-	-	-	SINE	AluSx3"; transcript_id "Alu";	-	-	3UTR,exon,transcript	DFFA	-
chr1	10458919	A	0	22	67.23	[18, 0, 4, 0]	AG	0.18	-	-	-	-	-	SINE	AluSx3"; transcript_id "Alu";	-	-	3UTR,exon,transcript	DFFA	-
chr1	10458991	A	0	23	54.17	[19, 0, 4, 0]	AG	0.17	-	-	-	-	-	SINE	AluSx3"; transcript_id "Alu";	-	-	3UTR,exon,transcript	DFFA	-
chr1	10459007	A	0	18	52.00	[12, 0, 6, 0]	AG	0.33	-	-	-	-	-	SINE	AluSx3"; transcript_id "Alu";	-	-	3UTR,exon,transcript	DFFA	-
chr1	10459017	A	0	21	52.86	[17, 0, 4, 0]	AG	0.19	-	-	-	-	-	SINE	AluSx3"; transcript_id "Alu";	-	-	3UTR,exon,transcript	DFFA	-
chr1	10459875	A	0	16	53.06	[13, 0, 3, 0]	AG	0.19	-	-	-	-	-	SINE	AluJr"; transcript_id "Alu";	-	-	3UTR,exon,transcript	DFFA	-
chr1	10460121	A	0	10	51.80	[2, 0, 8, 0]	AG	0.80	-	-	-	-	-	SINE	AluSx"; transcript_id "Alu";	-	-	3UTR,exon,transcript	DFFA	-
chr1	10460448	A	0	13	56.92	[10, 0, 3, 0]	AG	0.23	-	-	-	-	-	SINE	AluSx1"; transcript_id "Alu";	-	-	3UTR,exon,transcript	DFFA	-
chr1	10460492	A	0	12	56.58	[9, 0, 3, 0]	AG	0.25	-	-	-	-	-	SINE	AluSx1"; transcript_id "Alu";	-	-	3UTR,exon,transcript	DFFA	-
chr1	10460626	A	0	15	51.80	[12, 0, 3, 0]	AG	0.20	-	-	-	-	-	SINE	AluSc8"; transcript_id "Alu";	-	-	3UTR,exon,transcript	DFFA	-
chr1	10460658	A	0	17	63.18	[14, 0, 3, 0]	AG	0.18	-	-	-	-	-	SINE	AluSc8"; transcript_id "Alu";	-	-	3UTR,exon,transcript	DFFA	-
chr1	10461037	A	0	14	56.21	[10, 0, 4, 0]	AG	0.29	-	-	-	-	-	SINE	AluY"; transcript_id "Alu";	-	-	3UTR,exon,transcript	DFFA	-
chr1	10461143	A	0	20	56.70	[15, 0, 5, 0]	AG	0.25	-	-	-	-	-	SINE	AluY"; transcript_id "Alu";	-	-	3UTR,exon,transcript	DFFA	-
chr1	10461197	A	0	19	58.42	[16, 0, 3, 0]	AG	0.16	-	-	-	-	-	SINE	AluY"; transcript_id "Alu";	-	-	3UTR,exon,transcript	DFFA	-
chr1	19217385	A	0	12	49.33	[7, 0, 5, 0]	AG	0.42	-	-	-	-	-	SINE	AluSz"; transcript_id "Alu";	-	-	transcript&3UTR,exon,transcript	EMC1-AS1&EMC1	-
chr1	19217425	A	0	10	55.50	[7, 0, 3, 0]	AG	0.30	-	-	-	-	-	SINE	AluSz"; transcript_id "Alu";	-	-	transcript&3UTR,exon,transcript	EMC1-AS1&EMC1	-
chr1	19217503	A	0	10	58.00	[7, 0, 3, 0]	AG	0.30	-	-	-	-	-	SINE	AluSz"; transcript_id "Alu";	-	-	transcript&3UTR,exon,transcript	EMC1-AS1&EMC1	-
chr1	19258999	A	1	80	57.99	[69, 0, 11, 0]	AG	0.14	-	-	-	-	-	SINE	AluSc8"; transcript_id "Alu";	-	-	transcript,exon,3UTR	MRTO4	-
chr1	19259008	A	1	74	54.61	[64, 0, 10, 0]	AG	0.14	-	-	-	-	-	SINE	AluSc8"; transcript_id "Alu";	-	-	transcript,exon,3UTR	MRTO4	-
chr1	19259013	A	1	80	57.98	[72, 0, 8, 0]	AG	0.10	-	-	-	-	-	SINE	AluSc8"; transcript_id "Alu";	-	-	transcript,exon,3UTR	MRTO4	-
chr1	19259025	A	1	81	55.22	[50, 0, 31, 0]	AG	0.38	-	-	-	-	-	SINE	AluSc8"; transcript_id "Alu";	-	-	transcript,exon,3UTR	MRTO4	-
chr1	19259060	A	1	69	58.28	[51, 0, 18, 0]	AG	0.26	-	-	-	-	-	SINE	AluSc8"; transcript_id "Alu";	-	-	transcript,exon,3UTR	MRTO4	-
chr1	19259961	A	1	39	56.31	[24, 0, 15, 0]	AG	0.38	-	-	-	-	-	SINE	AluSz"; transcript_id "Alu";	-	-	transcript,exon,3UTR	MRTO4	-
chr1	19260007	A	1	38	62.66	[7, 0, 31, 0]	AG	0.82	-	-	-	-	-	SINE	AluSz"; transcript_id "Alu";	-	-	transcript,exon,3UTR	MRTO4	-
chr1	19260026	A	1	37	56.68	[26, 0, 11, 0]	AG	0.30	-	-	-	-	-	SINE	AluSz"; transcript_id "Alu";	-	-	transcript,exon,3UTR	MRTO4	-
chr1	19260038	A	1	38	53.89	[28, 0, 10, 0]	AG	0.26	-	-	-	-	-	SINE	AluSz"; transcript_id "Alu";	-	-	transcript,exon,3UTR	MRTO4	-
chr1	19329081	A	1	24	47.79	[21, 0, 3, 0]	AG	0.12	-	-	-	-	-	SINE	AluSz"; transcript_id "Alu";	-	-	transcript,exon,3UTR	SLC66A1	-
chr1	19329136	A	1	23	65.96	[17, 0, 6, 0]	AG	0.26	-	-	-	-	-	SINE	AluSz"; transcript_id "Alu";	-	-	transcript,exon,3UTR	SLC66A1	-
chr1	20651964	A	0	213	57.62	[186, 0, 27, 0]	AG	0.13	-	-	-	-	-	SINE	AluY"; transcript_id "Alu";	-	-	3UTR,exon,transcript$transcript,exon	DDOST$PINK1-AS	-
chr1	20775410	A	0	12	49.33	[1, 0, 11, 0]	AG	0.92	-	-	-	-	-	DNA	Tigger3b"; transcript_id "TcMar-Tigger";	-	-	transcript	HP1BP3	-
chr1	28335145	A	1	18	53.44	[12, 0, 6, 0]	AG	0.33	-	-	-	-	-	SINE	AluSg"; transcript_id "Alu";	-	-	transcript,exon,3UTR	MED18	-
chr1	28335171	A	1	19	54.53	[15, 0, 4, 0]	AG	0.21	-	-	-	-	-	SINE	AluSg"; transcript_id "Alu";	-	-	transcript,exon,3UTR	MED18	-
chr1	28335181	A	1	19	51.95	[15, 0, 4, 0]	AG	0.21	-	-	-	-	-	SINE	AluSg"; transcript_id "Alu";	-	-	transcript,exon,3UTR	MED18	-
chr1	28335208	A	1	19	52.58	[16, 0, 3, 0]	AG	0.16	-	-	-	-	-	SINE	AluSg"; transcript_id "Alu";	-	-	transcript,exon,3UTR	MED18	-
chr1	28335551	A	1	10	56.60	[7, 0, 3, 0]	AG	0.30	-	-	-	-	-	SINE	AluSq2"; transcript_id "Alu";	-	-	transcript,exon,3UTR	MED18	-
chr1	28335645	A	1	13	56.92	[10, 0, 3, 0]	AG	0.23	-	-	-	-	-	SINE	AluSq2"; transcript_id "Alu";	-	-	transcript,exon,3UTR	MED18	-
chr1	28335671	A	1	15	52.53	[11, 0, 4, 0]	AG	0.27	-	-	-	-	-	SINE	AluSq2"; transcript_id "Alu";	-	-	transcript,exon,3UTR	MED18	-
chr1	28335675	A	1	15	51.80	[10, 0, 5, 0]	AG	0.33	-	-	-	-	-	SINE	AluSq2"; transcript_id "Alu";	-	-	transcript,exon,3UTR	MED18	-
chr1	28335688	A	1	13	46.38	[2, 0, 11, 0]	AG	0.85	-	-	-	-	-	SINE	AluSq2"; transcript_id "Alu";	-	-	transcript,exon,3UTR	MED18	-
chr1	28335742	A	1	13	61.69	[9, 0, 4, 0]	AG	0.31	-	-	-	-	-	SINE	AluSq2"; transcript_id "Alu";	-	-	transcript,exon,3UTR	MED18	-
chr1	28335743	A	1	13	62.62	[8, 0, 5, 0]	AG	0.38	-	-	-	-	-	SINE	AluSq2"; transcript_id "Alu";	-	-	transcript,exon,3UTR	MED18	-
chr1	28498819	A	1	24	66.83	[10, 0, 14, 0]	AG	0.58	-	-	-	-	-	SINE	AluSg"; transcript_id "Alu";	-	-	transcript,exon,3UTR	PHACTR4	-
chr1	28498825	A	1	26	68.81	[21, 0, 5, 0]	AG	0.19	-	-	-	-	-	SINE	AluSg"; transcript_id "Alu";	-	-	transcript,exon,3UTR	PHACTR4	-
chr1	28498845	A	1	25	59.60	[21, 0, 4, 0]	AG	0.16	-	-	-	-	-	SINE	AluSg"; transcript_id "Alu";	-	-	transcript,exon,3UTR	PHACTR4	-
chr1	28498858	A	1	24	58.08	[10, 0, 14, 0]	AG	0.58	-	-	-	-	-	SINE	AluSg"; transcript_id "Alu";	-	-	transcript,exon,3UTR	PHACTR4	-
chr1	28498869	A	1	24	57.58	[18, 0, 6, 0]	AG	0.25	-	-	-	-	-	SINE	AluSg"; transcript_id "Alu";	-	-	transcript,exon,3UTR	PHACTR4	-
chr1	28498921	A	1	11	54.82	[2, 0, 9, 0]	AG	0.82	-	-	-	-	-	SINE	AluSg"; transcript_id "Alu";	-	-	transcript,exon,3UTR	PHACTR4	-
chr1	28509335	A	1	15	74.00	[12, 0, 3, 0]	AG	0.20	-	-	-	-	-	SINE	AluSx3"; transcript_id "Alu";	-	-	transcript$transcript,exon	RCC1$SNHG3	-
chr1	28509425	A	1	25	45.80	[19, 0, 6, 0]	AG	0.24	-	-	-	-	-	SINE	AluSx3"; transcript_id "Alu";	-	-	transcript$transcript,exon	RCC1$SNHG3	-
chr1	35116195	A	1	15	66.60	[12, 0, 3, 0]	AG	0.20	-	-	-	-	-	SINE	AluJr"; transcript_id "Alu";	-	-	-	-	-
chr1	35116198	A	1	15	66.60	[12, 0, 3, 0]	AG	0.20	-	-	-	-	-	SINE	AluJr"; transcript_id "Alu";	-	-	-	-	-
chr1	35116212	A	1	15	71.53	[11, 0, 4, 0]	AG	0.27	-	-	-	-	-	SINE	AluJr"; transcript_id "Alu";	-	-	-	-	-
chr1	35602076	A	0	30	60.03	[23, 0, 7, 0]	AG	0.23	-	-	-	-	-	SINE	AluJb"; transcript_id "Alu";	-	-	3UTR,exon,transcript	PSMB2	-
chr1	35602148	A	0	29	55.72	[26, 0, 3, 0]	AG	0.10	-	-	-	-	-	SINE	AluJb"; transcript_id "Alu";	-	-	3UTR,exon,transcript	PSMB2	-
chr1	35602151	A	0	29	55.31	[21, 0, 8, 0]	AG	0.28	-	-	-	-	-	SINE	AluJb"; transcript_id "Alu";	-	-	3UTR,exon,transcript	PSMB2	-
chr1	35602159	A	0	25	56.64	[21, 0, 4, 0]	AG	0.16	-	-	-	-	-	SINE	AluJb"; transcript_id "Alu";	-	-	3UTR,exon,transcript	PSMB2	-
chr1	35602183	A	0	21	55.24	[16, 0, 5, 0]	AG	0.24	-	-	-	-	-	SINE	AluJb"; transcript_id "Alu";	-	-	3UTR,exon,transcript	PSMB2	-
chr1	35602216	A	0	14	52.86	[6, 0, 8, 0]	AG	0.57	-	-	-	-	-	SINE	AluJb"; transcript_id "Alu";	-	-	3UTR,exon,transcript	PSMB2	-
chr1	35602237	A	0	13	52.08	[5, 0, 8, 0]	AG	0.62	-	-	-	-	-	SINE	AluJb"; transcript_id "Alu";	-	-	3UTR,exon,transcript	PSMB2	-
chr1	35602324	A	0	10	61.70	[4, 0, 6, 0]	AG	0.60	-	-	-	-	-	SINE	AluJb"; transcript_id "Alu";	-	-	3UTR,exon,transcript	PSMB2	-
chr1	35602630	A	0	16	48.56	[10, 0, 6, 0]	AG	0.38	-	-	-	-	-	SINE	AluSc"; transcript_id "Alu";	-	-	3UTR,exon,transcript	PSMB2	-
chr1	35602680	A	0	13	62.62	[8, 0, 5, 0]	AG	0.38	-	-	-	-	-	SINE	AluSc"; transcript_id "Alu";	-	-	3UTR,exon,transcript	PSMB2	-
chr1	35602722	A	0	24	63.75	[20, 0, 4, 0]	AG	0.17	-	-	-	-	-	SINE	AluSc"; transcript_id "Alu";	-	-	3UTR,exon,transcript	PSMB2	-
chr1	35602724	A	0	25	63.16	[13, 0, 12, 0]	AG	0.48	-	-	-	-	-	SINE	AluSc"; transcript_id "Alu";	-	-	3UTR,exon,transcript	PSMB2	-
chr1	35602763	A	0	24	66.75	[21, 0, 3, 0]	AG	0.12	-	-	-	-	-	SINE	AluSc"; transcript_id "Alu";	-	-	3UTR,exon,transcript	PSMB2	-
chr1	35602768	A	0	23	59.48	[13, 0, 10, 0]	AG	0.43	-	-	-	-	-	SINE	AluSc"; transcript_id "Alu";	-	-	3UTR,exon,transcript	PSMB2	-
chr1	35602769	A	0	24	60.12	[7, 0, 17, 0]	AG	0.71	-	-	-	-	-	SINE	AluSc"; transcript_id "Alu";	-	-	3UTR,exon,transcript	PSMB2	-
chr1	37860989	A	0	21	57.57	[18, 0, 3, 0]	AG	0.14	-	-	-	-	-	SINE	AluJr"; transcript_id "Alu";	-	-	3UTR,exon,transcript	INPP5B	-
chr1	37861056	A	0	19	62.89	[12, 0, 7, 0]	AG	0.37	-	-	-	-	-	SINE	AluJr"; transcript_id "Alu";	-	-	3UTR,exon,transcript	INPP5B	-
chr1	37861101	A	0	22	50.91	[16, 0, 6, 0]	AG	0.27	-	-	-	-	-	SINE	AluJr"; transcript_id "Alu";	-	-	3UTR,exon,transcript	INPP5B	-
chr1	37861509	A	0	18	58.94	[11, 0, 7, 0]	AG	0.39	-	-	-	-	-	SINE	AluSq"; transcript_id "Alu";	-	-	3UTR,exon,transcript	INPP5B	-
chr1	37861534	A	0	15	51.00	[9, 0, 6, 0]	AG	0.40	-	-	-	-	-	SINE	AluSq"; transcript_id "Alu";	-	-	3UTR,exon,transcript	INPP5B	-
chr1	37861912	A	0	11	53.82	[2, 0, 9, 0]	AG	0.82	-	-	-	-	-	SINE	AluSx3"; transcript_id "Alu";	-	-	3UTR,exon,transcript	INPP5B	-
chr1	39283217	C	1	41	37.00	[0, 35, 0, 6]	CT	0.15	-	-	-	-	-	-	-	-	-	transcript,CDS,exon	MACF1	-
chr1	45697836	A	0	10	62.90	[6, 0, 4, 0]	AG	0.40	-	-	-	-	-	SINE	AluSx3"; transcript_id "Alu";	-	-	transcript	IPP	-
chr1	52351656	A	0	13	58.85	[10, 0, 3, 0]	AG	0.23	-	-	-	-	-	SINE	AluSx1"; transcript_id "Alu";	-	-	3UTR,exon,transcript	CC2D1B	-
chr1	52351718	A	0	13	51.23	[7, 0, 6, 0]	AG	0.46	-	-	-	-	-	SINE	AluSx1"; transcript_id "Alu";	-	-	3UTR,exon,transcript	CC2D1B	-
chr1	52351727	A	0	13	51.23	[10, 0, 3, 0]	AG	0.23	-	-	-	-	-	SINE	AluSx1"; transcript_id "Alu";	-	-	3UTR,exon,transcript	CC2D1B	-
chr1	52823875	A	1	11	72.91	[4, 0, 7, 0]	AG	0.64	-	-	-	-	-	SINE	AluSz"; transcript_id "Alu";	-	-	transcript,exon,3UTR	ZYG11B	-
chr1	53946508	T	1	30	37.00	[0, 17, 0, 13]	TC	0.57	-	-	-	-	-	-	-	-	-	5UTR,exon,transcript	LRRC42	-
chr1	67409006	A	0	22	66.09	[0, 0, 22, 0]	AG	1.00	-	-	-	-	-	SINE	AluSz6"; transcript_id "Alu";	-	-	3UTR,exon,transcript	SERBP1	-
chr1	67409014	A	0	22	63.91	[7, 0, 15, 0]	AG	0.68	-	-	-	-	-	SINE	AluSz6"; transcript_id "Alu";	-	-	3UTR,exon,transcript	SERBP1	-
chr1	89020187	A	0	40	37.00	[30, 0, 10, 0]	AG	0.25	-	-	-	-	-	SINE	AluJb"; transcript_id "Alu";	-	-	transcript,5UTR,exon	GBP3	-
chr1	89020203	A	0	40	37.00	[34, 0, 6, 0]	AG	0.15	-	-	-	-	-	SINE	AluJb"; transcript_id "Alu";	-	-	transcript,5UTR,exon	GBP3	-
chr1	89182517	A	0	11	38.00	[7, 0, 4, 0]	AG	0.36	-	-	-	-	-	SINE	AluYg6"; transcript_id "Alu";	-	-	3UTR,exon,transcript	GBP4	-
chr1	89182578	A	0	23	46.65	[8, 0, 15, 0]	AG	0.65	-	-	-	-	-	SINE	AluYg6"; transcript_id "Alu";	-	-	3UTR,exon,transcript	GBP4	-
chr1	89182620	A	0	58	56.98	[41, 0, 17, 0]	AG	0.29	-	-	-	-	-	SINE	AluYg6"; transcript_id "Alu";	-	-	3UTR,exon,transcript	GBP4	-
chr1	89182646	A	0	74	60.30	[64, 0, 10, 0]	AG	0.14	-	-	-	-	-	SINE	AluYg6"; transcript_id "Alu";	-	-	3UTR,exon,transcript	GBP4	-
chr1	89182706	A	0	83	65.82	[68, 0, 15, 0]	AG	0.18	-	-	-	-	-	SINE	AluYg6"; transcript_id "Alu";	-	-	3UTR,exon,transcript	GBP4	-
chr1	89183644	A	0	78	55.99	[67, 0, 11, 0]	AG	0.14	-	-	-	-	-	SINE	AluJb"; transcript_id "Alu";	-	-	3UTR,exon,transcript	GBP4	-
chr1	89183686	A	0	91	58.13	[47, 0, 44, 0]	AG	0.48	-	-	-	-	-	SINE	AluJb"; transcript_id "Alu";	-	-	3UTR,exon,transcript	GBP4	-
chr1	89183712	A	0	95	57.51	[82, 0, 13, 0]	AG	0.14	-	-	-	-	-	SINE	AluJb"; transcript_id "Alu";	-	-	3UTR,exon,transcript	GBP4	-
chr1	89183779	A	0	119	54.61	[23, 0, 96, 0]	AG	0.81	-	-	-	-	-	SINE	AluJb"; transcript_id "Alu";	-	-	3UTR,exon,transcript	GBP4	-
chr1	89183780	A	0	126	55.51	[113, 0, 13, 0]	AG	0.10	-	-	-	-	-	SINE	AluJb"; transcript_id "Alu";	-	-	3UTR,exon,transcript	GBP4	-
chr1	89183839	A	0	115	51.37	[96, 0, 19, 0]	AG	0.17	-	-	-	-	-	SINE	AluJb"; transcript_id "Alu";	-	-	3UTR,exon,transcript	GBP4	-
chr1	89183866	A	0	105	51.34	[18, 0, 87, 0]	AG	0.83	-	-	-	-	-	SINE	AluJb"; transcript_id "Alu";	-	-	3UTR,exon,transcript	GBP4	-
chr1	89183874	A	0	58	57.83	[10, 0, 48, 0]	AG	0.83	-	-	-	-	-	SINE	AluJb"; transcript_id "Alu";	-	-	3UTR,exon,transcript	GBP4	-
chr1	89183877	A	0	57	58.19	[22, 0, 35, 0]	AG	0.61	-	-	-	-	-	SINE	AluJb"; transcript_id "Alu";	-	-	3UTR,exon,transcript	GBP4	-
chr1	100024279	A	1	21	51.10	[12, 0, 9, 0]	AG	0.43	-	-	-	-	-	SINE	AluSg"; transcript_id "Alu";	-	-	transcript,exon,3UTR	SLC35A3	-
chr1	100024436	A	1	17	47.88	[13, 0, 4, 0]	AG	0.24	-	-	-	-	-	SINE	AluSg"; transcript_id "Alu";	-	-	transcript,exon,3UTR	SLC35A3	-
chr1	100024440	A	1	17	43.53	[1, 0, 16, 0]	AG	0.94	-	-	-	-	-	SINE	AluSg"; transcript_id "Alu";	-	-	transcript,exon,3UTR	SLC35A3	-
chr1	100024444	A	1	17	43.53	[13, 0, 4, 0]	AG	0.24	-	-	-	-	-	SINE	AluSg"; transcript_id "Alu";	-	-	transcript,exon,3UTR	SLC35A3	-
chr1	109063539	A	0	53	62.60	[45, 0, 8, 0]	AG	0.15	-	-	-	-	-	SINE	AluSz6"; transcript_id "Alu";	-	-	-	-	-
chr1	109063550	A	0	54	62.35	[48, 0, 6, 0]	AG	0.11	-	-	-	-	-	SINE	AluSz6"; transcript_id "Alu";	-	-	-	-	-
chr1	109063551	A	0	56	61.02	[43, 0, 13, 0]	AG	0.23	-	-	-	-	-	SINE	AluSz6"; transcript_id "Alu";	-	-	-	-	-
chr1	109063570	A	0	53	54.91	[47, 0, 6, 0]	AG	0.11	-	-	-	-	-	SINE	AluSz6"; transcript_id "Alu";	-	-	-	-	-
chr1	109063723	A	0	57	62.98	[46, 0, 11, 0]	AG	0.19	-	-	-	-	-	SINE	AluSz6"; transcript_id "Alu";	-	-	-	-	-
chr1	116395259	G	1	153	39.18	[101, 0, 52, 0]	GA	0.66	-	-	-	-	-	-	-	-	-	transcript,CDS,exon&transcript	ATP1A1&ATP1A1-AS1	-
chr1	145745519	A	0	10	62.80	[3, 0, 7, 0]	AG	0.70	-	-	-	-	-	SINE	AluSq"; transcript_id "Alu";	-	-	3UTR,exon,transcript	RNF115	-
chr1	145745521	A	0	10	66.60	[3, 0, 7, 0]	AG	0.70	-	-	-	-	-	SINE	AluSq"; transcript_id "Alu";	-	-	3UTR,exon,transcript	RNF115	-
chr1	145745596	A	0	12	57.67	[9, 0, 3, 0]	AG	0.25	-	-	-	-	-	SINE	AluSq"; transcript_id "Alu";	-	-	3UTR,exon,transcript	RNF115	-
chr1	145745657	A	0	10	59.20	[7, 0, 3, 0]	AG	0.30	-	-	-	-	-	SINE	AluSq"; transcript_id "Alu";	-	-	3UTR,exon,transcript	RNF115	-
chr1	145746059	A	0	11	59.45	[7, 0, 4, 0]	AG	0.36	-	-	-	-	-	SINE	AluSc8"; transcript_id "Alu";	-	-	3UTR,exon,transcript	RNF115	-
chr1	145746104	A	0	18	66.50	[14, 0, 4, 0]	AG	0.22	-	-	-	-	-	SINE	AluSc8"; transcript_id "Alu";	-	-	3UTR,exon,transcript	RNF115	-
chr1	145746144	A	0	21	66.95	[17, 0, 4, 0]	AG	0.19	-	-	-	-	-	SINE	AluSc8"; transcript_id "Alu";	-	-	3UTR,exon,transcript	RNF115	-
chr1	145746149	A	0	21	66.38	[15, 0, 6, 0]	AG	0.29	-	-	-	-	-	SINE	AluSc8"; transcript_id "Alu";	-	-	3UTR,exon,transcript	RNF115	-
chr1	145746162	A	0	19	68.16	[16, 0, 3, 0]	AG	0.16	-	-	-	-	-	SINE	AluSc8"; transcript_id "Alu";	-	-	3UTR,exon,transcript	RNF115	-
chr1	149941828	A	0	30	50.57	[24, 0, 6, 0]	AG	0.20	-	-	-	-	-	DNA	MER96B"; transcript_id "hAT-Tip100";	-	-	3UTR,exon,transcript	OTUD7B	-
chr1	150731137	A	0	11	50.45	[5, 0, 6, 0]	AG	0.55	-	-	-	-	-	SINE	AluSx"; transcript_id "Alu";	-	-	3UTR,exon,transcript	CTSS	-
chr1	150731143	A	0	11	50.45	[5, 0, 6, 0]	AG	0.55	-	-	-	-	-	SINE	AluSx"; transcript_id "Alu";	-	-	3UTR,exon,transcript	CTSS	-
chr1	150731158	A	0	11	53.82	[8, 0, 3, 0]	AG	0.27	-	-	-	-	-	SINE	AluSx"; transcript_id "Alu";	-	-	3UTR,exon,transcript	CTSS	-
chr1	150731225	A	0	10	43.20	[7, 0, 3, 0]	AG	0.30	-	-	-	-	-	SINE	AluSx"; transcript_id "Alu";	-	-	3UTR,exon,transcript	CTSS	-
chr1	150731276	A	0	12	49.33	[6, 0, 6, 0]	AG	0.50	-	-	-	-	-	SINE	AluSx"; transcript_id "Alu";	-	-	3UTR,exon,transcript	CTSS	-
chr1	150731301	A	0	21	50.52	[16, 0, 5, 0]	AG	0.24	-	-	-	-	-	SINE	AluSx"; transcript_id "Alu";	-	-	3UTR,exon,transcript	CTSS	-
chr1	150731311	A	0	27	56.67	[19, 0, 8, 0]	AG	0.30	-	-	-	-	-	SINE	AluSx"; transcript_id "Alu";	-	-	3UTR,exon,transcript	CTSS	-
chr1	150731936	A	0	20	55.50	[17, 0, 3, 0]	AG	0.15	-	-	-	-	-	SINE	AluJo"; transcript_id "Alu";	-	-	3UTR,exon,transcript	CTSS	-
chr1	150731942	A	0	21	55.24	[18, 0, 3, 0]	AG	0.14	-	-	-	-	-	SINE	AluJo"; transcript_id "Alu";	-	-	3UTR,exon,transcript	CTSS	-
chr1	150731972	A	0	21	62.86	[18, 0, 3, 0]	AG	0.14	-	-	-	-	-	SINE	AluJo"; transcript_id "Alu";	-	-	3UTR,exon,transcript	CTSS	-
chr1	150732000	A	0	22	63.36	[10, 0, 12, 0]	AG	0.55	-	-	-	-	-	SINE	AluJo"; transcript_id "Alu";	-	-	3UTR,exon,transcript	CTSS	-
chr1	150732005	A	0	22	61.68	[13, 0, 9, 0]	AG	0.41	-	-	-	-	-	SINE	AluJo"; transcript_id "Alu";	-	-	3UTR,exon,transcript	CTSS	-
chr1	150732010	A	0	21	57.57	[14, 0, 7, 0]	AG	0.33	-	-	-	-	-	SINE	AluJo"; transcript_id "Alu";	-	-	3UTR,exon,transcript	CTSS	-
chr1	150732068	A	0	26	44.58	[20, 0, 6, 0]	AG	0.23	-	-	-	-	-	SINE	AluJo"; transcript_id "Alu";	-	-	3UTR,exon,transcript	CTSS	-
chr1	150732092	A	0	31	47.74	[27, 0, 4, 0]	AG	0.13	-	-	-	-	-	SINE	AluJo"; transcript_id "Alu";	-	-	3UTR,exon,transcript	CTSS	-
chr1	150732109	A	0	29	57.00	[23, 0, 6, 0]	AG	0.21	-	-	-	-	-	SINE	AluJo"; transcript_id "Alu";	-	-	3UTR,exon,transcript	CTSS	-
chr1	150732111	A	0	29	55.24	[22, 0, 7, 0]	AG	0.24	-	-	-	-	-	SINE	AluJo"; transcript_id "Alu";	-	-	3UTR,exon,transcript	CTSS	-
chr1	150732129	A	0	49	60.65	[42, 0, 7, 0]	AG	0.14	-	-	-	-	-	SINE	AluJo"; transcript_id "Alu";	-	-	3UTR,exon,transcript	CTSS	-
chr1	150732137	A	0	52	58.85	[35, 0, 17, 0]	AG	0.33	-	-	-	-	-	SINE	AluJo"; transcript_id "Alu";	-	-	3UTR,exon,transcript	CTSS	-
chr1	150732157	A	0	66	56.06	[16, 0, 50, 0]	AG	0.76	-	-	-	-	-	SINE	AluJo"; transcript_id "Alu";	-	-	3UTR,exon,transcript	CTSS	-
chr1	150732160	A	0	63	57.33	[38, 0, 25, 0]	AG	0.40	-	-	-	-	-	SINE	AluJo"; transcript_id "Alu";	-	-	3UTR,exon,transcript	CTSS	-
chr1	150732183	A	0	64	56.44	[53, 0, 11, 0]	AG	0.17	-	-	-	-	-	SINE	AluJo"; transcript_id "Alu";	-	-	3UTR,exon,transcript	CTSS	-
chr1	150732184	A	0	65	56.91	[55, 0, 10, 0]	AG	0.15	-	-	-	-	-	SINE	AluJo"; transcript_id "Alu";	-	-	3UTR,exon,transcript	CTSS	-
chr1	150732740	A	0	147	57.80	[128, 0, 19, 0]	AG	0.13	-	-	-	-	-	SINE	AluSz6"; transcript_id "Alu";	-	-	3UTR,exon,transcript	CTSS	-
chr1	150732745	A	0	144	56.49	[120, 0, 24, 0]	AG	0.17	-	-	-	-	-	SINE	AluSz6"; transcript_id "Alu";	-	-	3UTR,exon,transcript	CTSS	-
chr1	150732772	A	0	148	55.30	[116, 0, 32, 0]	AG	0.22	-	-	-	-	-	SINE	AluSz6"; transcript_id "Alu";	-	-	3UTR,exon,transcript	CTSS	-
chr1	150732802	A	0	158	51.60	[127, 0, 31, 0]	AG	0.20	-	-	-	-	-	SINE	AluSz6"; transcript_id "Alu";	-	-	3UTR,exon,transcript	CTSS	-
chr1	150732810	A	0	155	52.43	[133, 0, 22, 0]	AG	0.14	-	-	-	-	-	SINE	AluSz6"; transcript_id "Alu";	-	-	3UTR,exon,transcript	CTSS	-
chr1	151890124	A	0	14	50.21	[10, 0, 4, 0]	AG	0.29	-	-	-	-	-	SINE	AluSp"; transcript_id "Alu";	-	-	transcript	THEM4	-
chr1	155308226	A	0	87	64.56	[78, 0, 9, 0]	AG	0.10	-	-	-	-	-	SINE	AluSx3"; transcript_id "Alu";	-	-	-	-	-
chr1	160996561	A	0	38	49.34	[26, 0, 12, 0]	AG	0.32	-	-	-	-	-	SINE	AluSg"; transcript_id "Alu";	-	-	3UTR,exon,transcript	F11R	-
chr1	160996562	A	0	40	49.02	[21, 0, 19, 0]	AG	0.47	-	-	-	-	-	SINE	AluSg"; transcript_id "Alu";	-	-	3UTR,exon,transcript	F11R	-
chr1	160996603	A	0	35	51.83	[28, 0, 7, 0]	AG	0.20	-	-	-	-	-	SINE	AluSg"; transcript_id "Alu";	-	-	3UTR,exon,transcript	F11R	-
chr1	160996628	A	0	38	52.58	[33, 0, 5, 0]	AG	0.13	-	-	-	-	-	SINE	AluSg"; transcript_id "Alu";	-	-	3UTR,exon,transcript	F11R	-
chr1	160998026	A	0	16	58.50	[4, 0, 12, 0]	AG	0.75	-	-	-	-	-	SINE	AluSp"; transcript_id "Alu";	-	-	3UTR,exon,transcript	F11R	-
chr1	160998027	A	0	16	57.88	[10, 0, 6, 0]	AG	0.38	-	-	-	-	-	SINE	AluSp"; transcript_id "Alu";	-	-	3UTR,exon,transcript	F11R	-
chr1	160998043	A	0	12	60.67	[5, 0, 7, 0]	AG	0.58	-	-	-	-	-	SINE	AluSp"; transcript_id "Alu";	-	-	3UTR,exon,transcript	F11R	-
chr1	160998058	A	0	17	40.65	[14, 0, 3, 0]	AG	0.18	-	-	-	-	-	SINE	AluSp"; transcript_id "Alu";	-	-	3UTR,exon,transcript	F11R	-
chr1	160998070	A	0	20	42.55	[16, 0, 4, 0]	AG	0.20	-	-	-	-	-	SINE	AluSp"; transcript_id "Alu";	-	-	3UTR,exon,transcript	F11R	-
chr1	160998100	A	0	24	50.38	[14, 0, 10, 0]	AG	0.42	-	-	-	-	-	SINE	AluSp"; transcript_id "Alu";	-	-	3UTR,exon,transcript	F11R	-
chr1	160998101	A	0	26	48.35	[23, 0, 3, 0]	AG	0.12	-	-	-	-	-	SINE	AluSp"; transcript_id "Alu";	-	-	3UTR,exon,transcript	F11R	-
chr1	160998109	A	0	25	50.32	[14, 0, 11, 0]	AG	0.44	-	-	-	-	-	SINE	AluSp"; transcript_id "Alu";	-	-	3UTR,exon,transcript	F11R	-
chr1	160998148	A	0	36	57.17	[29, 0, 7, 0]	AG	0.19	-	-	-	-	-	SINE	AluSp"; transcript_id "Alu";	-	-	3UTR,exon,transcript	F11R	-
chr1	168244441	A	1	28	56.75	[25, 0, 3, 0]	AG	0.11	-	-	-	-	-	SINE	AluSx1"; transcript_id "Alu";	-	-	transcript,exon,3UTR	SFT2D2	-
chr1	168249256	A	1	17	57.35	[12, 0, 5, 0]	AG	0.29	-	-	-	-	-	SINE	AluSz"; transcript_id "Alu";	-	-	transcript,exon,3UTR	SFT2D2	-
chr1	168249271	A	1	17	62.41	[14, 0, 3, 0]	AG	0.18	-	-	-	-	-	SINE	AluSz"; transcript_id "Alu";	-	-	transcript,exon,3UTR	SFT2D2	-
chr1	168249284	A	1	18	67.17	[6, 0, 12, 0]	AG	0.67	-	-	-	-	-	SINE	AluSz"; transcript_id "Alu";	-	-	transcript,exon,3UTR	SFT2D2	-
chr1	168249305	A	1	19	67.53	[5, 0, 14, 0]	AG	0.74	-	-	-	-	-	SINE	AluSz"; transcript_id "Alu";	-	-	transcript,exon,3UTR	SFT2D2	-
chr1	168249335	A	1	20	59.15	[13, 0, 7, 0]	AG	0.35	-	-	-	-	-	SINE	AluSz"; transcript_id "Alu";	-	-	transcript,exon,3UTR	SFT2D2	-
chr1	168249336	A	1	20	59.75	[12, 0, 8, 0]	AG	0.40	-	-	-	-	-	SINE	AluSz"; transcript_id "Alu";	-	-	transcript,exon,3UTR	SFT2D2	-
chr1	168251169	A	1	14	55.50	[7, 0, 7, 0]	AG	0.50	-	-	-	-	-	SINE	AluSz6"; transcript_id "Alu";	-	-	transcript,exon,3UTR	SFT2D2	-
chr1	168251225	A	1	20	59.85	[16, 0, 4, 0]	AG	0.20	-	-	-	-	-	SINE	AluSz6"; transcript_id "Alu";	-	-	transcript,exon,3UTR	SFT2D2	-
chr1	168251237	A	1	23	57.39	[15, 0, 8, 0]	AG	0.35	-	-	-	-	-	SINE	AluSz6"; transcript_id "Alu";	-	-	transcript,exon,3UTR	SFT2D2	-
chr1	168251251	A	1	24	62.54	[15, 0, 9, 0]	AG	0.38	-	-	-	-	-	SINE	AluSz6"; transcript_id "Alu";	-	-	transcript,exon,3UTR	SFT2D2	-
chr1	168251272	A	1	25	61.24	[22, 0, 3, 0]	AG	0.12	-	-	-	-	-	SINE	AluSz6"; transcript_id "Alu";	-	-	transcript,exon,3UTR	SFT2D2	-
chr1	168251291	A	1	28	56.79	[24, 0, 4, 0]	AG	0.14	-	-	-	-	-	SINE	AluSz6"; transcript_id "Alu";	-	-	transcript,exon,3UTR	SFT2D2	-
chr1	173795878	A	0	15	51.00	[10, 0, 5, 0]	AG	0.33	-	-	-	-	-	SINE	AluSx3"; transcript_id "Alu";	-	-	-	-	-
chr1	173795882	A	0	14	52.00	[10, 0, 4, 0]	AG	0.29	-	-	-	-	-	SINE	AluSx3"; transcript_id "Alu";	-	-	-	-	-
chr1	173795908	A	0	15	62.53	[12, 0, 3, 0]	AG	0.20	-	-	-	-	-	SINE	AluSx3"; transcript_id "Alu";	-	-	-	-	-
chr1	173795935	A	0	14	62.50	[9, 0, 5, 0]	AG	0.36	-	-	-	-	-	SINE	AluSx3"; transcript_id "Alu";	-	-	-	-	-
chr1	173795949	A	0	13	67.38	[4, 0, 9, 0]	AG	0.69	-	-	-	-	-	SINE	AluSx3"; transcript_id "Alu";	-	-	-	-	-
chr1	173796004	A	0	11	55.00	[8, 0, 3, 0]	AG	0.27	-	-	-	-	-	SINE	AluSx3"; transcript_id "Alu";	-	-	-	-	-
chr1	173796358	A	0	12	61.67	[8, 0, 4, 0]	AG	0.33	-	-	-	-	-	SINE	AluJo"; transcript_id "Alu";	-	-	-	-	-
chr1	173796847	A	0	12	57.58	[7, 0, 5, 0]	AG	0.42	-	-	-	-	-	SINE	AluJb"; transcript_id "Alu";	-	-	-	-	-
chr1	173797061	A	0	20	54.90	[17, 0, 3, 0]	AG	0.15	-	-	-	-	-	SINE	AluJo"; transcript_id "Alu";	-	-	-	-	-
chr1	173797105	A	0	18	59.56	[15, 0, 3, 0]	AG	0.17	-	-	-	-	-	SINE	AluJo"; transcript_id "Alu";	-	-	-	-	-
chr1	173797107	A	0	22	57.18	[15, 0, 7, 0]	AG	0.32	-	-	-	-	-	SINE	AluJo"; transcript_id "Alu";	-	-	-	-	-
chr1	173797117	A	0	21	59.95	[17, 0, 4, 0]	AG	0.19	-	-	-	-	-	SINE	AluJo"; transcript_id "Alu";	-	-	-	-	-
chr1	173797143	A	0	27	54.26	[23, 0, 4, 0]	AG	0.15	-	-	-	-	-	SINE	AluJo"; transcript_id "Alu";	-	-	-	-	-
chr1	173797167	A	0	24	48.33	[21, 0, 3, 0]	AG	0.12	-	-	-	-	-	SINE	AluJo"; transcript_id "Alu";	-	-	-	-	-
chr1	173797177	A	0	23	45.04	[20, 0, 3, 0]	AG	0.13	-	-	-	-	-	SINE	AluJo"; transcript_id "Alu";	-	-	-	-	-
chr1	173797198	A	0	21	54.05	[12, 0, 9, 0]	AG	0.43	-	-	-	-	-	SINE	AluJo"; transcript_id "Alu";	-	-	-	-	-
chr1	173859124	A	1	10	55.50	[4, 0, 6, 0]	AG	0.60	-	-	-	-	-	SINE	AluSc"; transcript_id "Alu";	-	-	-	-	-
chr1	179073347	A	1	13	60.85	[1, 0, 12, 0]	AG	0.92	-	-	-	-	-	SINE	AluSx1"; transcript_id "Alu";	-	-	transcript,exon,3UTR	FAM20B	-
chr1	179073377	A	1	13	48.38	[3, 0, 10, 0]	AG	0.77	-	-	-	-	-	SINE	AluSx1"; transcript_id "Alu";	-	-	transcript,exon,3UTR	FAM20B	-
chr1	179073390	A	1	12	48.33	[8, 0, 4, 0]	AG	0.33	-	-	-	-	-	SINE	AluSx1"; transcript_id "Alu";	-	-	transcript,exon,3UTR	FAM20B	-
chr1	179073409	A	1	15	46.07	[7, 0, 8, 0]	AG	0.53	-	-	-	-	-	SINE	AluSx1"; transcript_id "Alu";	-	-	transcript,exon,3UTR	FAM20B	-
chr1	179073416	A	1	11	49.36	[7, 0, 4, 0]	AG	0.36	-	-	-	-	-	SINE	AluSx1"; transcript_id "Alu";	-	-	transcript,exon,3UTR	FAM20B	-
chr1	179073420	A	1	11	50.45	[7, 0, 4, 0]	AG	0.36	-	-	-	-	-	SINE	AluSx1"; transcript_id "Alu";	-	-	transcript,exon,3UTR	FAM20B	-
chr1	179073557	A	1	21	63.43	[8, 0, 13, 0]	AG	0.62	-	-	-	-	-	SINE	AluSx1"; transcript_id "Alu";	-	-	transcript,exon,3UTR	FAM20B	-
chr1	179073566	A	1	25	64.64	[4, 0, 21, 0]	AG	0.84	-	-	-	-	-	SINE	AluSx1"; transcript_id "Alu";	-	-	transcript,exon,3UTR	FAM20B	-
chr1	179073770	A	1	46	63.30	[36, 0, 10, 0]	AG	0.22	-	-	-	-	-	-	-	-	-	transcript,exon,3UTR	FAM20B	-
chr1	179074970	A	1	44	57.43	[32, 0, 12, 0]	AG	0.27	-	-	-	-	-	SINE	AluSx"; transcript_id "Alu";	-	-	transcript,exon,3UTR	FAM20B	-
chr1	179074975	A	1	45	57.82	[31, 0, 14, 0]	AG	0.31	-	-	-	-	-	SINE	AluSx"; transcript_id "Alu";	-	-	transcript,exon,3UTR	FAM20B	-
chr1	179075045	A	1	14	47.57	[1, 0, 13, 0]	AG	0.93	-	-	-	-	-	SINE	AluSx"; transcript_id "Alu";	-	-	transcript,exon,3UTR	FAM20B	-
chr1	179075046	A	1	14	47.57	[10, 0, 4, 0]	AG	0.29	-	-	-	-	-	SINE	AluSx"; transcript_id "Alu";	-	-	transcript,exon,3UTR	FAM20B	-
chr1	179075061	A	1	11	43.73	[7, 0, 4, 0]	AG	0.36	-	-	-	-	-	SINE	AluSx"; transcript_id "Alu";	-	-	transcript,exon,3UTR	FAM20B	-
chr1	179075107	A	1	17	49.35	[8, 0, 9, 0]	AG	0.53	-	-	-	-	-	SINE	AluSx"; transcript_id "Alu";	-	-	transcript,exon,3UTR	FAM20B	-
chr1	179075182	A	1	17	54.41	[14, 0, 3, 0]	AG	0.18	-	-	-	-	-	SINE	AluSx"; transcript_id "Alu";	-	-	transcript,exon,3UTR	FAM20B	-
chr1	179357773	A	1	17	48.65	[2, 0, 15, 0]	AG	0.88	-	-	-	-	-	SINE	AluJo"; transcript_id "Alu";	-	-	transcript,exon,3UTR	SOAT1	-
chr1	179357787	A	1	19	48.68	[13, 0, 6, 0]	AG	0.32	-	-	-	-	-	SINE	AluJo"; transcript_id "Alu";	-	-	transcript,exon,3UTR	SOAT1	-
chr1	179357815	A	1	19	51.95	[16, 0, 3, 0]	AG	0.16	-	-	-	-	-	SINE	AluJo"; transcript_id "Alu";	-	-	transcript,exon,3UTR	SOAT1	-
chr1	179859975	A	0	10	44.40	[6, 0, 4, 0]	AG	0.40	-	-	-	-	-	SINE	AluJo"; transcript_id "Alu";	-	-	transcript,3UTR,exon	TOR1AIP2	-
chr1	183144680	T	1	157	60.57	[34, 0, 0, 123]	TA	0.22	-	-	-	-	-	-	-	-	-	transcript,exon,3UTR	LAMC1	-
chr1	184791990	A	0	39	58.49	[31, 0, 8, 0]	AG	0.21	-	-	-	-	-	SINE	AluJo"; transcript_id "Alu";	-	-	3UTR,exon,transcript	NIBAN1	-
chr1	184791991	A	0	41	57.78	[28, 0, 13, 0]	AG	0.32	-	-	-	-	-	SINE	AluJo"; transcript_id "Alu";	-	-	3UTR,exon,transcript	NIBAN1	-
chr1	184791992	A	0	39	59.79	[33, 0, 6, 0]	AG	0.15	-	-	-	-	-	SINE	AluJo"; transcript_id "Alu";	-	-	3UTR,exon,transcript	NIBAN1	-
chr1	184791995	A	0	40	59.23	[28, 0, 12, 0]	AG	0.30	-	-	-	-	-	SINE	AluJo"; transcript_id "Alu";	-	-	3UTR,exon,transcript	NIBAN1	-
chr1	184792140	A	0	77	60.38	[41, 0, 36, 0]	AG	0.47	-	-	-	-	-	SINE	AluJo"; transcript_id "Alu";	-	-	3UTR,exon,transcript	NIBAN1	-
chr1	184792178	A	0	74	61.85	[59, 0, 15, 0]	AG	0.20	-	-	-	-	-	SINE	AluJo"; transcript_id "Alu";	-	-	3UTR,exon,transcript	NIBAN1	-
chr1	184792186	A	0	87	60.37	[78, 0, 9, 0]	AG	0.10	-	-	-	-	-	SINE	AluJo"; transcript_id "Alu";	-	-	3UTR,exon,transcript	NIBAN1	-
chr1	184792227	A	0	92	52.82	[82, 0, 10, 0]	AG	0.11	-	-	-	-	-	SINE	AluJo"; transcript_id "Alu";	-	-	3UTR,exon,transcript	NIBAN1	-
chr1	184793353	A	0	93	55.69	[80, 0, 13, 0]	AG	0.14	-	-	-	-	-	SINE	AluSz"; transcript_id "Alu";	-	-	3UTR,exon,transcript	NIBAN1	-
chr1	184793364	A	0	89	52.11	[77, 0, 12, 0]	AG	0.13	-	-	-	-	-	SINE	AluSz"; transcript_id "Alu";	-	-	3UTR,exon,transcript	NIBAN1	-
chr1	184793456	A	0	77	53.49	[68, 0, 9, 0]	AG	0.12	-	-	-	-	-	SINE	AluSz"; transcript_id "Alu";	-	-	3UTR,exon,transcript	NIBAN1	-
chr1	184793542	A	0	66	51.95	[43, 0, 23, 0]	AG	0.35	-	-	-	-	-	SINE	AluSz"; transcript_id "Alu";	-	-	3UTR,exon,transcript	NIBAN1	-
chr1	197199766	G	0	38	60.39	[10, 0, 28, 0]	GA	0.26	-	-	-	-	-	-	-	-	-	transcript,CDS,exon	ZBTB41	-
chr1	204557532	A	1	10	59.20	[7, 0, 3, 0]	AG	0.30	-	-	-	-	-	SINE	AluSx"; transcript_id "Alu";	-	-	transcript,3UTR,exon	MDM4	-
chr1	204557576	A	1	10	48.10	[7, 0, 3, 0]	AG	0.30	-	-	-	-	-	SINE	AluSx"; transcript_id "Alu";	-	-	transcript,3UTR,exon	MDM4	-
chr1	209851688	A	1	26	49.81	[12, 0, 14, 0]	AG	0.54	-	-	-	-	-	-	-	-	-	transcript,exon,3UTR	UTP25	-
chr1	212993069	C	0	28	65.64	[0, 24, 0, 4]	CT	0.14	-	-	-	-	-	SINE	AluSx"; transcript_id "Alu";	-	-	3UTR,exon,transcript	ANGEL2	-
chr1	214356382	A	0	24	56.96	[7, 0, 17, 0]	AG	0.71	-	-	-	-	-	-	-	-	-	3UTR,exon,transcript	PTPN14	-
chr1	214356397	A	0	28	62.07	[19, 0, 9, 0]	AG	0.32	-	-	-	-	-	-	-	-	-	3UTR,exon,transcript	PTPN14	-
chr1	214356399	A	0	28	59.82	[21, 0, 7, 0]	AG	0.25	-	-	-	-	-	-	-	-	-	3UTR,exon,transcript	PTPN14	-
chr1	220057934	A	0	27	50.26	[12, 0, 15, 0]	AG	0.56	-	-	-	-	-	SINE	AluY"; transcript_id "Alu";	-	-	3UTR,exon,transcript	BPNT1	-
chr1	220057988	A	0	23	59.00	[3, 0, 20, 0]	AG	0.87	-	-	-	-	-	SINE	AluY"; transcript_id "Alu";	-	-	3UTR,exon,transcript	BPNT1	-
chr1	220058005	A	0	24	56.04	[14, 0, 10, 0]	AG	0.42	-	-	-	-	-	SINE	AluY"; transcript_id "Alu";	-	-	3UTR,exon,transcript	BPNT1	-
chr1	220058129	A	0	44	61.82	[39, 0, 5, 0]	AG	0.11	-	-	-	-	-	SINE	AluY"; transcript_id "Alu";	-	-	3UTR,exon,transcript	BPNT1	-
chr1	220058617	A	0	19	57.79	[1, 0, 18, 0]	AG	0.95	-	-	-	-	-	SINE	AluSz"; transcript_id "Alu";	-	-	3UTR,exon,transcript	BPNT1	-
chr1	220058621	A	0	18	54.61	[12, 0, 6, 0]	AG	0.33	-	-	-	-	-	SINE	AluSz"; transcript_id "Alu";	-	-	3UTR,exon,transcript	BPNT1	-
chr1	220058622	A	0	18	56.17	[15, 0, 3, 0]	AG	0.17	-	-	-	-	-	SINE	AluSz"; transcript_id "Alu";	-	-	3UTR,exon,transcript	BPNT1	-
chr1	220058640	A	0	19	55.84	[16, 0, 3, 0]	AG	0.16	-	-	-	-	-	SINE	AluSz"; transcript_id "Alu";	-	-	3UTR,exon,transcript	BPNT1	-
chr1	220058646	A	0	18	55.50	[15, 0, 3, 0]	AG	0.17	-	-	-	-	-	SINE	AluSz"; transcript_id "Alu";	-	-	3UTR,exon,transcript	BPNT1	-
chr1	220058796	A	0	32	55.12	[23, 0, 9, 0]	AG	0.28	-	-	-	-	-	SINE	AluSz"; transcript_id "Alu";	-	-	3UTR,exon,transcript	BPNT1	-
chr1	220058801	A	0	30	55.47	[13, 0, 17, 0]	AG	0.57	-	-	-	-	-	SINE	AluSz"; transcript_id "Alu";	-	-	3UTR,exon,transcript	BPNT1	-
chr1	220058802	A	0	29	54.83	[7, 0, 22, 0]	AG	0.76	-	-	-	-	-	SINE	AluSz"; transcript_id "Alu";	-	-	3UTR,exon,transcript	BPNT1	-
chr1	225786912	A	1	206	37.54	[115, 0, 91, 0]	AG	0.44	-	-	-	-	-	SINE	AluJo"; transcript_id "Alu";	-	-	transcript,CDS,exon	SRP9	-
chr1	225786943	A	1	219	37.57	[188, 0, 31, 0]	AG	0.14	-	-	-	-	-	SINE	AluJo"; transcript_id "Alu";	-	-	transcript,CDS,exon	SRP9	-
chr1	225786972	A	1	202	37.92	[173, 0, 29, 0]	AG	0.14	-	-	-	-	-	SINE	AluJo"; transcript_id "Alu";	-	-	transcript,exon,3UTR	SRP9	-
chr1	225787033	A	1	11	60.55	[6, 0, 5, 0]	AG	0.45	-	-	-	-	-	SINE	AluJo"; transcript_id "Alu";	-	-	transcript	SRP9	-
chr1	225787044	A	1	12	70.92	[1, 0, 11, 0]	AG	0.92	-	-	-	-	-	SINE	AluJo"; transcript_id "Alu";	-	-	transcript	SRP9	-
chr1	225787046	A	1	11	74.00	[0, 0, 11, 0]	AG	1.00	-	-	-	-	-	SINE	AluJo"; transcript_id "Alu";	-	-	transcript	SRP9	-
chr1	225787280	A	1	18	51.39	[10, 0, 8, 0]	AG	0.44	-	-	-	-	-	SINE	AluSx1"; transcript_id "Alu";	-	-	transcript	SRP9	-
chr1	225787285	A	1	18	47.28	[14, 0, 4, 0]	AG	0.22	-	-	-	-	-	SINE	AluSx1"; transcript_id "Alu";	-	-	transcript	SRP9	-
chr1	225787379	A	1	15	44.40	[12, 0, 3, 0]	AG	0.20	-	-	-	-	-	SINE	AluSx1"; transcript_id "Alu";	-	-	transcript	SRP9	-
chr1	225787380	A	1	15	46.07	[12, 0, 3, 0]	AG	0.20	-	-	-	-	-	SINE	AluSx1"; transcript_id "Alu";	-	-	transcript	SRP9	-
chr1	225788230	A	1	22	51.59	[16, 0, 6, 0]	AG	0.27	-	-	-	-	-	SINE	AluSx"; transcript_id "Alu";	-	-	transcript	SRP9	-
chr1	225788239	A	1	20	51.80	[13, 0, 7, 0]	AG	0.35	-	-	-	-	-	SINE	AluSx"; transcript_id "Alu";	-	-	transcript	SRP9	-
chr1	225788248	A	1	20	57.35	[13, 0, 7, 0]	AG	0.35	-	-	-	-	-	SINE	AluSx"; transcript_id "Alu";	-	-	transcript	SRP9	-
chr1	225788252	A	1	20	55.50	[0, 0, 20, 0]	AG	1.00	-	-	-	-	-	SINE	AluSx"; transcript_id "Alu";	-	-	transcript	SRP9	-
chr1	225788274	A	1	22	60.55	[6, 0, 16, 0]	AG	0.73	-	-	-	-	-	SINE	AluSx"; transcript_id "Alu";	-	-	transcript	SRP9	-
chr1	225788288	A	1	25	59.20	[7, 0, 18, 0]	AG	0.72	-	-	-	-	-	SINE	AluSx"; transcript_id "Alu";	-	-	transcript	SRP9	-
chr1	225788331	A	1	23	57.87	[20, 0, 3, 0]	AG	0.13	-	-	-	-	-	SINE	AluSx"; transcript_id "Alu";	-	-	transcript	SRP9	-
chr1	225788491	A	1	14	63.29	[6, 0, 8, 0]	AG	0.57	-	-	-	-	-	SINE	AluSg"; transcript_id "Alu";	-	-	transcript	SRP9	-
chr1	225788541	A	1	23	58.48	[1, 0, 22, 0]	AG	0.96	-	-	-	-	-	SINE	AluSg"; transcript_id "Alu";	-	-	transcript	SRP9	-
chr1	225788542	A	1	22	58.27	[13, 0, 9, 0]	AG	0.41	-	-	-	-	-	SINE	AluSg"; transcript_id "Alu";	-	-	transcript	SRP9	-
chr1	225788545	A	1	26	55.92	[23, 0, 3, 0]	AG	0.12	-	-	-	-	-	SINE	AluSg"; transcript_id "Alu";	-	-	transcript	SRP9	-
chr1	225788555	A	1	25	56.76	[20, 0, 5, 0]	AG	0.20	-	-	-	-	-	SINE	AluSg"; transcript_id "Alu";	-	-	transcript	SRP9	-
chr1	225788563	A	1	28	55.50	[24, 0, 4, 0]	AG	0.14	-	-	-	-	-	SINE	AluSg"; transcript_id "Alu";	-	-	transcript	SRP9	-
chr1	225788571	A	1	29	54.72	[26, 0, 3, 0]	AG	0.10	-	-	-	-	-	SINE	AluSg"; transcript_id "Alu";	-	-	transcript	SRP9	-
chr1	225788577	A	1	30	55.10	[24, 0, 6, 0]	AG	0.20	-	-	-	-	-	SINE	AluSg"; transcript_id "Alu";	-	-	transcript	SRP9	-
chr1	225788581	A	1	31	53.68	[25, 0, 6, 0]	AG	0.19	-	-	-	-	-	SINE	AluSg"; transcript_id "Alu";	-	-	transcript	SRP9	-
chr1	225788596	A	1	32	50.06	[19, 0, 13, 0]	AG	0.41	-	-	-	-	-	SINE	AluSg"; transcript_id "Alu";	-	-	transcript	SRP9	-
chr1	225983699	A	0	32	55.91	[21, 0, 11, 0]	AG	0.34	-	-	-	-	-	SINE	AluSz6"; transcript_id "Alu";	-	-	3UTR,exon,transcript	SDE2	-
chr1	235829002	A	0	29	40.41	[25, 0, 4, 0]	AG	0.14	-	-	-	-	-	SINE	AluSz"; transcript_id "Alu";	-	-	transcript,exon	LYST	-
chr1	243612939	A	0	14	47.57	[9, 0, 5, 0]	AG	0.36	-	-	-	-	-	SINE	AluSc"; transcript_id "Alu";	-	-	transcript	AKT3	-
chr1	247155657	A	0	18	56.89	[13, 0, 5, 0]	AG	0.28	-	-	-	-	-	SINE	AluY"; transcript_id "Alu";	-	-	transcript,3UTR,exon	ZNF124	-
chr1	247155672	A	0	15	69.07	[6, 0, 9, 0]	AG	0.60	-	-	-	-	-	SINE	AluY"; transcript_id "Alu";	-	-	transcript,3UTR,exon	ZNF124	-
chr1	247155680	A	0	13	56.85	[6, 0, 7, 0]	AG	0.54	-	-	-	-	-	SINE	AluY"; transcript_id "Alu";	-	-	transcript,3UTR,exon	ZNF124	-
chr10	248363	A	1	76	37.97	[39, 37, 0, 0]	AC	0.49	-	-	-	-	-	-	-	-	-	transcript,CDS,exon	ZMYND11	-
chr10	16437386	A	1	16	37.00	[12, 0, 4, 0]	AG	0.25	-	-	-	-	-	SINE	AluJo"; transcript_id "Alu";	-	-	transcript,5UTR,exon	PTER	-
chr10	17687378	A	1	11	67.27	[0, 0, 11, 0]	AG	1.00	-	-	-	-	-	SINE	AluSz"; transcript_id "Alu";	-	-	transcript	STAM	-
chr10	20284286	A	1	14	53.57	[8, 0, 6, 0]	AG	0.43	-	-	-	-	-	SINE	AluJo"; transcript_id "Alu";	-	-	transcript,exon,3UTR	PLXDC2	-
chr10	20286842	A	1	10	57.90	[7, 0, 3, 0]	AG	0.30	-	-	-	-	-	SINE	AluSp"; transcript_id "Alu";	-	-	transcript,exon,3UTR	PLXDC2	-
chr10	20286904	A	1	16	55.50	[13, 0, 3, 0]	AG	0.19	-	-	-	-	-	SINE	AluSp"; transcript_id "Alu";	-	-	transcript,exon,3UTR	PLXDC2	-
chr10	28523254	A	0	19	48.68	[16, 0, 3, 0]	AG	0.16	-	-	-	-	-	SINE	AluSp"; transcript_id "Alu";	-	-	exon,transcript	WAC-AS1	-
chr10	28523667	A	0	20	55.45	[16, 0, 4, 0]	AG	0.20	-	-	-	-	-	SINE	AluSc"; transcript_id "Alu";	-	-	exon,transcript	WAC-AS1	-
chr10	28523689	A	0	29	56.17	[24, 0, 5, 0]	AG	0.17	-	-	-	-	-	SINE	AluSc"; transcript_id "Alu";	-	-	exon,transcript	WAC-AS1	-
chr10	28523698	A	0	29	56.10	[25, 0, 4, 0]	AG	0.14	-	-	-	-	-	SINE	AluSc"; transcript_id "Alu";	-	-	exon,transcript	WAC-AS1	-
chr10	28525115	A	0	14	62.57	[8, 0, 6, 0]	AG	0.43	-	-	-	-	-	SINE	AluSq"; transcript_id "Alu";	-	-	transcript	WAC-AS1	-
chr10	28525116	A	0	13	64.54	[3, 0, 10, 0]	AG	0.77	-	-	-	-	-	SINE	AluSq"; transcript_id "Alu";	-	-	transcript	WAC-AS1	-
chr10	28525125	A	0	14	66.07	[0, 0, 14, 0]	AG	1.00	-	-	-	-	-	SINE	AluSq"; transcript_id "Alu";	-	-	transcript	WAC-AS1	-
chr10	28525130	A	0	13	73.08	[6, 0, 7, 0]	AG	0.54	-	-	-	-	-	SINE	AluSq"; transcript_id "Alu";	-	-	transcript	WAC-AS1	-
chr10	28525143	A	0	11	67.27	[7, 0, 4, 0]	AG	0.36	-	-	-	-	-	SINE	AluSq"; transcript_id "Alu";	-	-	transcript	WAC-AS1	-
chr10	28525726	A	0	14	63.43	[1, 0, 13, 0]	AG	0.93	-	-	-	-	-	SINE	AluSx1"; transcript_id "Alu";	-	-	transcript	WAC-AS1	-
chr10	67990305	T	0	74	42.00	[0, 23, 0, 51]	TC	0.31	-	-	-	-	-	-	-	-	-	transcript,CDS,exon	HERC4	-
chr10	72220058	A	1	39	37.00	[35, 0, 4, 0]	AG	0.10	-	-	-	-	-	SINE	AluSp"; transcript_id "Alu";	-	-	transcript,5UTR,exon	ANAPC16	-
chr10	72220101	A	1	51	41.12	[44, 0, 7, 0]	AG	0.14	-	-	-	-	-	SINE	AluSp"; transcript_id "Alu";	-	-	transcript,5UTR,exon	ANAPC16	-
chr10	72220129	A	1	56	46.48	[47, 0, 9, 0]	AG	0.16	-	-	-	-	-	SINE	AluSp"; transcript_id "Alu";	-	-	transcript,5UTR,exon	ANAPC16	-
chr10	72220179	A	1	59	59.10	[50, 0, 9, 0]	AG	0.15	-	-	-	-	-	SINE	AluSp"; transcript_id "Alu";	-	-	transcript,5UTR,exon	ANAPC16	-
chr10	72234934	A	1	11	66.18	[8, 0, 3, 0]	AG	0.27	-	-	-	-	-	SINE	AluSz"; transcript_id "Alu";	-	-	transcript,exon,3UTR	ANAPC16	-
chr10	73248973	A	0	70	62.56	[52, 0, 18, 0]	AG	0.26	-	-	-	-	-	SINE	AluJr"; transcript_id "Alu";	-	-	transcript&3UTR,exon,transcript	DNAJC9-AS1&MRPS16	-
chr10	73249034	A	0	70	54.10	[63, 0, 7, 0]	AG	0.10	-	-	-	-	-	SINE	AluJr"; transcript_id "Alu";	-	-	transcript&3UTR,exon,transcript	DNAJC9-AS1&MRPS16	-
chr10	73249039	A	0	65	55.60	[58, 0, 7, 0]	AG	0.11	-	-	-	-	-	SINE	AluJr"; transcript_id "Alu";	-	-	transcript&3UTR,exon,transcript	DNAJC9-AS1&MRPS16	-
chr10	73249057	A	0	70	55.17	[56, 0, 14, 0]	AG	0.20	-	-	-	-	-	SINE	AluJr"; transcript_id "Alu";	-	-	transcript&3UTR,exon,transcript	DNAJC9-AS1&MRPS16	-
chr10	73249059	A	0	71	55.42	[46, 0, 25, 0]	AG	0.35	-	-	-	-	-	SINE	AluJr"; transcript_id "Alu";	-	-	transcript&3UTR,exon,transcript	DNAJC9-AS1&MRPS16	-
chr10	73249083	A	0	71	48.97	[55, 0, 16, 0]	AG	0.23	-	-	-	-	-	SINE	AluJr"; transcript_id "Alu";	-	-	transcript&3UTR,exon,transcript	DNAJC9-AS1&MRPS16	-
chr10	73249118	A	0	63	54.03	[47, 0, 16, 0]	AG	0.25	-	-	-	-	-	SINE	AluJr"; transcript_id "Alu";	-	-	transcript&3UTR,exon,transcript	DNAJC9-AS1&MRPS16	-
chr10	73249197	A	0	41	58.05	[12, 0, 29, 0]	AG	0.71	-	-	-	-	-	SINE	AluJr"; transcript_id "Alu";	-	-	transcript&3UTR,exon,transcript	DNAJC9-AS1&MRPS16	-
chr10	73249827	A	0	59	57.29	[39, 0, 20, 0]	AG	0.34	-	-	-	-	-	SINE	AluSc"; transcript_id "Alu";	-	-	transcript&3UTR,exon,transcript	DNAJC9-AS1&MRPS16	-
chr10	73249833	A	0	61	56.56	[37, 0, 24, 0]	AG	0.39	-	-	-	-	-	SINE	AluSc"; transcript_id "Alu";	-	-	transcript&3UTR,exon,transcript	DNAJC9-AS1&MRPS16	-
chr10	73249962	A	0	40	60.15	[30, 0, 10, 0]	AG	0.25	-	-	-	-	-	SINE	AluY"; transcript_id "Alu";	-	-	transcript&3UTR,exon,transcript	DNAJC9-AS1&MRPS16	-
chr10	73250086	A	0	44	59.68	[38, 0, 6, 0]	AG	0.14	-	-	-	-	-	SINE	AluY"; transcript_id "Alu";	-	-	transcript&3UTR,exon,transcript	DNAJC9-AS1&MRPS16	-
chr10	73776442	A	1	12	54.50	[8, 0, 4, 0]	AG	0.33	-	-	-	-	-	SINE	AluJr"; transcript_id "Alu";	-	-	-	-	-
chr10	73776819	A	1	11	53.82	[8, 0, 3, 0]	AG	0.27	-	-	-	-	-	SINE	AluSc"; transcript_id "Alu";	-	-	-	-	-
chr10	73776895	A	1	13	59.77	[7, 0, 6, 0]	AG	0.46	-	-	-	-	-	SINE	AluSc"; transcript_id "Alu";	-	-	-	-	-
chr10	73776941	A	1	11	52.73	[5, 0, 6, 0]	AG	0.55	-	-	-	-	-	SINE	AluSc"; transcript_id "Alu";	-	-	-	-	-
chr10	73776953	A	1	13	51.23	[8, 0, 5, 0]	AG	0.38	-	-	-	-	-	SINE	AluSc"; transcript_id "Alu";	-	-	-	-	-
chr10	73777789	A	1	10	56.40	[7, 0, 3, 0]	AG	0.30	-	-	-	-	-	SINE	AluSq"; transcript_id "Alu";	-	-	-	-	-
chr10	75180387	A	1	21	57.57	[18, 0, 3, 0]	AG	0.14	-	-	-	-	-	SINE	AluSx4"; transcript_id "Alu";	-	-	transcript,exon,3UTR	SAMD8	-
chr10	75180490	A	1	28	63.43	[25, 0, 3, 0]	AG	0.11	-	-	-	-	-	SINE	AluSx4"; transcript_id "Alu";	-	-	transcript,exon,3UTR	SAMD8	-
chr10	80432520	A	1	56	57.04	[49, 0, 7, 0]	AG	0.12	-	-	-	-	-	SINE	AluSx1"; transcript_id "Alu";	-	-	transcript,exon,3UTR	PRXL2A	-
chr10	80432530	A	1	55	48.85	[49, 0, 6, 0]	AG	0.11	-	-	-	-	-	SINE	AluSx1"; transcript_id "Alu";	-	-	transcript,exon,3UTR	PRXL2A	-
chr10	89403148	A	1	1438	58.55	[468, 0, 970, 0]	AG	0.67	-	-	-	-	-	-	-	-	-	transcript,CDS,exon	IFIT1	-
chr10	94610804	A	1	10	37.00	[5, 0, 5, 0]	AG	0.50	-	-	-	-	-	SINE	AluSq2"; transcript_id "Alu";	-	-	-	-	-
chr10	99713748	A	0	22	56.00	[19, 0, 3, 0]	AG	0.14	-	-	-	-	-	SINE	AluSq2"; transcript_id "Alu";	-	-	transcript,3UTR,exon	COX15	-
chr10	100232524	A	0	25	63.16	[13, 0, 12, 0]	AG	0.48	-	-	-	-	-	SINE	AluSq2"; transcript_id "Alu";	-	-	3UTR,exon,transcript	CWF19L1	-
chr10	100232545	A	0	29	57.79	[22, 0, 7, 0]	AG	0.24	-	-	-	-	-	SINE	AluSq2"; transcript_id "Alu";	-	-	3UTR,exon,transcript	CWF19L1	-
chr10	100232550	A	0	29	57.00	[4, 0, 25, 0]	AG	0.86	-	-	-	-	-	SINE	AluSq2"; transcript_id "Alu";	-	-	3UTR,exon,transcript	CWF19L1	-
chr10	100232551	A	0	29	54.45	[0, 0, 29, 0]	AG	1.00	-	-	-	-	-	SINE	AluSq2"; transcript_id "Alu";	-	-	3UTR,exon,transcript	CWF19L1	-
chr10	100232557	A	0	26	51.65	[7, 0, 19, 0]	AG	0.73	-	-	-	-	-	SINE	AluSq2"; transcript_id "Alu";	-	-	3UTR,exon,transcript	CWF19L1	-
chr10	100232668	A	0	32	55.56	[26, 0, 6, 0]	AG	0.19	-	-	-	-	-	SINE	AluSq2"; transcript_id "Alu";	-	-	3UTR,exon,transcript	CWF19L1	-
chr10	100233026	A	0	25	55.76	[15, 0, 10, 0]	AG	0.40	-	-	-	-	-	SINE	AluJo"; transcript_id "Alu";	-	-	3UTR,exon,transcript	CWF19L1	-
chr10	100233036	A	0	25	50.32	[15, 0, 10, 0]	AG	0.40	-	-	-	-	-	SINE	AluJo"; transcript_id "Alu";	-	-	3UTR,exon,transcript	CWF19L1	-
chr10	100233053	A	0	23	49.83	[19, 0, 4, 0]	AG	0.17	-	-	-	-	-	SINE	AluJo"; transcript_id "Alu";	-	-	3UTR,exon,transcript	CWF19L1	-
chr10	103179650	A	0	10	55.50	[6, 0, 4, 0]	AG	0.40	-	-	-	-	-	SINE	AluJo"; transcript_id "Alu";	-	-	transcript	NT5C2	-
chr10	124762529	A	0	26	43.12	[23, 0, 3, 0]	AG	0.12	-	-	-	-	-	SINE	AluJb"; transcript_id "Alu";	-	-	transcript,exon,CDS	EEF1AKMT2	-
chr11	767880	A	0	12	58.58	[8, 0, 4, 0]	AG	0.33	-	-	-	-	-	SINE	AluSx1"; transcript_id "Alu";	-	-	3UTR,exon,transcript	GATD1	ed
chr11	767881	A	0	10	62.90	[5, 0, 5, 0]	AG	0.50	-	-	-	-	-	SINE	AluSx1"; transcript_id "Alu";	-	-	3UTR,exon,transcript	GATD1	ed
chr11	767886	A	0	12	55.42	[9, 0, 3, 0]	AG	0.25	-	-	-	-	-	SINE	AluSx1"; transcript_id "Alu";	-	-	3UTR,exon,transcript	GATD1	ed
chr11	769322	A	0	21	59.33	[17, 0, 0, 4]	AT	0.19	-	-	-	-	-	SINE	AluSq2"; transcript_id "Alu";	-	-	3UTR,exon,transcript	GATD1	ed
chr11	769324	T	0	21	60.52	[4, 0, 0, 17]	TA	0.19	-	-	-	-	-	SINE	AluSq2"; transcript_id "Alu";	-	-	3UTR,exon,transcript	GATD1	-
chr11	778742	A	1	11	53.82	[8, 0, 3, 0]	AG	0.27	-	-	-	-	-	SINE	AluSg4"; transcript_id "Alu";	-	-	transcript	LOC171391	ed
chr11	12958341	A	0	12	49.25	[4, 0, 8, 0]	AG	0.67	-	-	-	-	-	SINE	AluJb"; transcript_id "Alu";	-	-	-	-	-
chr11	12958946	A	0	15	48.53	[5, 0, 10, 0]	AG	0.67	-	-	-	-	-	SINE	AluJo"; transcript_id "Alu";	-	-	-	-	-
chr11	12958961	A	0	13	57.77	[0, 0, 13, 0]	AG	1.00	-	-	-	-	-	SINE	AluJo"; transcript_id "Alu";	-	-	-	-	-
chr11	12958976	A	0	13	59.77	[0, 0, 13, 0]	AG	1.00	-	-	-	-	-	SINE	AluJo"; transcript_id "Alu";	-	-	-	-	-
chr11	12960354	A	0	24	59.00	[21, 0, 3, 0]	AG	0.12	-	-	-	-	-	SINE	AluJb"; transcript_id "Alu";	-	-	-	-	-
chr11	12962272	A	0	34	56.21	[30, 0, 4, 0]	AG	0.12	-	-	-	-	-	SINE	AluJb"; transcript_id "Alu";	-	-	-	-	-
chr11	12962324	A	0	37	60.35	[32, 0, 5, 0]	AG	0.14	-	-	-	-	-	SINE	AluJb"; transcript_id "Alu";	-	-	-	-	-
chr11	16756451	A	1	14	44.07	[8, 0, 6, 0]	AG	0.43	-	-	-	-	-	SINE	AluSc8"; transcript_id "Alu";	-	-	transcript,exon,3UTR	C11orf58	-
chr11	16756476	A	1	16	60.12	[4, 0, 12, 0]	AG	0.75	-	-	-	-	-	SINE	AluSc8"; transcript_id "Alu";	-	-	transcript,exon,3UTR	C11orf58	-
chr11	16756531	A	1	14	69.64	[3, 0, 11, 0]	AG	0.79	-	-	-	-	-	SINE	AluSc8"; transcript_id "Alu";	-	-	transcript,exon,3UTR	C11orf58	-
chr11	16756647	A	1	10	59.20	[1, 0, 9, 0]	AG	0.90	-	-	-	-	-	SINE	AluSp"; transcript_id "Alu";	-	-	transcript,exon,3UTR	C11orf58	-
chr11	31431089	A	1	11	60.55	[2, 0, 9, 0]	AG	0.82	-	-	-	-	-	SINE	AluSx1"; transcript_id "Alu";	-	-	transcript,exon,3UTR	DNAJC24	-
chr11	31431137	A	1	11	57.18	[7, 0, 4, 0]	AG	0.36	-	-	-	-	-	SINE	AluSx1"; transcript_id "Alu";	-	-	transcript,exon,3UTR	DNAJC24	-
chr11	31431200	A	1	14	58.14	[10, 0, 4, 0]	AG	0.29	-	-	-	-	-	SINE	AluSx1"; transcript_id "Alu";	-	-	transcript,exon,3UTR	DNAJC24	-
chr11	31431203	A	1	14	56.43	[4, 0, 10, 0]	AG	0.71	-	-	-	-	-	SINE	AluSx1"; transcript_id "Alu";	-	-	transcript,exon,3UTR	DNAJC24	-
chr11	31431240	A	1	12	54.50	[0, 0, 12, 0]	AG	1.00	-	-	-	-	-	SINE	AluSx1"; transcript_id "Alu";	-	-	transcript,exon,3UTR	DNAJC24	-
chr11	31431241	A	1	12	55.50	[2, 0, 10, 0]	AG	0.83	-	-	-	-	-	SINE	AluSx1"; transcript_id "Alu";	-	-	transcript,exon,3UTR	DNAJC24	-
chr11	31431242	A	1	11	57.18	[6, 0, 5, 0]	AG	0.45	-	-	-	-	-	SINE	AluSx1"; transcript_id "Alu";	-	-	transcript,exon,3UTR	DNAJC24	-
chr11	31431263	A	1	12	58.58	[8, 0, 4, 0]	AG	0.33	-	-	-	-	-	SINE	AluSx1"; transcript_id "Alu";	-	-	transcript,exon,3UTR	DNAJC24	-
chr11	31431282	A	1	10	55.50	[7, 0, 3, 0]	AG	0.30	-	-	-	-	-	SINE	AluSx1"; transcript_id "Alu";	-	-	transcript,exon,3UTR	DNAJC24	-
chr11	31431610	A	1	10	60.30	[0, 0, 10, 0]	AG	1.00	-	-	-	-	-	SINE	AluSx"; transcript_id "Alu";	-	-	transcript,exon,3UTR	DNAJC24	-
chr11	31431611	A	1	13	65.46	[5, 0, 8, 0]	AG	0.62	-	-	-	-	-	SINE	AluSx"; transcript_id "Alu";	-	-	transcript,exon,3UTR	DNAJC24	-
chr11	31431625	A	1	13	56.92	[1, 0, 12, 0]	AG	0.92	-	-	-	-	-	SINE	AluSx"; transcript_id "Alu";	-	-	transcript,exon,3UTR	DNAJC24	-
chr11	31431626	A	1	13	56.92	[0, 0, 13, 0]	AG	1.00	-	-	-	-	-	SINE	AluSx"; transcript_id "Alu";	-	-	transcript,exon,3UTR	DNAJC24	-
chr11	31431672	A	1	15	56.73	[0, 0, 15, 0]	AG	1.00	-	-	-	-	-	SINE	AluSx"; transcript_id "Alu";	-	-	transcript,exon,3UTR	DNAJC24	-
chr11	31431704	A	1	23	57.39	[16, 0, 7, 0]	AG	0.30	-	-	-	-	-	SINE	AluSx"; transcript_id "Alu";	-	-	transcript,exon,3UTR	DNAJC24	-
chr11	31431715	A	1	23	56.35	[20, 0, 3, 0]	AG	0.13	-	-	-	-	-	SINE	AluSx"; transcript_id "Alu";	-	-	transcript,exon,3UTR	DNAJC24	-
chr11	31431721	A	1	22	57.18	[6, 0, 16, 0]	AG	0.73	-	-	-	-	-	SINE	AluSx"; transcript_id "Alu";	-	-	transcript,exon,3UTR	DNAJC24	-
chr11	31431727	A	1	22	53.82	[16, 0, 6, 0]	AG	0.27	-	-	-	-	-	SINE	AluSx"; transcript_id "Alu";	-	-	transcript,exon,3UTR	DNAJC24	-
chr11	31431734	A	1	20	56.10	[17, 0, 3, 0]	AG	0.15	-	-	-	-	-	SINE	AluSx"; transcript_id "Alu";	-	-	transcript,exon,3UTR	DNAJC24	-
chr11	31431762	A	1	15	59.20	[8, 0, 7, 0]	AG	0.47	-	-	-	-	-	SINE	AluSx"; transcript_id "Alu";	-	-	transcript,exon,3UTR	DNAJC24	-
chr11	35187943	A	1	10	48.10	[7, 0, 3, 0]	AG	0.30	-	-	-	-	-	SINE	AluJo"; transcript_id "Alu";	-	-	transcript	CD44	-
chr11	35187944	A	1	10	48.10	[7, 0, 3, 0]	AG	0.30	-	-	-	-	-	SINE	AluJo"; transcript_id "Alu";	-	-	transcript	CD44	-
chr11	35187966	A	1	10	46.90	[3, 0, 7, 0]	AG	0.70	-	-	-	-	-	SINE	AluJo"; transcript_id "Alu";	-	-	transcript	CD44	-
chr11	35187979	A	1	10	45.70	[7, 0, 3, 0]	AG	0.30	-	-	-	-	-	SINE	AluJo"; transcript_id "Alu";	-	-	transcript	CD44	-
chr11	62738944	A	1	12	57.58	[9, 0, 3, 0]	AG	0.25	-	-	-	-	-	SINE	AluSx"; transcript_id "Alu";	-	-	-	-	-
chr11	62739028	A	1	10	62.90	[5, 0, 5, 0]	AG	0.50	-	-	-	-	-	SINE	AluJb"; transcript_id "Alu";	-	-	-	-	-
chr11	62739810	A	1	12	58.58	[6, 0, 6, 0]	AG	0.50	-	-	-	-	-	SINE	AluSz6"; transcript_id "Alu";	-	-	-	-	-
chr11	62739889	A	1	10	56.60	[7, 0, 3, 0]	AG	0.30	-	-	-	-	-	SINE	AluSz6"; transcript_id "Alu";	-	-	-	-	-
chr11	62739891	A	1	10	56.60	[5, 0, 5, 0]	AG	0.50	-	-	-	-	-	SINE	AluSz6"; transcript_id "Alu";	-	-	-	-	-
chr11	65440001	A	1	38	58.11	[32, 0, 6, 0]	AG	0.16	-	-	-	-	-	SINE	FLAM_C"; transcript_id "Alu";	-	-	exon,transcript	NEAT1	-
chr11	65440055	A	1	32	53.59	[24, 0, 8, 0]	AG	0.25	-	-	-	-	-	SINE	FLAM_C"; transcript_id "Alu";	-	-	exon,transcript	NEAT1	-
chr11	65441347	A	1	19	56.47	[3, 0, 16, 0]	AG	0.84	-	-	-	-	-	SINE	AluJo"; transcript_id "Alu";	-	-	exon,transcript	NEAT1	-
chr11	65441384	A	1	34	56.85	[22, 0, 12, 0]	AG	0.35	-	-	-	-	-	SINE	AluJo"; transcript_id "Alu";	-	-	exon,transcript	NEAT1	-
chr11	65441418	A	1	30	57.93	[25, 0, 5, 0]	AG	0.17	-	-	-	-	-	SINE	AluJo"; transcript_id "Alu";	-	-	exon,transcript	NEAT1	-
chr11	65441426	A	1	28	55.89	[24, 0, 4, 0]	AG	0.14	-	-	-	-	-	SINE	AluJo"; transcript_id "Alu";	-	-	exon,transcript	NEAT1	-
chr11	65441427	A	1	31	54.06	[25, 0, 6, 0]	AG	0.19	-	-	-	-	-	SINE	AluJo"; transcript_id "Alu";	-	-	exon,transcript	NEAT1	-
chr11	65442619	A	1	20	58.60	[11, 0, 9, 0]	AG	0.45	-	-	-	-	-	SINE	AluSx4"; transcript_id "Alu";	-	-	exon,transcript	NEAT1	-
chr11	65442627	A	1	19	57.84	[15, 0, 4, 0]	AG	0.21	-	-	-	-	-	SINE	AluSx4"; transcript_id "Alu";	-	-	exon,transcript	NEAT1	-
chr11	65442678	A	1	20	51.05	[16, 0, 4, 0]	AG	0.20	-	-	-	-	-	SINE	AluSx4"; transcript_id "Alu";	-	-	exon,transcript	NEAT1	-
chr11	75008689	G	1	13	54.00	[0, 3, 10, 0]	GC	0.23	-	-	-	-	-	SINE	AluSx3"; transcript_id "Alu";	-	-	transcript,exon,3UTR	NEU3	-
chr11	76441475	A	0	14	59.93	[10, 0, 4, 0]	AG	0.29	-	-	-	-	-	SINE	AluSp"; transcript_id "Alu";	-	-	-	-	-
chr11	76441539	A	0	21	52.29	[17, 0, 4, 0]	AG	0.19	-	-	-	-	-	SINE	AluSp"; transcript_id "Alu";	-	-	-	-	-
chr11	93734995	A	0	58	53.38	[50, 0, 8, 0]	AG	0.14	-	-	-	-	-	SINE	AluJr"; transcript_id "Alu";	-	-	transcript	TAF1D	-
chr11	93735605	A	0	10	48.10	[6, 0, 4, 0]	AG	0.40	-	-	-	-	-	SINE	AluSx1"; transcript_id "Alu";	-	-	transcript,3UTR,exon	TAF1D	-
chr11	118751751	A	0	42	54.60	[0, 0, 42, 0]	AG	1.00	-	-	-	-	-	-	-	-	-	3UTR,exon,transcript	DDX6	-
chr11	123071672	A	0	36	54.36	[11, 0, 25, 0]	AG	0.69	-	-	-	-	-	SINE	AluSx1"; transcript_id "Alu";	-	-	3UTR,exon,transcript	CLMP	-
chr11	123072339	A	0	44	54.36	[24, 0, 20, 0]	AG	0.45	-	-	-	-	-	SINE	AluSx3"; transcript_id "Alu";	-	-	3UTR,exon,transcript	CLMP	-
chr11	123072342	A	0	45	53.73	[36, 0, 9, 0]	AG	0.20	-	-	-	-	-	SINE	AluSx3"; transcript_id "Alu";	-	-	3UTR,exon,transcript	CLMP	-
chr11	123072343	A	0	49	52.63	[22, 0, 27, 0]	AG	0.55	-	-	-	-	-	SINE	AluSx3"; transcript_id "Alu";	-	-	3UTR,exon,transcript	CLMP	-
chr11	123072377	A	0	48	58.85	[25, 0, 23, 0]	AG	0.48	-	-	-	-	-	SINE	AluSx3"; transcript_id "Alu";	-	-	3UTR,exon,transcript	CLMP	-
chr11	125656230	A	1	36	53.44	[31, 0, 5, 0]	AG	0.14	-	-	-	-	-	SINE	AluJo"; transcript_id "Alu";	-	-	transcript,exon,3UTR	CHEK1	-
chr11	125656244	A	1	33	53.45	[23, 0, 10, 0]	AG	0.30	-	-	-	-	-	SINE	AluJo"; transcript_id "Alu";	-	-	transcript,exon,3UTR	CHEK1	-
chr11	125675961	A	1	23	37.00	[7, 0, 16, 0]	AG	0.70	-	-	-	-	-	SINE	AluSq2"; transcript_id "Alu";	-	-	transcript,3UTR,exon&transcript	CHEK1&ACRV1	-
chr11	125676033	A	1	30	45.63	[20, 0, 10, 0]	AG	0.33	-	-	-	-	-	SINE	AluSq2"; transcript_id "Alu";	-	-	transcript,3UTR,exon&transcript	CHEK1&ACRV1	-
chr11	125676034	A	1	29	46.79	[21, 0, 8, 0]	AG	0.28	-	-	-	-	-	SINE	AluSq2"; transcript_id "Alu";	-	-	transcript,3UTR,exon&transcript	CHEK1&ACRV1	-
chr12	7095248	A	0	12	50.42	[9, 0, 3, 0]	AG	0.25	-	-	-	-	-	SINE	AluSc"; transcript_id "Alu";	-	-	3UTR,exon,transcript	C1RL	-
chr12	7095304	A	0	16	59.38	[13, 0, 3, 0]	AG	0.19	-	-	-	-	-	SINE	AluSc"; transcript_id "Alu";	-	-	3UTR,exon,transcript	C1RL	-
chr12	7095319	A	0	13	64.54	[10, 0, 3, 0]	AG	0.23	-	-	-	-	-	SINE	AluSc"; transcript_id "Alu";	-	-	3UTR,exon,transcript	C1RL	-
chr12	16383531	A	1	21	37.00	[17, 0, 4, 0]	AG	0.19	-	-	-	-	-	SINE	AluSp"; transcript_id "Alu";	-	-	-	-	-
chr12	26596924	G	0	28	39.64	[0, 0, 15, 13]	GT	0.46	-	-	-	-	-	-	-	-	-	transcript,CDS,exon	ITPR2	-
chr12	27421268	A	1	34	63.12	[21, 0, 13, 0]	AG	0.38	-	-	-	-	-	SINE	AluSz"; transcript_id "Alu";	-	-	transcript,exon,3UTR&transcript	ARNTL2&ARNTL2-AS1	-
chr12	27421290	A	1	38	58.11	[23, 0, 15, 0]	AG	0.39	-	-	-	-	-	SINE	AluSz"; transcript_id "Alu";	-	-	transcript,exon,3UTR&transcript	ARNTL2&ARNTL2-AS1	-
chr12	27421321	A	1	32	59.00	[12, 0, 20, 0]	AG	0.62	-	-	-	-	-	SINE	AluSz"; transcript_id "Alu";	-	-	transcript,exon,3UTR&transcript	ARNTL2&ARNTL2-AS1	-
chr12	27421336	A	1	30	58.37	[27, 0, 3, 0]	AG	0.10	-	-	-	-	-	SINE	AluSz"; transcript_id "Alu";	-	-	transcript,exon,3UTR&transcript	ARNTL2&ARNTL2-AS1	-
chr12	27421344	A	1	33	59.82	[24, 0, 9, 0]	AG	0.27	-	-	-	-	-	SINE	AluSz"; transcript_id "Alu";	-	-	transcript,exon,3UTR&transcript	ARNTL2&ARNTL2-AS1	-
chr12	27421345	A	1	34	59.85	[29, 0, 5, 0]	AG	0.15	-	-	-	-	-	SINE	AluSz"; transcript_id "Alu";	-	-	transcript,exon,3UTR&transcript	ARNTL2&ARNTL2-AS1	-
chr12	27421359	A	1	36	58.97	[30, 0, 6, 0]	AG	0.17	-	-	-	-	-	SINE	AluSz"; transcript_id "Alu";	-	-	transcript,exon,3UTR&transcript	ARNTL2&ARNTL2-AS1	-
chr12	27421360	A	1	35	60.97	[30, 0, 5, 0]	AG	0.14	-	-	-	-	-	SINE	AluSz"; transcript_id "Alu";	-	-	transcript,exon,3UTR&transcript	ARNTL2&ARNTL2-AS1	-
chr12	27421494	A	1	33	56.09	[23, 0, 10, 0]	AG	0.30	-	-	-	-	-	SINE	AluSz"; transcript_id "Alu";	-	-	transcript,exon,3UTR&transcript	ARNTL2&ARNTL2-AS1	-
chr12	27421501	A	1	31	57.23	[26, 0, 5, 0]	AG	0.16	-	-	-	-	-	SINE	AluSz"; transcript_id "Alu";	-	-	transcript,exon,3UTR&transcript	ARNTL2&ARNTL2-AS1	-
chr12	27421566	A	1	17	45.71	[13, 0, 4, 0]	AG	0.24	-	-	-	-	-	SINE	AluSz"; transcript_id "Alu";	-	-	transcript,exon,3UTR&transcript	ARNTL2&ARNTL2-AS1	-
chr12	27421571	A	1	22	43.73	[19, 0, 3, 0]	AG	0.14	-	-	-	-	-	SINE	AluSz"; transcript_id "Alu";	-	-	transcript,exon,3UTR&transcript	ARNTL2&ARNTL2-AS1	-
chr12	27421601	A	1	16	55.44	[12, 0, 4, 0]	AG	0.25	-	-	-	-	-	SINE	AluSz"; transcript_id "Alu";	-	-	transcript,exon,3UTR&transcript	ARNTL2&ARNTL2-AS1	-
chr12	27421603	A	1	17	53.53	[4, 0, 13, 0]	AG	0.76	-	-	-	-	-	SINE	AluSz"; transcript_id "Alu";	-	-	transcript,exon,3UTR&transcript	ARNTL2&ARNTL2-AS1	-
chr12	27421727	G	1	25	57.68	[4, 0, 21, 0]	GA	0.16	-	-	-	-	-	-	-	-	-	transcript,exon,3UTR&transcript	ARNTL2&ARNTL2-AS1	-
chr12	27423444	A	1	13	59.77	[3, 0, 10, 0]	AG	0.77	-	-	-	-	-	SINE	AluY"; transcript_id "Alu";	-	-	transcript,exon,3UTR&transcript	ARNTL2&ARNTL2-AS1	-
chr12	27423505	A	1	22	56.64	[17, 0, 5, 0]	AG	0.23	-	-	-	-	-	SINE	AluY"; transcript_id "Alu";	-	-	transcript,exon,3UTR&transcript	ARNTL2&ARNTL2-AS1	-
chr12	27423511	A	1	22	61.68	[16, 0, 6, 0]	AG	0.27	-	-	-	-	-	SINE	AluY"; transcript_id "Alu";	-	-	transcript,exon,3UTR&transcript	ARNTL2&ARNTL2-AS1	-
chr12	27423514	A	1	22	58.32	[11, 0, 11, 0]	AG	0.50	-	-	-	-	-	SINE	AluY"; transcript_id "Alu";	-	-	transcript,exon,3UTR&transcript	ARNTL2&ARNTL2-AS1	-
chr12	27423536	A	1	26	52.65	[8, 0, 18, 0]	AG	0.69	-	-	-	-	-	SINE	AluY"; transcript_id "Alu";	-	-	transcript,exon,3UTR&transcript	ARNTL2&ARNTL2-AS1	-
chr12	27423591	A	1	38	66.87	[18, 0, 20, 0]	AG	0.53	-	-	-	-	-	SINE	AluY"; transcript_id "Alu";	-	-	transcript,exon,3UTR&transcript	ARNTL2&ARNTL2-AS1	-
chr12	27423603	A	1	39	67.36	[20, 0, 19, 0]	AG	0.49	-	-	-	-	-	SINE	AluY"; transcript_id "Alu";	-	-	transcript,exon,3UTR&transcript	ARNTL2&ARNTL2-AS1	-
chr12	43725582	A	0	10	66.60	[6, 0, 4, 0]	AG	0.40	-	-	-	-	-	SINE	AluSg4"; transcript_id "Alu";	-	-	3UTR,exon,transcript	PUS7L	-
chr12	43725583	A	0	10	65.40	[5, 0, 5, 0]	AG	0.50	-	-	-	-	-	SINE	AluSg4"; transcript_id "Alu";	-	-	3UTR,exon,transcript	PUS7L	-
chr12	43725683	A	0	16	64.75	[12, 0, 4, 0]	AG	0.25	-	-	-	-	-	SINE	AluSg4"; transcript_id "Alu";	-	-	3UTR,exon,transcript	PUS7L	-
chr12	45921121	A	0	24	66.83	[21, 0, 3, 0]	AG	0.12	-	-	-	-	-	SINE	AluSq2"; transcript_id "Alu";	-	-	3UTR,exon,transcript	SCAF11	-
chr12	45921147	A	0	31	64.06	[28, 0, 3, 0]	AG	0.10	-	-	-	-	-	SINE	AluSq2"; transcript_id "Alu";	-	-	3UTR,exon,transcript	SCAF11	-
chr12	45921196	A	0	26	54.58	[23, 0, 3, 0]	AG	0.12	-	-	-	-	-	SINE	AluSq2"; transcript_id "Alu";	-	-	3UTR,exon,transcript	SCAF11	-
chr12	49558611	G	0	20	63.55	[6, 0, 14, 0]	GA	0.30	-	-	-	-	-	-	-	-	-	3UTR,exon,transcript	MCRS1	-
chr12	50980490	A	0	15	60.80	[10, 0, 5, 0]	AG	0.33	-	-	-	-	-	SINE	AluSz"; transcript_id "Alu";	-	-	3UTR,exon,transcript	SLC11A2	-
chr12	53296435	A	1	11	50.45	[7, 0, 4, 0]	AG	0.36	-	-	-	-	-	SINE	AluSx4"; transcript_id "Alu";	-	-	transcript	PFDN5	-
chr12	54240500	A	0	24	57.50	[19, 0, 5, 0]	AG	0.21	-	-	-	-	-	SINE	AluJr"; transcript_id "Alu";	-	-	3UTR,exon,transcript	CBX5	-
chr12	57747747	C	1	22	52.09	[0, 18, 0, 4]	CT	0.18	-	-	-	-	-	SINE	AluSx"; transcript_id "Alu";	-	-	transcript,exon,3UTR&3UTR,exon,transcript	TSPAN31&CDK4	-
chr12	64450281	A	1	11	52.64	[3, 0, 8, 0]	AG	0.73	-	-	-	-	-	SINE	AluJr4"; transcript_id "Alu";	-	-	transcript,exon,3UTR	XPOT	-
chr12	64450291	A	1	11	56.09	[0, 0, 11, 0]	AG	1.00	-	-	-	-	-	SINE	AluJr4"; transcript_id "Alu";	-	-	transcript,exon,3UTR	XPOT	-
chr12	64450293	A	1	10	56.60	[6, 0, 4, 0]	AG	0.40	-	-	-	-	-	SINE	AluJr4"; transcript_id "Alu";	-	-	transcript,exon,3UTR	XPOT	-
chr12	64450354	A	1	17	47.82	[9, 0, 8, 0]	AG	0.47	-	-	-	-	-	SINE	AluJr4"; transcript_id "Alu";	-	-	transcript,exon,3UTR	XPOT	-
chr12	64450369	A	1	16	46.94	[6, 0, 10, 0]	AG	0.62	-	-	-	-	-	SINE	AluJr4"; transcript_id "Alu";	-	-	transcript,exon,3UTR	XPOT	-
chr12	68765071	A	1	14	47.57	[11, 0, 3, 0]	AG	0.21	-	-	-	-	-	SINE	AluSp"; transcript_id "Alu";	-	-	transcript,exon,3UTR	SLC35E3	-
chr12	68765101	A	1	21	55.24	[17, 0, 4, 0]	AG	0.19	-	-	-	-	-	SINE	AluSp"; transcript_id "Alu";	-	-	transcript,exon,3UTR	SLC35E3	-
chr12	68765135	A	1	25	53.28	[18, 0, 7, 0]	AG	0.28	-	-	-	-	-	SINE	AluSp"; transcript_id "Alu";	-	-	transcript,exon,3UTR	SLC35E3	-
chr12	68765136	A	1	25	52.80	[20, 0, 5, 0]	AG	0.20	-	-	-	-	-	SINE	AluSp"; transcript_id "Alu";	-	-	transcript,exon,3UTR	SLC35E3	-
chr12	68765141	A	1	25	53.28	[17, 0, 8, 0]	AG	0.32	-	-	-	-	-	SINE	AluSp"; transcript_id "Alu";	-	-	transcript,exon,3UTR	SLC35E3	-
chr12	68765145	A	1	25	50.80	[21, 0, 4, 0]	AG	0.16	-	-	-	-	-	SINE	AluSp"; transcript_id "Alu";	-	-	transcript,exon,3UTR	SLC35E3	-
chr12	68765171	A	1	24	57.04	[18, 0, 6, 0]	AG	0.25	-	-	-	-	-	SINE	AluSp"; transcript_id "Alu";	-	-	transcript,exon,3UTR	SLC35E3	-
chr12	68765206	A	1	22	62.23	[19, 0, 3, 0]	AG	0.14	-	-	-	-	-	SINE	AluSp"; transcript_id "Alu";	-	-	transcript,exon,3UTR	SLC35E3	-
chr12	68815677	A	1	19	46.05	[16, 0, 3, 0]	AG	0.16	-	-	-	-	-	SINE	AluJb"; transcript_id "Alu";	-	-	transcript	MDM2	-
chr12	68815704	A	1	16	43.94	[13, 0, 3, 0]	AG	0.19	-	-	-	-	-	SINE	AluJb"; transcript_id "Alu";	-	-	transcript	MDM2	-
chr12	68843276	A	1	47	56.91	[39, 0, 8, 0]	AG	0.17	-	-	-	-	-	-	-	-	-	transcript,exon,3UTR	MDM2	-
chr12	68843730	A	1	140	59.02	[110, 0, 30, 0]	AG	0.21	-	-	-	-	-	-	-	-	-	transcript,exon,3UTR	MDM2	-
chr12	68843749	A	1	125	58.82	[73, 0, 52, 0]	AG	0.42	-	-	-	-	-	-	-	-	-	transcript,exon,3UTR	MDM2	-
chr12	68843754	A	1	128	58.59	[52, 0, 73, 3]	AG AT	0.58	-	-	-	-	-	-	-	-	-	transcript,exon,3UTR	MDM2	-
chr12	70297789	C	1	12	37.00	[0, 8, 0, 4]	CT	0.33	-	-	-	-	-	SINE	AluSx"; transcript_id "Alu";	-	-	transcript	CNOT2	-
chr12	71702433	A	1	16	62.38	[10, 0, 6, 0]	AG	0.38	-	-	-	-	-	SINE	AluSz6"; transcript_id "Alu";	-	-	transcript,exon,3UTR	TMEM19	-
chr12	71702441	A	1	10	58.00	[1, 0, 9, 0]	AG	0.90	-	-	-	-	-	SINE	AluSz6"; transcript_id "Alu";	-	-	transcript,exon,3UTR	TMEM19	-
chr12	71702442	A	1	11	56.09	[0, 0, 11, 0]	AG	1.00	-	-	-	-	-	SINE	AluSz6"; transcript_id "Alu";	-	-	transcript,exon,3UTR	TMEM19	-
chr12	71702445	A	1	11	63.91	[0, 0, 11, 0]	AG	1.00	-	-	-	-	-	SINE	AluSz6"; transcript_id "Alu";	-	-	transcript,exon,3UTR	TMEM19	-
chr12	79590296	A	0	37	57.70	[33, 0, 4, 0]	AG	0.11	-	-	-	-	-	SINE	AluSp"; transcript_id "Alu";	-	-	3UTR,exon,transcript	PAWR	-
chr12	98548843	A	1	97	55.06	[70, 0, 27, 0]	AG	0.28	-	-	-	-	-	SINE	AluSc"; transcript_id "Alu";	-	-	transcript,exon,3UTR	TMPO	-
chr12	98548917	A	1	100	64.27	[35, 0, 65, 0]	AG	0.65	-	-	-	-	-	SINE	AluSc"; transcript_id "Alu";	-	-	transcript,exon,3UTR	TMPO	-
chr12	98548920	A	1	99	64.27	[67, 0, 32, 0]	AG	0.32	-	-	-	-	-	SINE	AluSc"; transcript_id "Alu";	-	-	transcript,exon,3UTR	TMPO	-
chr12	98549046	A	1	74	53.18	[39, 0, 35, 0]	AG	0.47	-	-	-	-	-	SINE	AluSc"; transcript_id "Alu";	-	-	transcript,exon,3UTR	TMPO	-
chr12	98549108	A	1	48	61.94	[35, 0, 13, 0]	AG	0.27	-	-	-	-	-	SINE	AluSc"; transcript_id "Alu";	-	-	transcript,exon,3UTR	TMPO	-
chr12	98549233	A	1	69	54.51	[60, 0, 9, 0]	AG	0.13	-	-	-	-	-	SINE	AluSz"; transcript_id "Alu";	-	-	transcript,exon,3UTR	TMPO	-
chr12	98549255	A	1	77	55.29	[10, 0, 67, 0]	AG	0.87	-	-	-	-	-	SINE	AluSz"; transcript_id "Alu";	-	-	transcript,exon,3UTR	TMPO	-
chr12	98549324	A	1	104	57.40	[82, 0, 22, 0]	AG	0.21	-	-	-	-	-	SINE	AluSz"; transcript_id "Alu";	-	-	transcript,exon,3UTR	TMPO	-
chr12	98549325	A	1	105	58.62	[71, 0, 34, 0]	AG	0.32	-	-	-	-	-	SINE	AluSz"; transcript_id "Alu";	-	-	transcript,exon,3UTR	TMPO	-
chr12	98549404	A	1	115	56.09	[103, 0, 12, 0]	AG	0.10	-	-	-	-	-	SINE	AluSz"; transcript_id "Alu";	-	-	transcript,exon,3UTR	TMPO	-
chr12	98549409	A	1	104	56.57	[85, 0, 19, 0]	AG	0.18	-	-	-	-	-	SINE	AluSz"; transcript_id "Alu";	-	-	transcript,exon,3UTR	TMPO	-
chr12	98549423	A	1	86	54.57	[76, 0, 10, 0]	AG	0.12	-	-	-	-	-	SINE	AluSz"; transcript_id "Alu";	-	-	transcript,exon,3UTR	TMPO	-
chr12	100626889	A	1	37	55.35	[33, 0, 4, 0]	AG	0.11	-	-	-	-	-	SINE	AluSg"; transcript_id "Alu";	-	-	transcript,exon,3UTR	GAS2L3	-
chr12	100626890	A	1	37	54.30	[7, 0, 30, 0]	AG	0.81	-	-	-	-	-	SINE	AluSg"; transcript_id "Alu";	-	-	transcript,exon,3UTR	GAS2L3	-
chr12	100626891	A	1	37	57.68	[33, 0, 4, 0]	AG	0.11	-	-	-	-	-	SINE	AluSg"; transcript_id "Alu";	-	-	transcript,exon,3UTR	GAS2L3	-
chr12	100626900	A	1	35	54.29	[27, 0, 8, 0]	AG	0.23	-	-	-	-	-	SINE	AluSg"; transcript_id "Alu";	-	-	transcript,exon,3UTR	GAS2L3	-
chr12	100626903	A	1	35	54.97	[21, 0, 14, 0]	AG	0.40	-	-	-	-	-	SINE	AluSg"; transcript_id "Alu";	-	-	transcript,exon,3UTR	GAS2L3	-
chr12	100626904	A	1	34	53.62	[22, 0, 12, 0]	AG	0.35	-	-	-	-	-	SINE	AluSg"; transcript_id "Alu";	-	-	transcript,exon,3UTR	GAS2L3	-
chr12	100626913	A	1	28	56.39	[23, 0, 5, 0]	AG	0.18	-	-	-	-	-	SINE	AluSg"; transcript_id "Alu";	-	-	transcript,exon,3UTR	GAS2L3	-
chr12	100626914	A	1	28	55.54	[23, 0, 5, 0]	AG	0.18	-	-	-	-	-	SINE	AluSg"; transcript_id "Alu";	-	-	transcript,exon,3UTR	GAS2L3	-
chr12	100626925	A	1	21	52.81	[18, 0, 3, 0]	AG	0.14	-	-	-	-	-	SINE	AluSg"; transcript_id "Alu";	-	-	transcript,exon,3UTR	GAS2L3	-
chr12	100626934	A	1	19	51.21	[14, 0, 5, 0]	AG	0.26	-	-	-	-	-	SINE	AluSg"; transcript_id "Alu";	-	-	transcript,exon,3UTR	GAS2L3	-
chr12	100626942	A	1	19	48.68	[15, 0, 4, 0]	AG	0.21	-	-	-	-	-	SINE	AluSg"; transcript_id "Alu";	-	-	transcript,exon,3UTR	GAS2L3	-
chr12	100627498	A	1	17	62.41	[12, 0, 5, 0]	AG	0.29	-	-	-	-	-	SINE	AluSq"; transcript_id "Alu";	-	-	transcript,exon,3UTR	GAS2L3	-
chr12	106348134	A	1	16	50.88	[13, 0, 3, 0]	AG	0.19	-	-	-	-	-	SINE	AluSg"; transcript_id "Alu";	-	-	-	-	-
chr12	111840402	A	0	21	45.71	[18, 0, 3, 0]	AG	0.14	-	-	-	-	-	SINE	AluJb"; transcript_id "Alu";	-	-	exon,transcript	MAPKAPK5-AS1	-
chr12	112943203	A	1	12	48.33	[6, 0, 6, 0]	AG	0.50	-	-	-	-	-	SINE	AluJb"; transcript_id "Alu";	-	-	transcript	OAS3	-
chr12	116844282	A	1	10	37.00	[0, 0, 10, 0]	AG	1.00	-	-	-	-	-	SINE	AluSg"; transcript_id "Alu";	-	-	transcript	RNFT2	-
chr12	116844292	A	1	10	37.00	[0, 0, 10, 0]	AG	1.00	-	-	-	-	-	SINE	AluSg"; transcript_id "Alu";	-	-	transcript	RNFT2	-
chr12	116844300	A	1	10	37.00	[0, 0, 10, 0]	AG	1.00	-	-	-	-	-	SINE	AluSg"; transcript_id "Alu";	-	-	transcript	RNFT2	-
chr12	120460750	A	1	31	52.52	[5, 0, 26, 0]	AG	0.84	-	-	-	-	-	SINE	AluY"; transcript_id "Alu";	-	-	transcript,exon,3UTR	GATC	-
chr12	120460751	A	1	31	52.52	[27, 0, 4, 0]	AG	0.13	-	-	-	-	-	SINE	AluY"; transcript_id "Alu";	-	-	transcript,exon,3UTR	GATC	-
chr12	120460894	A	1	16	53.25	[7, 0, 9, 0]	AG	0.56	-	-	-	-	-	SINE	AluY"; transcript_id "Alu";	-	-	transcript,exon,3UTR	GATC	-
chr12	120460911	A	1	16	55.50	[1, 0, 15, 0]	AG	0.94	-	-	-	-	-	SINE	AluY"; transcript_id "Alu";	-	-	transcript,exon,3UTR	GATC	-
chr12	120460916	A	1	14	57.29	[10, 0, 4, 0]	AG	0.29	-	-	-	-	-	SINE	AluY"; transcript_id "Alu";	-	-	transcript,exon,3UTR	GATC	-
chr12	120461140	A	1	11	63.91	[6, 0, 5, 0]	AG	0.45	-	-	-	-	-	SINE	AluJr"; transcript_id "Alu";	-	-	transcript,exon,3UTR	GATC	-
chr12	120461195	A	1	17	55.18	[10, 0, 7, 0]	AG	0.41	-	-	-	-	-	SINE	AluJr"; transcript_id "Alu";	-	-	transcript,exon,3UTR	GATC	-
chr12	120461196	A	1	17	54.35	[14, 0, 3, 0]	AG	0.18	-	-	-	-	-	SINE	AluJr"; transcript_id "Alu";	-	-	transcript,exon,3UTR	GATC	-
chr12	120461200	A	1	17	55.06	[12, 0, 5, 0]	AG	0.29	-	-	-	-	-	SINE	AluJr"; transcript_id "Alu";	-	-	transcript,exon,3UTR	GATC	-
chr12	120461208	A	1	17	53.71	[1, 0, 16, 0]	AG	0.94	-	-	-	-	-	SINE	AluJr"; transcript_id "Alu";	-	-	transcript,exon,3UTR	GATC	-
chr12	120461262	A	1	17	61.59	[14, 0, 3, 0]	AG	0.18	-	-	-	-	-	SINE	AluJr"; transcript_id "Alu";	-	-	transcript,exon,3UTR	GATC	-
chr12	120461272	A	1	16	64.75	[0, 0, 16, 0]	AG	1.00	-	-	-	-	-	SINE	AluJr"; transcript_id "Alu";	-	-	transcript,exon,3UTR	GATC	-
chr12	120461365	A	1	22	55.50	[19, 0, 3, 0]	AG	0.14	-	-	-	-	-	SINE	AluJr"; transcript_id "Alu";	-	-	transcript,exon,3UTR	GATC	-
chr12	121778208	A	0	36	60.67	[32, 0, 4, 0]	AG	0.11	-	-	-	-	-	SINE	AluSg"; transcript_id "Alu";	-	-	transcript,exon,3UTR&3UTR,exon,transcript	TMEM120B&RHOF	-
chr12	121778218	A	0	35	64.49	[30, 0, 5, 0]	AG	0.14	-	-	-	-	-	SINE	AluSg"; transcript_id "Alu";	-	-	transcript,exon,3UTR&3UTR,exon,transcript	TMEM120B&RHOF	-
chr12	123323783	G	0	51	38.45	[12, 0, 39, 0]	GA	0.24	-	-	-	-	-	-	-	-	-	transcript,CDS,exon	SBNO1	-
chr12	123661548	A	1	24	63.17	[11, 0, 13, 0]	AG	0.54	-	-	-	-	-	SINE	AluSx4"; transcript_id "Alu";	-	-	transcript,exon,3UTR	GTF2H3	-
chr12	123661553	A	1	22	62.68	[19, 0, 3, 0]	AG	0.14	-	-	-	-	-	SINE	AluSx4"; transcript_id "Alu";	-	-	transcript,exon,3UTR	GTF2H3	-
chr12	123661766	A	1	33	60.94	[24, 0, 9, 0]	AG	0.27	-	-	-	-	-	SINE	AluYc"; transcript_id "Alu";	-	-	transcript,exon,3UTR	GTF2H3	-
chr12	123661825	A	1	41	62.88	[36, 0, 5, 0]	AG	0.12	-	-	-	-	-	SINE	AluYc"; transcript_id "Alu";	-	-	transcript,exon,3UTR	GTF2H3	-
chr12	123662057	A	1	13	61.69	[9, 0, 4, 0]	AG	0.31	-	-	-	-	-	SINE	AluSq2"; transcript_id "Alu";	-	-	transcript,exon,3UTR	GTF2H3	-
chr12	130803555	A	0	11	59.45	[2, 0, 9, 0]	AG	0.82	-	-	-	-	-	SINE	AluJr"; transcript_id "Alu";	-	-	transcript	STX2	-
chr12	132721370	A	1	73	56.45	[48, 0, 25, 0]	AG	0.34	-	-	-	-	-	SINE	AluJo"; transcript_id "Alu";	-	-	transcript,exon,3UTR	PGAM5	-
chr12	132721388	A	1	79	57.76	[68, 0, 11, 0]	AG	0.14	-	-	-	-	-	SINE	AluJo"; transcript_id "Alu";	-	-	transcript,exon,3UTR	PGAM5	-
chr12	132721483	A	1	48	60.67	[41, 0, 7, 0]	AG	0.15	-	-	-	-	-	SINE	AluJo"; transcript_id "Alu";	-	-	transcript,exon,3UTR	PGAM5	-
chr12	132721509	A	1	42	57.79	[27, 0, 15, 0]	AG	0.36	-	-	-	-	-	SINE	AluJo"; transcript_id "Alu";	-	-	transcript,exon,3UTR	PGAM5	-
chr12	132721535	A	1	34	58.76	[24, 0, 10, 0]	AG	0.29	-	-	-	-	-	SINE	AluJo"; transcript_id "Alu";	-	-	transcript,exon,3UTR	PGAM5	-
chr12	132721668	A	1	58	64.60	[42, 0, 16, 0]	AG	0.28	-	-	-	-	-	SINE	AluSq"; transcript_id "Alu";	-	-	transcript,exon,3UTR	PGAM5	-
chr12	132721753	A	1	58	61.88	[23, 0, 35, 0]	AG	0.60	-	-	-	-	-	SINE	AluSq"; transcript_id "Alu";	-	-	transcript,exon,3UTR	PGAM5	-
chr12	132721763	A	1	57	61.65	[33, 0, 24, 0]	AG	0.42	-	-	-	-	-	SINE	AluSq"; transcript_id "Alu";	-	-	transcript,exon,3UTR	PGAM5	-
chr12	132721837	A	1	60	57.78	[47, 0, 13, 0]	AG	0.22	-	-	-	-	-	SINE	AluSq"; transcript_id "Alu";	-	-	transcript,exon,3UTR	PGAM5	-
chr12	132722351	A	1	25	59.20	[22, 0, 3, 0]	AG	0.12	-	-	-	-	-	SINE	AluSg"; transcript_id "Alu";	-	-	transcript,exon,3UTR	PGAM5	-
chr12	132769978	A	0	28	67.32	[25, 0, 3, 0]	AG	0.11	-	-	-	-	-	SINE	AluSx1"; transcript_id "Alu";	-	-	3UTR,exon,transcript	GOLGA3	-
chr12	132770000	A	0	23	65.96	[16, 0, 7, 0]	AG	0.30	-	-	-	-	-	SINE	AluSx1"; transcript_id "Alu";	-	-	3UTR,exon,transcript	GOLGA3	-
chr12	132772326	A	0	15	61.67	[12, 0, 3, 0]	AG	0.20	-	-	-	-	-	SINE	AluSz"; transcript_id "Alu";	-	-	3UTR,exon,transcript	GOLGA3	-
chr13	21374317	A	0	37	54.68	[32, 0, 5, 0]	AG	0.14	-	-	-	-	-	SINE	AluSx"; transcript_id "Alu";	-	-	transcript&3UTR,exon,transcript	MIPEPP3&ZDHHC20	-
chr13	21374321	A	0	40	55.48	[33, 0, 7, 0]	AG	0.17	-	-	-	-	-	SINE	AluSx"; transcript_id "Alu";	-	-	transcript&3UTR,exon,transcript	MIPEPP3&ZDHHC20	-
chr13	21374431	A	0	44	58.89	[38, 0, 6, 0]	AG	0.14	-	-	-	-	-	SINE	AluSx"; transcript_id "Alu";	-	-	transcript&3UTR,exon,transcript	MIPEPP3&ZDHHC20	-
chr13	21374437	A	0	42	60.50	[25, 0, 17, 0]	AG	0.40	-	-	-	-	-	SINE	AluSx"; transcript_id "Alu";	-	-	transcript&3UTR,exon,transcript	MIPEPP3&ZDHHC20	-
chr13	21374438	A	0	40	59.48	[25, 0, 15, 0]	AG	0.38	-	-	-	-	-	SINE	AluSx"; transcript_id "Alu";	-	-	transcript&3UTR,exon,transcript	MIPEPP3&ZDHHC20	-
chr13	21374439	A	0	39	59.08	[31, 0, 8, 0]	AG	0.21	-	-	-	-	-	SINE	AluSx"; transcript_id "Alu";	-	-	transcript&3UTR,exon,transcript	MIPEPP3&ZDHHC20	-
chr13	21374472	A	0	36	58.25	[32, 0, 4, 0]	AG	0.11	-	-	-	-	-	SINE	AluSx"; transcript_id "Alu";	-	-	transcript&3UTR,exon,transcript	MIPEPP3&ZDHHC20	-
chr13	21374485	A	0	33	52.27	[26, 0, 7, 0]	AG	0.21	-	-	-	-	-	SINE	AluSx"; transcript_id "Alu";	-	-	transcript&3UTR,exon,transcript	MIPEPP3&ZDHHC20	-
chr13	21374508	A	0	38	54.21	[34, 0, 4, 0]	AG	0.11	-	-	-	-	-	SINE	AluSx"; transcript_id "Alu";	-	-	transcript&3UTR,exon,transcript	MIPEPP3&ZDHHC20	-
chr13	21374877	A	0	25	53.80	[20, 0, 5, 0]	AG	0.20	-	-	-	-	-	SINE	AluSz"; transcript_id "Alu";	-	-	transcript&3UTR,exon,transcript	MIPEPP3&ZDHHC20	-
chr13	21374889	A	0	21	52.76	[17, 0, 4, 0]	AG	0.19	-	-	-	-	-	SINE	AluSz"; transcript_id "Alu";	-	-	transcript&3UTR,exon,transcript	MIPEPP3&ZDHHC20	-
chr13	21374899	A	0	22	56.55	[14, 0, 8, 0]	AG	0.36	-	-	-	-	-	SINE	AluSz"; transcript_id "Alu";	-	-	transcript&3UTR,exon,transcript	MIPEPP3&ZDHHC20	-
chr13	21374908	A	0	24	57.04	[12, 0, 12, 0]	AG	0.50	-	-	-	-	-	SINE	AluSz"; transcript_id "Alu";	-	-	transcript&3UTR,exon,transcript	MIPEPP3&ZDHHC20	-
chr13	21374913	A	0	24	56.54	[21, 0, 3, 0]	AG	0.12	-	-	-	-	-	SINE	AluSz"; transcript_id "Alu";	-	-	transcript&3UTR,exon,transcript	MIPEPP3&ZDHHC20	-
chr13	21374916	A	0	26	55.50	[17, 0, 9, 0]	AG	0.35	-	-	-	-	-	SINE	AluSz"; transcript_id "Alu";	-	-	transcript&3UTR,exon,transcript	MIPEPP3&ZDHHC20	-
chr13	21375012	A	0	26	56.46	[20, 0, 6, 0]	AG	0.23	-	-	-	-	-	SINE	AluSz"; transcript_id "Alu";	-	-	transcript&3UTR,exon,transcript	MIPEPP3&ZDHHC20	-
chr13	21375022	A	0	25	55.76	[10, 0, 15, 0]	AG	0.60	-	-	-	-	-	SINE	AluSz"; transcript_id "Alu";	-	-	transcript&3UTR,exon,transcript	MIPEPP3&ZDHHC20	-
chr13	21375052	A	0	23	63.83	[20, 0, 3, 0]	AG	0.13	-	-	-	-	-	SINE	AluSz"; transcript_id "Alu";	-	-	transcript&3UTR,exon,transcript	MIPEPP3&ZDHHC20	-
chr13	21375058	A	0	23	63.83	[18, 0, 5, 0]	AG	0.22	-	-	-	-	-	SINE	AluSz"; transcript_id "Alu";	-	-	transcript&3UTR,exon,transcript	MIPEPP3&ZDHHC20	-
chr13	21375072	A	0	21	63.38	[16, 0, 5, 0]	AG	0.24	-	-	-	-	-	SINE	AluSz"; transcript_id "Alu";	-	-	transcript&3UTR,exon,transcript	MIPEPP3&ZDHHC20	-
chr13	45516236	A	1	36	38.03	[31, 0, 5, 0]	AG	0.14	-	-	-	-	-	-	-	-	-	transcript,CDS,exon	COG3	-
chr13	48342627	T	1	53	37.00	[0, 25, 0, 28]	TC	0.47	-	-	-	-	-	-	-	-	-	transcript,CDS,exon	RB1	-
chr14	21460687	A	0	13	48.31	[9, 0, 4, 0]	AG	0.31	-	-	-	-	-	SINE	AluSp"; transcript_id "Alu";	-	-	3UTR,exon,transcript	RAB2B	-
chr14	21460692	A	0	13	57.92	[7, 0, 6, 0]	AG	0.46	-	-	-	-	-	SINE	AluSp"; transcript_id "Alu";	-	-	3UTR,exon,transcript	RAB2B	-
chr14	21460752	A	0	13	58.85	[5, 0, 8, 0]	AG	0.62	-	-	-	-	-	SINE	AluSp"; transcript_id "Alu";	-	-	3UTR,exon,transcript	RAB2B	-
chr14	21460839	A	0	12	40.08	[5, 0, 7, 0]	AG	0.58	-	-	-	-	-	SINE	AluSp"; transcript_id "Alu";	-	-	3UTR,exon,transcript	RAB2B	-
chr14	21460840	A	0	12	40.08	[6, 0, 6, 0]	AG	0.50	-	-	-	-	-	SINE	AluSp"; transcript_id "Alu";	-	-	3UTR,exon,transcript	RAB2B	-
chr14	21460855	A	0	10	40.70	[7, 0, 3, 0]	AG	0.30	-	-	-	-	-	SINE	AluSp"; transcript_id "Alu";	-	-	3UTR,exon,transcript	RAB2B	-
chr14	21460885	A	0	10	37.00	[4, 0, 6, 0]	AG	0.60	-	-	-	-	-	SINE	AluSp"; transcript_id "Alu";	-	-	3UTR,exon,transcript	RAB2B	-
chr14	22972186	A	0	20	61.05	[16, 0, 4, 0]	AG	0.20	-	-	-	-	-	-	-	-	-	3UTR,exon,transcript	AJUBA	-
chr14	22972913	A	0	22	63.36	[14, 0, 8, 0]	AG	0.36	-	-	-	-	-	-	-	-	-	3UTR,exon,transcript	AJUBA	-
chr14	22972940	A	0	23	51.48	[4, 0, 19, 0]	AG	0.83	-	-	-	-	-	-	-	-	-	3UTR,exon,transcript	AJUBA	-
chr14	22972941	A	0	23	50.96	[12, 0, 11, 0]	AG	0.48	-	-	-	-	-	-	-	-	-	3UTR,exon,transcript	AJUBA	-
chr14	35050086	A	1	28	44.93	[22, 0, 6, 0]	AG	0.21	-	-	-	-	-	SINE	AluSz"; transcript_id "Alu";	-	-	transcript	FAM177A1	-
chr14	35082327	A	1	20	53.65	[15, 0, 5, 0]	AG	0.25	-	-	-	-	-	SINE	AluSz"; transcript_id "Alu";	-	-	transcript,exon,3UTR$transcript	FAM177A1$LOC101927178	-
chr14	35082349	A	1	14	52.00	[11, 0, 3, 0]	AG	0.21	-	-	-	-	-	SINE	AluSz"; transcript_id "Alu";	-	-	transcript,exon,3UTR$transcript	FAM177A1$LOC101927178	-
chr14	35082389	T	1	19	67.53	[0, 3, 0, 16]	TC	0.16	-	-	-	-	-	SINE	AluSz"; transcript_id "Alu";	-	-	transcript,exon,3UTR$transcript	FAM177A1$LOC101927178	-
chr14	35277129	A	1	11	57.18	[6, 0, 5, 0]	AG	0.45	-	-	-	-	-	SINE	AluSx"; transcript_id "Alu";	-	-	transcript,exon,3UTR	PRORP	-
chr14	50326811	A	0	25	56.76	[21, 0, 4, 0]	AG	0.16	-	-	-	-	-	SINE	AluJr"; transcript_id "Alu";	-	-	transcript,exon,3UTR&3UTR,exon,transcript	DMAC2L&CDKL1	-
chr14	50326823	A	0	25	61.68	[22, 0, 3, 0]	AG	0.12	-	-	-	-	-	SINE	AluJr"; transcript_id "Alu";	-	-	transcript,exon,3UTR&3UTR,exon,transcript	DMAC2L&CDKL1	-
chr14	50326838	A	0	22	63.32	[17, 0, 5, 0]	AG	0.23	-	-	-	-	-	SINE	AluJr"; transcript_id "Alu";	-	-	transcript,exon,3UTR&3UTR,exon,transcript	DMAC2L&CDKL1	-
chr14	50326848	A	0	24	62.67	[14, 0, 10, 0]	AG	0.42	-	-	-	-	-	SINE	AluJr"; transcript_id "Alu";	-	-	transcript,exon,3UTR&3UTR,exon,transcript	DMAC2L&CDKL1	-
chr14	50326875	A	0	30	61.67	[27, 0, 3, 0]	AG	0.10	-	-	-	-	-	SINE	AluJr"; transcript_id "Alu";	-	-	transcript,exon,3UTR&3UTR,exon,transcript	DMAC2L&CDKL1	-
chr14	50326892	A	0	29	60.86	[26, 0, 3, 0]	AG	0.10	-	-	-	-	-	SINE	AluJr"; transcript_id "Alu";	-	-	transcript,exon,3UTR&3UTR,exon,transcript	DMAC2L&CDKL1	-
chr14	50326919	A	0	24	61.17	[16, 0, 8, 0]	AG	0.33	-	-	-	-	-	SINE	AluJr"; transcript_id "Alu";	-	-	transcript,exon,3UTR&3UTR,exon,transcript	DMAC2L&CDKL1	-
chr14	50326924	A	0	25	56.24	[20, 0, 5, 0]	AG	0.20	-	-	-	-	-	SINE	AluJr"; transcript_id "Alu";	-	-	transcript,exon,3UTR&3UTR,exon,transcript	DMAC2L&CDKL1	-
chr14	50326979	A	0	22	54.32	[10, 0, 12, 0]	AG	0.55	-	-	-	-	-	SINE	AluJr"; transcript_id "Alu";	-	-	transcript,exon,3UTR&3UTR,exon,transcript	DMAC2L&CDKL1	-
chr14	50327278	A	0	10	61.60	[4, 0, 6, 0]	AG	0.60	-	-	-	-	-	SINE	AluJb"; transcript_id "Alu";	-	-	transcript,exon,3UTR&3UTR,exon,transcript	DMAC2L&CDKL1	-
chr14	50327629	A	0	14	67.86	[5, 1, 8, 0]	AG AC	0.62	-	-	-	-	-	SINE	AluSg7"; transcript_id "Alu";	-	-	transcript,exon,3UTR&3UTR,exon,transcript	DMAC2L&CDKL1	-
chr14	50327641	A	0	19	56.42	[16, 0, 3, 0]	AG	0.16	-	-	-	-	-	SINE	AluSg7"; transcript_id "Alu";	-	-	transcript,exon,3UTR&3UTR,exon,transcript	DMAC2L&CDKL1	-
chr14	50327658	A	0	15	59.20	[11, 0, 4, 0]	AG	0.27	-	-	-	-	-	SINE	AluSg7"; transcript_id "Alu";	-	-	transcript,exon,3UTR&3UTR,exon,transcript	DMAC2L&CDKL1	-
chr14	50327668	A	0	13	56.92	[3, 0, 10, 0]	AG	0.77	-	-	-	-	-	SINE	AluSg7"; transcript_id "Alu";	-	-	transcript,exon,3UTR&3UTR,exon,transcript	DMAC2L&CDKL1	-
chr14	50327683	A	0	13	50.31	[2, 0, 11, 0]	AG	0.85	-	-	-	-	-	SINE	AluSg7"; transcript_id "Alu";	-	-	transcript,exon,3UTR&3UTR,exon,transcript	DMAC2L&CDKL1	-
chr14	50327684	A	0	14	49.36	[9, 0, 5, 0]	AG	0.36	-	-	-	-	-	SINE	AluSg7"; transcript_id "Alu";	-	-	transcript,exon,3UTR&3UTR,exon,transcript	DMAC2L&CDKL1	-
chr14	50327727	A	0	17	58.00	[13, 0, 4, 0]	AG	0.24	-	-	-	-	-	SINE	AluSg7"; transcript_id "Alu";	-	-	transcript,exon,3UTR&3UTR,exon,transcript	DMAC2L&CDKL1	-
chr14	52775760	A	0	11	58.36	[8, 0, 3, 0]	AG	0.27	-	-	-	-	-	SINE	AluJo"; transcript_id "Alu";	-	-	3UTR,exon,transcript	GNPNAT1	-
chr14	52775933	A	0	15	49.33	[7, 0, 8, 0]	AG	0.53	-	-	-	-	-	SINE	AluJb"; transcript_id "Alu";	-	-	3UTR,exon,transcript	GNPNAT1	-
chr14	52775981	G	0	15	61.67	[0, 3, 12, 0]	GC	0.20	-	-	-	-	-	SINE	AluJb"; transcript_id "Alu";	-	-	3UTR,exon,transcript	GNPNAT1	-
chr14	70369354	A	0	15	56.67	[10, 0, 5, 0]	AG	0.33	-	-	-	-	-	SINE	AluJb"; transcript_id "Alu";	-	-	transcript$3UTR,exon,transcript	SYNJ2BP-COX16$SYNJ2BP	-
chr14	73948158	A	1	10	37.00	[0, 0, 10, 0]	AG	1.00	-	-	-	-	-	SINE	AluJb"; transcript_id "Alu";	-	-	transcript	FAM161B	-
chr14	73948159	A	1	10	37.00	[0, 0, 10, 0]	AG	1.00	-	-	-	-	-	SINE	AluJb"; transcript_id "Alu";	-	-	transcript	FAM161B	-
chr14	73948185	A	1	10	37.00	[0, 0, 10, 0]	AG	1.00	-	-	-	-	-	SINE	AluJb"; transcript_id "Alu";	-	-	transcript	FAM161B	-
chr14	73948186	A	1	10	37.00	[0, 0, 10, 0]	AG	1.00	-	-	-	-	-	SINE	AluJb"; transcript_id "Alu";	-	-	transcript	FAM161B	-
chr14	74064891	T	0	16	37.00	[0, 6, 0, 10]	TC	0.38	-	-	-	-	-	-	-	-	-	transcript,exon,3UTR&transcript,CDS,exon	BBOF1&ALDH6A1	-
chr14	74736041	A	1	11	47.09	[8, 0, 3, 0]	AG	0.27	-	-	-	-	-	SINE	AluSc"; transcript_id "Alu";	-	-	transcript,exon,3UTR	FCF1	-
chr14	90405588	A	1	27	49.74	[12, 15, 0, 0]	AC	0.56	-	-	-	-	-	-	-	-	-	transcript,exon,3UTR	CALM1	-
chr14	90405590	T	1	26	51.69	[14, 0, 0, 12]	TA	0.54	-	-	-	-	-	-	-	-	-	transcript,exon,3UTR	CALM1	-
chr15	40662813	A	1	10	54.30	[7, 0, 3, 0]	AG	0.30	-	-	-	-	-	SINE	AluJb"; transcript_id "Alu";	-	-	transcript,exon,3UTR	KNL1	-
chr15	40663124	A	1	12	67.83	[3, 0, 9, 0]	AG	0.75	-	-	-	-	-	SINE	AluY"; transcript_id "Alu";	-	-	transcript,exon,3UTR	KNL1	-
chr15	40663129	A	1	12	67.83	[0, 0, 12, 0]	AG	1.00	-	-	-	-	-	SINE	AluY"; transcript_id "Alu";	-	-	transcript,exon,3UTR	KNL1	-
chr15	40663140	A	1	12	64.75	[3, 0, 9, 0]	AG	0.75	-	-	-	-	-	SINE	AluY"; transcript_id "Alu";	-	-	transcript,exon,3UTR	KNL1	-
chr15	40663201	A	1	12	55.42	[8, 0, 4, 0]	AG	0.33	-	-	-	-	-	SINE	AluY"; transcript_id "Alu";	-	-	transcript,exon,3UTR	KNL1	-
chr15	40663266	A	1	10	62.90	[2, 0, 8, 0]	AG	0.80	-	-	-	-	-	SINE	AluY"; transcript_id "Alu";	-	-	transcript,exon,3UTR	KNL1	-
chr15	40663319	A	1	15	58.40	[12, 0, 3, 0]	AG	0.20	-	-	-	-	-	SINE	AluY"; transcript_id "Alu";	-	-	transcript,exon,3UTR	KNL1	-
chr15	41298640	A	1	36	49.69	[32, 0, 4, 0]	AG	0.11	-	-	-	-	-	SINE	AluSx1"; transcript_id "Alu";	-	-	transcript,exon	OIP5-AS1	-
chr15	41298775	A	1	25	48.36	[20, 0, 5, 0]	AG	0.20	-	-	-	-	-	SINE	AluSx1"; transcript_id "Alu";	-	-	transcript,exon	OIP5-AS1	-
chr15	41298815	A	1	18	47.28	[14, 0, 4, 0]	AG	0.22	-	-	-	-	-	SINE	AluSx1"; transcript_id "Alu";	-	-	transcript,exon	OIP5-AS1	-
chr15	41299144	A	1	21	48.71	[10, 0, 11, 0]	AG	0.52	-	-	-	-	-	SINE	AluSx"; transcript_id "Alu";	-	-	transcript,exon	OIP5-AS1	-
chr15	41299199	A	1	12	60.67	[9, 0, 3, 0]	AG	0.25	-	-	-	-	-	SINE	AluSx"; transcript_id "Alu";	-	-	transcript,exon	OIP5-AS1	-
chr15	41299220	A	1	14	58.93	[11, 0, 3, 0]	AG	0.21	-	-	-	-	-	SINE	AluSx"; transcript_id "Alu";	-	-	transcript,exon	OIP5-AS1	-
chr15	41299237	A	1	15	63.33	[12, 0, 3, 0]	AG	0.20	-	-	-	-	-	SINE	AluSx"; transcript_id "Alu";	-	-	transcript,exon	OIP5-AS1	-
chr15	41299245	A	1	18	47.22	[15, 0, 3, 0]	AG	0.17	-	-	-	-	-	SINE	AluSx"; transcript_id "Alu";	-	-	transcript,exon	OIP5-AS1	-
chr15	41299253	A	1	16	48.56	[9, 0, 7, 0]	AG	0.44	-	-	-	-	-	SINE	AluSx"; transcript_id "Alu";	-	-	transcript,exon	OIP5-AS1	-
chr15	41301136	A	1	13	62.62	[7, 0, 6, 0]	AG	0.46	-	-	-	-	-	SINE	AluSz6"; transcript_id "Alu";	-	-	transcript,exon	OIP5-AS1	-
chr15	41301151	A	1	13	62.62	[8, 0, 5, 0]	AG	0.38	-	-	-	-	-	SINE	AluSz6"; transcript_id "Alu";	-	-	transcript,exon	OIP5-AS1	-
chr15	41302413	A	1	22	62.82	[19, 0, 3, 0]	AG	0.14	-	-	-	-	-	SINE	AluSc"; transcript_id "Alu";	-	-	transcript,exon	OIP5-AS1	-
chr15	41305379	A	1	13	48.38	[6, 0, 7, 0]	AG	0.54	-	-	-	-	-	SINE	AluSz6"; transcript_id "Alu";	-	-	transcript,exon	OIP5-AS1	-
chr15	42567184	A	1	13	54.92	[8, 0, 5, 0]	AG	0.38	-	-	-	-	-	SINE	AluJb"; transcript_id "Alu";	-	-	transcript,exon,3UTR	HAUS2	-
chr15	42567724	A	1	18	56.89	[15, 0, 3, 0]	AG	0.17	-	-	-	-	-	SINE	AluSx1"; transcript_id "Alu";	-	-	transcript,exon,3UTR	HAUS2	-
chr15	42567750	A	1	16	60.94	[13, 0, 3, 0]	AG	0.19	-	-	-	-	-	SINE	AluSx1"; transcript_id "Alu";	-	-	transcript,exon,3UTR	HAUS2	-
chr15	42567765	A	1	19	58.42	[16, 0, 3, 0]	AG	0.16	-	-	-	-	-	SINE	AluSx1"; transcript_id "Alu";	-	-	transcript,exon,3UTR	HAUS2	-
chr15	42567788	A	1	13	68.31	[10, 0, 3, 0]	AG	0.23	-	-	-	-	-	SINE	AluSx1"; transcript_id "Alu";	-	-	transcript,exon,3UTR	HAUS2	-
chr15	42567882	A	1	14	56.43	[6, 0, 8, 0]	AG	0.57	-	-	-	-	-	SINE	AluSg"; transcript_id "Alu";	-	-	transcript,exon,3UTR	HAUS2	-
chr15	42567922	A	1	14	57.29	[11, 0, 3, 0]	AG	0.21	-	-	-	-	-	SINE	AluSg"; transcript_id "Alu";	-	-	transcript,exon,3UTR	HAUS2	-
chr15	44733160	A	1	12	55.50	[6, 0, 6, 0]	AG	0.50	-	-	-	-	-	SINE	AluY"; transcript_id "Alu";	-	-	-	-	-
chr15	44733168	A	1	12	54.50	[0, 0, 12, 0]	AG	1.00	-	-	-	-	-	SINE	AluY"; transcript_id "Alu";	-	-	-	-	-
chr15	44733570	A	1	11	43.73	[6, 0, 5, 0]	AG	0.45	-	-	-	-	-	SINE	AluSz"; transcript_id "Alu";	-	-	-	-	-
chr15	50704080	A	0	10	64.20	[6, 0, 4, 0]	AG	0.40	-	-	-	-	-	SINE	AluSp"; transcript_id "Alu";	-	-	3UTR,exon,transcript	SPPL2A	-
chr15	50704086	A	0	10	64.00	[7, 0, 3, 0]	AG	0.30	-	-	-	-	-	SINE	AluSp"; transcript_id "Alu";	-	-	3UTR,exon,transcript	SPPL2A	-
chr15	50704098	A	0	10	59.20	[5, 0, 5, 0]	AG	0.50	-	-	-	-	-	SINE	AluSp"; transcript_id "Alu";	-	-	3UTR,exon,transcript	SPPL2A	-
chr15	50704099	A	0	10	55.40	[5, 0, 5, 0]	AG	0.50	-	-	-	-	-	SINE	AluSp"; transcript_id "Alu";	-	-	3UTR,exon,transcript	SPPL2A	-
chr15	50705080	A	0	17	71.88	[13, 0, 4, 0]	AG	0.24	-	-	-	-	-	SINE	AluSg"; transcript_id "Alu";	-	-	3UTR,exon,transcript	SPPL2A	-
chr15	50705098	A	0	16	69.44	[9, 0, 7, 0]	AG	0.44	-	-	-	-	-	SINE	AluSg"; transcript_id "Alu";	-	-	3UTR,exon,transcript	SPPL2A	-
chr15	50705108	A	0	15	69.07	[8, 0, 7, 0]	AG	0.47	-	-	-	-	-	SINE	AluSg"; transcript_id "Alu";	-	-	3UTR,exon,transcript	SPPL2A	-
chr15	55317452	A	0	14	54.64	[10, 0, 4, 0]	AG	0.29	-	-	-	-	-	SINE	AluSg"; transcript_id "Alu";	-	-	3UTR,exon,transcript	PIGBOS1	-
chr15	56919957	A	1	26	37.00	[21, 0, 5, 0]	AG	0.19	-	-	-	-	-	-	-	-	-	transcript,exon,5UTR,CDS	TCF12	-
chr15	59663388	T	0	62	55.89	[0, 0, 19, 43]	TG	0.31	-	-	-	-	-	-	-	-	-	3UTR,exon,transcript	BNIP2	-
chr15	64365131	A	0	16	51.56	[13, 0, 3, 0]	AG	0.19	-	-	-	-	-	SINE	AluYb8"; transcript_id "Alu";	-	-	3UTR,exon,transcript	PCLAF	-
chr15	64365204	A	0	14	66.07	[10, 0, 4, 0]	AG	0.29	-	-	-	-	-	SINE	AluYb8"; transcript_id "Alu";	-	-	3UTR,exon,transcript	PCLAF	-
chr15	74027453	A	1	10	64.20	[5, 0, 5, 0]	AG	0.50	-	-	-	-	-	SINE	AluJr"; transcript_id "Alu";	-	-	transcript	PML	-
chr15	74027472	A	1	13	59.77	[5, 0, 8, 0]	AG	0.62	-	-	-	-	-	SINE	AluJr"; transcript_id "Alu";	-	-	transcript	PML	-
chr15	83005413	A	0	21	49.33	[18, 0, 3, 0]	AG	0.14	-	-	-	-	-	SINE	AluSq2"; transcript_id "Alu";	-	-	transcript,3UTR,exon	C15orf40	-
chr15	84641642	A	0	12	66.83	[8, 0, 4, 0]	AG	0.33	-	-	-	-	-	SINE	AluSz"; transcript_id "Alu";	-	-	transcript,exon&3UTR,exon,transcript	SCAND2P&WDR73	-
chr15	89901422	A	0	20	62.90	[9, 0, 11, 0]	AG	0.55	-	-	-	-	-	SINE	FLAM_C"; transcript_id "Alu";	-	-	3UTR,exon,transcript$transcript	ARPIN$ARPIN-AP3S2	-
chr15	89901453	A	0	23	57.91	[9, 0, 14, 0]	AG	0.61	-	-	-	-	-	SINE	FLAM_C"; transcript_id "Alu";	-	-	3UTR,exon,transcript$transcript	ARPIN$ARPIN-AP3S2	-
chr15	89901461	A	0	23	54.65	[8, 0, 15, 0]	AG	0.65	-	-	-	-	-	SINE	FLAM_C"; transcript_id "Alu";	-	-	3UTR,exon,transcript$transcript	ARPIN$ARPIN-AP3S2	-
chr15	89901462	A	0	23	55.26	[15, 0, 8, 0]	AG	0.35	-	-	-	-	-	SINE	FLAM_C"; transcript_id "Alu";	-	-	3UTR,exon,transcript$transcript	ARPIN$ARPIN-AP3S2	-
chr15	89901476	A	0	23	55.26	[7, 0, 16, 0]	AG	0.70	-	-	-	-	-	SINE	FLAM_C"; transcript_id "Alu";	-	-	3UTR,exon,transcript$transcript	ARPIN$ARPIN-AP3S2	-
chr15	89901496	A	0	16	50.88	[5, 0, 11, 0]	AG	0.69	-	-	-	-	-	SINE	FLAM_C"; transcript_id "Alu";	-	-	3UTR,exon,transcript$transcript	ARPIN$ARPIN-AP3S2	-
chr15	90225039	C	1	40	42.55	[0, 31, 0, 9]	CT	0.23	-	-	-	-	-	-	-	-	-	transcript,CDS,exon	SEMA4B	-
chr15	90236095	A	1	14	37.00	[8, 0, 6, 0]	AG	0.43	-	-	-	-	-	SINE	AluSp"; transcript_id "Alu";	-	-	transcript,5UTR,exon&transcript	GDPGP1&CIB1	-
chr15	90273652	A	1	11	53.82	[5, 0, 6, 0]	AG	0.55	-	-	-	-	-	SINE	AluSx1"; transcript_id "Alu";	-	-	transcript,exon,3UTR	NGRN	-
chr16	1828104	A	1	23	64.35	[19, 0, 4, 0]	AG	0.17	-	-	-	-	-	SINE	AluY"; transcript_id "Alu";	-	-	exon,transcript,3UTR	FAHD1	-
chr16	3931557	A	0	11	50.45	[8, 0, 3, 0]	AG	0.27	-	-	-	-	-	SINE	AluSq2"; transcript_id "Alu";	-	-	-	-	-
chr16	3931628	A	0	19	42.84	[16, 0, 3, 0]	AG	0.16	-	-	-	-	-	SINE	AluSq2"; transcript_id "Alu";	-	-	-	-	-
chr16	3931642	A	0	18	37.00	[15, 0, 3, 0]	AG	0.17	-	-	-	-	-	SINE	AluSq2"; transcript_id "Alu";	-	-	-	-	-
chr16	4462216	A	0	12	61.67	[9, 0, 3, 0]	AG	0.25	-	-	-	-	-	SINE	AluSq"; transcript_id "Alu";	-	-	transcript	NMRAL1	-
chr16	4462244	A	0	10	55.50	[7, 0, 3, 0]	AG	0.30	-	-	-	-	-	SINE	AluSq"; transcript_id "Alu";	-	-	transcript	NMRAL1	-
chr16	4462261	A	0	11	53.82	[5, 0, 6, 0]	AG	0.55	-	-	-	-	-	SINE	AluSq"; transcript_id "Alu";	-	-	transcript	NMRAL1	-
chr16	4462369	A	0	17	43.47	[14, 0, 3, 0]	AG	0.18	-	-	-	-	-	SINE	AluSq"; transcript_id "Alu";	-	-	transcript	NMRAL1	-
chr16	9106380	A	1	15	46.07	[12, 0, 3, 0]	AG	0.20	-	-	-	-	-	SINE	AluSx1"; transcript_id "Alu";	-	-	transcript	C16orf72	-
chr16	9106490	A	1	20	67.25	[16, 0, 4, 0]	AG	0.20	-	-	-	-	-	SINE	AluSx1"; transcript_id "Alu";	-	-	transcript	C16orf72	-
chr16	9110970	A	1	11	63.91	[8, 0, 3, 0]	AG	0.27	-	-	-	-	-	SINE	AluSp"; transcript_id "Alu";	-	-	transcript	C16orf72	-
chr16	11317467	A	1	11	47.09	[1, 0, 10, 0]	AG	0.91	-	-	-	-	-	SINE	AluY"; transcript_id "Alu";	-	-	-	-	-
chr16	15700279	A	1	26	51.27	[23, 0, 3, 0]	AG	0.12	-	-	-	-	-	SINE	AluSz6"; transcript_id "Alu";	-	-	transcript	NDE1	-
chr16	15700280	A	1	29	50.17	[26, 0, 3, 0]	AG	0.10	-	-	-	-	-	SINE	AluSz6"; transcript_id "Alu";	-	-	transcript	NDE1	-
chr16	15700334	A	1	29	61.17	[21, 0, 8, 0]	AG	0.28	-	-	-	-	-	SINE	AluSz6"; transcript_id "Alu";	-	-	transcript	NDE1	-
chr16	15700607	A	1	14	63.43	[9, 0, 5, 0]	AG	0.36	-	-	-	-	-	SINE	AluSz"; transcript_id "Alu";	-	-	transcript	NDE1	-
chr16	15701100	A	1	22	51.55	[15, 0, 7, 0]	AG	0.32	-	-	-	-	-	SINE	AluSx"; transcript_id "Alu";	-	-	transcript	NDE1	-
chr16	15701178	A	1	11	47.09	[2, 0, 9, 0]	AG	0.82	-	-	-	-	-	SINE	AluSx"; transcript_id "Alu";	-	-	transcript	NDE1	-
chr16	15701182	A	1	10	44.40	[1, 0, 9, 0]	AG	0.90	-	-	-	-	-	SINE	AluSx"; transcript_id "Alu";	-	-	transcript	NDE1	-
chr16	15701186	A	1	10	44.40	[0, 0, 10, 0]	AG	1.00	-	-	-	-	-	SINE	AluSx"; transcript_id "Alu";	-	-	transcript	NDE1	-
chr16	15701187	A	1	10	44.40	[0, 0, 10, 0]	AG	1.00	-	-	-	-	-	SINE	AluSx"; transcript_id "Alu";	-	-	transcript	NDE1	-
chr16	22285571	C	1	23	49.35	[0, 20, 0, 3]	CT	0.13	-	-	-	-	-	SINE	AluJo"; transcript_id "Alu";	-	-	transcript,exon,3UTR	EEF2K	-
chr16	22285586	A	1	15	47.53	[12, 0, 3, 0]	AG	0.20	-	-	-	-	-	SINE	AluJo"; transcript_id "Alu";	-	-	transcript,exon,3UTR	EEF2K	ed
chr16	22285946	A	1	18	61.67	[11, 0, 7, 0]	AG	0.39	-	-	-	-	-	SINE	AluJr"; transcript_id "Alu";	-	-	transcript,exon,3UTR	EEF2K	-
chr16	22285956	A	1	18	60.33	[12, 0, 6, 0]	AG	0.33	-	-	-	-	-	SINE	AluJr"; transcript_id "Alu";	-	-	transcript,exon,3UTR	EEF2K	-
chr16	22285974	A	1	17	55.88	[13, 0, 4, 0]	AG	0.24	-	-	-	-	-	SINE	AluJr"; transcript_id "Alu";	-	-	transcript,exon,3UTR	EEF2K	-
chr16	23388781	A	0	11	65.09	[8, 0, 3, 0]	AG	0.27	-	-	-	-	-	SINE	AluSg"; transcript_id "Alu";	-	-	3UTR,exon,transcript	COG7	-
chr16	28955841	A	1	10	50.60	[6, 0, 4, 0]	AG	0.40	-	-	-	-	-	SINE	AluJo"; transcript_id "Alu";	-	-	transcript	NFATC2IP	-
chr16	48351637	C	1	80	42.09	[54, 26, 0, 0]	CA	0.68	-	-	-	-	-	-	-	-	-	transcript,CDS,exon	LONP2	-
chr16	48352391	A	1	24	56.50	[21, 0, 3, 0]	AG	0.12	-	-	-	-	-	SINE	AluSz6"; transcript_id "Alu";	-	-	transcript,exon,3UTR	LONP2	-
chr16	48353290	A	1	23	59.48	[12, 0, 11, 0]	AG	0.48	-	-	-	-	-	SINE	AluJb"; transcript_id "Alu";	-	-	transcript,exon,3UTR	LONP2	-
chr16	48353291	A	1	23	60.00	[20, 0, 3, 0]	AG	0.13	-	-	-	-	-	SINE	AluJb"; transcript_id "Alu";	-	-	transcript,exon,3UTR	LONP2	-
chr16	48353296	A	1	23	56.78	[17, 0, 6, 0]	AG	0.26	-	-	-	-	-	SINE	AluJb"; transcript_id "Alu";	-	-	transcript,exon,3UTR	LONP2	-
chr16	48353304	A	1	24	60.17	[19, 0, 5, 0]	AG	0.21	-	-	-	-	-	SINE	AluJb"; transcript_id "Alu";	-	-	transcript,exon,3UTR	LONP2	-
chr16	48353327	A	1	18	52.78	[15, 0, 3, 0]	AG	0.17	-	-	-	-	-	SINE	AluJb"; transcript_id "Alu";	-	-	transcript,exon,3UTR	LONP2	-
chr16	48353350	A	1	12	49.33	[9, 0, 3, 0]	AG	0.25	-	-	-	-	-	SINE	AluJb"; transcript_id "Alu";	-	-	transcript,exon,3UTR	LONP2	-
chr16	48354308	A	1	12	61.67	[7, 0, 5, 0]	AG	0.42	-	-	-	-	-	SINE	AluSz"; transcript_id "Alu";	-	-	transcript,exon,3UTR	LONP2	-
chr16	48354334	A	1	12	64.75	[8, 0, 4, 0]	AG	0.33	-	-	-	-	-	SINE	AluSz"; transcript_id "Alu";	-	-	transcript,exon,3UTR	LONP2	-
chr16	48354337	A	1	12	64.75	[5, 0, 7, 0]	AG	0.58	-	-	-	-	-	SINE	AluSz"; transcript_id "Alu";	-	-	transcript,exon,3UTR	LONP2	-
chr16	48354429	A	1	14	51.14	[9, 0, 5, 0]	AG	0.36	-	-	-	-	-	SINE	AluSz"; transcript_id "Alu";	-	-	transcript,exon,3UTR	LONP2	-
chr16	48354443	A	1	13	45.54	[10, 0, 3, 0]	AG	0.23	-	-	-	-	-	SINE	AluSz"; transcript_id "Alu";	-	-	transcript,exon,3UTR	LONP2	-
chr16	48354445	A	1	12	46.25	[7, 0, 5, 0]	AG	0.42	-	-	-	-	-	SINE	AluSz"; transcript_id "Alu";	-	-	transcript,exon,3UTR	LONP2	-
chr16	48354469	A	1	13	56.92	[5, 0, 8, 0]	AG	0.62	-	-	-	-	-	SINE	AluSz"; transcript_id "Alu";	-	-	transcript,exon,3UTR	LONP2	-
chr16	48354470	A	1	12	57.58	[8, 0, 4, 0]	AG	0.33	-	-	-	-	-	SINE	AluSz"; transcript_id "Alu";	-	-	transcript,exon,3UTR	LONP2	-
chr16	48354471	A	1	13	54.00	[3, 0, 10, 0]	AG	0.77	-	-	-	-	-	SINE	AluSz"; transcript_id "Alu";	-	-	transcript,exon,3UTR	LONP2	-
chr16	48354483	A	1	12	57.58	[4, 0, 8, 0]	AG	0.67	-	-	-	-	-	SINE	AluSz"; transcript_id "Alu";	-	-	transcript,exon,3UTR	LONP2	-
chr16	50105572	A	1	15	65.73	[9, 0, 6, 0]	AG	0.40	-	-	-	-	-	SINE	AluSx1"; transcript_id "Alu";	-	-	transcript,exon,3UTR	HEATR3	-
chr16	50105604	A	1	21	66.95	[8, 0, 13, 0]	AG	0.62	-	-	-	-	-	SINE	AluSx1"; transcript_id "Alu";	-	-	transcript,exon,3UTR	HEATR3	-
chr16	50105631	A	1	22	72.91	[18, 0, 4, 0]	AG	0.18	-	-	-	-	-	SINE	AluSx1"; transcript_id "Alu";	-	-	transcript,exon,3UTR	HEATR3	-
chr16	50105651	A	1	18	69.22	[13, 0, 5, 0]	AG	0.28	-	-	-	-	-	SINE	AluSx1"; transcript_id "Alu";	-	-	transcript,exon,3UTR	HEATR3	-
chr16	50105652	A	1	18	67.83	[12, 0, 6, 0]	AG	0.33	-	-	-	-	-	SINE	AluSx1"; transcript_id "Alu";	-	-	transcript,exon,3UTR	HEATR3	-
chr16	57174211	A	0	14	37.00	[10, 0, 4, 0]	AG	0.29	-	-	-	-	-	SINE	AluSg"; transcript_id "Alu";	-	-	transcript,5UTR,exon	PSME3IP1	-
chr16	57790999	A	0	50	39.96	[41, 0, 9, 0]	AG	0.18	-	-	-	-	-	SINE	AluSx"; transcript_id "Alu";	-	-	transcript	KIFC3	-
chr16	70247810	A	0	21	52.57	[17, 0, 4, 0]	AG	0.19	-	-	-	-	-	SINE	AluSz"; transcript_id "Alu";	-	-	3UTR,exon,transcript	EXOSC6	-
chr16	70247837	A	0	18	63.72	[15, 0, 3, 0]	AG	0.17	-	-	-	-	-	SINE	AluSz"; transcript_id "Alu";	-	-	3UTR,exon,transcript	EXOSC6	-
chr16	70247972	A	0	17	62.41	[14, 0, 3, 0]	AG	0.18	-	-	-	-	-	SINE	AluSz"; transcript_id "Alu";	-	-	3UTR,exon,transcript	EXOSC6	-
chr16	70247993	A	0	19	60.37	[13, 0, 6, 0]	AG	0.32	-	-	-	-	-	SINE	AluSz"; transcript_id "Alu";	-	-	3UTR,exon,transcript	EXOSC6	-
chr16	70248707	A	0	11	59.45	[8, 0, 3, 0]	AG	0.27	-	-	-	-	-	SINE	AluJb"; transcript_id "Alu";	-	-	3UTR,exon,transcript	EXOSC6	-
chr16	70249181	A	0	18	69.22	[13, 0, 5, 0]	AG	0.28	-	-	-	-	-	SINE	AluSz"; transcript_id "Alu";	-	-	3UTR,exon,transcript	EXOSC6	-
chr16	70249289	A	0	20	53.00	[17, 0, 3, 0]	AG	0.15	-	-	-	-	-	SINE	AluSz"; transcript_id "Alu";	-	-	3UTR,exon,transcript	EXOSC6	-
chr16	70249315	A	0	17	63.06	[7, 0, 10, 0]	AG	0.59	-	-	-	-	-	SINE	AluSz"; transcript_id "Alu";	-	-	3UTR,exon,transcript	EXOSC6	-
chr16	70249316	A	0	17	65.29	[14, 0, 3, 0]	AG	0.18	-	-	-	-	-	SINE	AluSz"; transcript_id "Alu";	-	-	3UTR,exon,transcript	EXOSC6	-
chr16	70249335	A	0	19	58.47	[4, 0, 15, 0]	AG	0.79	-	-	-	-	-	SINE	AluSz"; transcript_id "Alu";	-	-	3UTR,exon,transcript	EXOSC6	-
chr16	70249336	A	0	17	63.88	[7, 0, 10, 0]	AG	0.59	-	-	-	-	-	SINE	AluSz"; transcript_id "Alu";	-	-	3UTR,exon,transcript	EXOSC6	-
chr16	70249757	A	0	16	53.12	[12, 0, 4, 0]	AG	0.25	-	-	-	-	-	SINE	AluSx3"; transcript_id "Alu";	-	-	3UTR,exon,transcript	EXOSC6	-
chr16	70249868	A	0	18	53.44	[12, 0, 6, 0]	AG	0.33	-	-	-	-	-	SINE	AluSx3"; transcript_id "Alu";	-	-	3UTR,exon,transcript	EXOSC6	-
chr16	70249943	A	0	14	49.29	[11, 0, 3, 0]	AG	0.21	-	-	-	-	-	SINE	AluSx3"; transcript_id "Alu";	-	-	3UTR,exon,transcript	EXOSC6	-
chr16	70379782	A	0	24	50.79	[19, 0, 5, 0]	AG	0.21	-	-	-	-	-	SINE	AluSz"; transcript_id "Alu";	-	-	3UTR,exon,transcript	ST3GAL2	-
chr16	70574341	A	1	11	50.45	[8, 0, 3, 0]	AG	0.27	-	-	-	-	-	SINE	AluJr"; transcript_id "Alu";	-	-	transcript,exon,3UTR	SF3B3	-
chr16	70574345	A	1	11	50.45	[7, 0, 4, 0]	AG	0.36	-	-	-	-	-	SINE	AluJr"; transcript_id "Alu";	-	-	transcript,exon,3UTR	SF3B3	-
chr16	70574755	A	1	10	55.40	[7, 0, 3, 0]	AG	0.30	-	-	-	-	-	SINE	AluSz6"; transcript_id "Alu";	-	-	transcript,exon,3UTR	SF3B3	-
chr16	74664633	A	0	25	39.96	[22, 0, 3, 0]	AG	0.12	-	-	-	-	-	SINE	AluSx3"; transcript_id "Alu";	-	-	transcript,5UTR,exon	RFWD3	-
chr16	74664637	A	0	23	39.17	[18, 0, 5, 0]	AG	0.22	-	-	-	-	-	SINE	AluSx3"; transcript_id "Alu";	-	-	transcript,5UTR,exon	RFWD3	-
chr16	75443923	A	0	16	67.06	[13, 0, 3, 0]	AG	0.19	-	-	-	-	-	SINE	AluSx1"; transcript_id "Alu";	-	-	3UTR,exon,transcript	TMEM170A	-
chr16	75445399	A	0	13	48.38	[10, 0, 3, 0]	AG	0.23	-	-	-	-	-	SINE	AluJb"; transcript_id "Alu";	-	-	3UTR,exon,transcript	TMEM170A	-
chr16	75445433	A	0	11	48.09	[6, 0, 5, 0]	AG	0.45	-	-	-	-	-	SINE	AluJb"; transcript_id "Alu";	-	-	3UTR,exon,transcript	TMEM170A	-
chr16	75445908	A	0	14	63.36	[11, 0, 3, 0]	AG	0.21	-	-	-	-	-	SINE	AluSg4"; transcript_id "Alu";	-	-	3UTR,exon,transcript	TMEM170A	-
chr16	75445919	A	0	14	65.21	[11, 0, 3, 0]	AG	0.21	-	-	-	-	-	SINE	AluSg4"; transcript_id "Alu";	-	-	3UTR,exon,transcript	TMEM170A	-
chr16	75445933	A	0	13	63.62	[7, 0, 6, 0]	AG	0.46	-	-	-	-	-	SINE	AluSg4"; transcript_id "Alu";	-	-	3UTR,exon,transcript	TMEM170A	-
chr16	75445993	A	0	11	60.55	[5, 0, 6, 0]	AG	0.55	-	-	-	-	-	SINE	AluSg4"; transcript_id "Alu";	-	-	3UTR,exon,transcript	TMEM170A	-
chr16	75446009	A	0	10	62.90	[6, 0, 4, 0]	AG	0.40	-	-	-	-	-	SINE	AluSg4"; transcript_id "Alu";	-	-	3UTR,exon,transcript	TMEM170A	-
chr16	80980779	A	0	133	37.00	[96, 0, 37, 0]	AG	0.28	-	-	-	-	-	SINE	AluJr"; transcript_id "Alu";	-	-	transcript,exon	CMC2	-
chr16	81029539	A	1	11	43.73	[7, 0, 4, 0]	AG	0.36	-	-	-	-	-	SINE	AluJb"; transcript_id "Alu";	-	-	transcript,exon,3UTR	CENPN	-
chr16	81029637	A	1	28	57.29	[23, 0, 5, 0]	AG	0.18	-	-	-	-	-	SINE	AluSz"; transcript_id "Alu";	-	-	transcript,exon,3UTR	CENPN	-
chr16	81029639	A	1	27	57.96	[18, 0, 9, 0]	AG	0.33	-	-	-	-	-	SINE	AluSz"; transcript_id "Alu";	-	-	transcript,exon,3UTR	CENPN	-
chr16	81029714	A	1	30	53.83	[21, 0, 9, 0]	AG	0.30	-	-	-	-	-	SINE	AluSz"; transcript_id "Alu";	-	-	transcript,exon,3UTR	CENPN	-
chr16	81029736	A	1	27	55.74	[24, 0, 3, 0]	AG	0.11	-	-	-	-	-	SINE	AluSz"; transcript_id "Alu";	-	-	transcript,exon,3UTR	CENPN	-
chr16	81029740	A	1	26	55.04	[12, 0, 14, 0]	AG	0.54	-	-	-	-	-	SINE	AluSz"; transcript_id "Alu";	-	-	transcript,exon,3UTR	CENPN	-
chr16	81029758	A	1	23	50.96	[18, 0, 5, 0]	AG	0.22	-	-	-	-	-	SINE	AluSz"; transcript_id "Alu";	-	-	transcript,exon,3UTR	CENPN	-
chr16	81029784	A	1	27	53.44	[18, 0, 9, 0]	AG	0.33	-	-	-	-	-	SINE	AluSz"; transcript_id "Alu";	-	-	transcript,exon,3UTR	CENPN	-
chr16	81029795	A	1	36	52.42	[29, 0, 7, 0]	AG	0.19	-	-	-	-	-	SINE	AluSz"; transcript_id "Alu";	-	-	transcript,exon,3UTR	CENPN	-
chr16	81029809	A	1	37	52.00	[33, 0, 4, 0]	AG	0.11	-	-	-	-	-	SINE	AluSz"; transcript_id "Alu";	-	-	transcript,exon,3UTR	CENPN	-
chr16	81030584	A	1	41	57.44	[31, 0, 10, 0]	AG	0.24	-	-	-	-	-	SINE	AluSx1"; transcript_id "Alu";	-	-	transcript,exon,3UTR	CENPN	-
chr16	81030602	A	1	43	55.37	[38, 0, 5, 0]	AG	0.12	-	-	-	-	-	SINE	AluSx1"; transcript_id "Alu";	-	-	transcript,exon,3UTR	CENPN	-
chr16	81030628	A	1	29	53.17	[14, 0, 15, 0]	AG	0.52	-	-	-	-	-	SINE	AluSx1"; transcript_id "Alu";	-	-	transcript,exon,3UTR	CENPN	-
chr16	81030629	A	1	30	52.63	[9, 0, 21, 0]	AG	0.70	-	-	-	-	-	SINE	AluSx1"; transcript_id "Alu";	-	-	transcript,exon,3UTR	CENPN	-
chr16	81030634	A	1	32	49.34	[27, 0, 5, 0]	AG	0.16	-	-	-	-	-	SINE	AluSx1"; transcript_id "Alu";	-	-	transcript,exon,3UTR	CENPN	-
chr16	81030669	A	1	29	53.14	[26, 0, 3, 0]	AG	0.10	-	-	-	-	-	SINE	AluSx1"; transcript_id "Alu";	-	-	transcript,exon,3UTR	CENPN	-
chr16	81030698	A	1	22	63.36	[18, 0, 4, 0]	AG	0.18	-	-	-	-	-	SINE	AluSx1"; transcript_id "Alu";	-	-	transcript,exon,3UTR	CENPN	-
chr16	81030699	A	1	22	62.18	[14, 0, 8, 0]	AG	0.36	-	-	-	-	-	SINE	AluSx1"; transcript_id "Alu";	-	-	transcript,exon,3UTR	CENPN	-
chr16	81030731	A	1	23	61.70	[8, 0, 15, 0]	AG	0.65	-	-	-	-	-	SINE	AluSx1"; transcript_id "Alu";	-	-	transcript,exon,3UTR	CENPN	-
chr16	81030791	A	1	30	51.80	[25, 0, 5, 0]	AG	0.17	-	-	-	-	-	SINE	AluSg"; transcript_id "Alu";	-	-	transcript,exon,3UTR	CENPN	-
chr16	81030835	A	1	21	56.90	[10, 0, 11, 0]	AG	0.52	-	-	-	-	-	SINE	AluSg"; transcript_id "Alu";	-	-	transcript,exon,3UTR	CENPN	-
chr16	81030902	A	1	25	52.32	[15, 0, 10, 0]	AG	0.40	-	-	-	-	-	SINE	AluSg"; transcript_id "Alu";	-	-	transcript,exon,3UTR	CENPN	-
chr16	81030928	A	1	27	46.59	[16, 0, 11, 0]	AG	0.41	-	-	-	-	-	SINE	AluSg"; transcript_id "Alu";	-	-	transcript,exon,3UTR	CENPN	-
chr16	81030929	A	1	27	44.78	[13, 0, 14, 0]	AG	0.52	-	-	-	-	-	SINE	AluSg"; transcript_id "Alu";	-	-	transcript,exon,3UTR	CENPN	-
chr16	81030955	A	1	27	53.00	[10, 0, 17, 0]	AG	0.63	-	-	-	-	-	SINE	AluSg"; transcript_id "Alu";	-	-	transcript,exon,3UTR	CENPN	-
chr16	81030969	A	1	31	57.29	[9, 0, 22, 0]	AG	0.71	-	-	-	-	-	SINE	AluSg"; transcript_id "Alu";	-	-	transcript,exon,3UTR	CENPN	-
chr16	81030970	A	1	31	56.13	[12, 0, 19, 0]	AG	0.61	-	-	-	-	-	SINE	AluSg"; transcript_id "Alu";	-	-	transcript,exon,3UTR	CENPN	-
chr16	81031006	A	1	28	68.75	[22, 0, 6, 0]	AG	0.21	-	-	-	-	-	SINE	AluSg"; transcript_id "Alu";	-	-	transcript,exon,3UTR	CENPN	-
chr16	81031024	A	1	26	61.58	[12, 0, 14, 0]	AG	0.54	-	-	-	-	-	SINE	AluSg"; transcript_id "Alu";	-	-	transcript,exon,3UTR	CENPN	-
chr16	81031044	A	1	21	54.62	[16, 0, 5, 0]	AG	0.24	-	-	-	-	-	SINE	AluSg"; transcript_id "Alu";	-	-	transcript,exon,3UTR	CENPN	-
chr16	83809611	A	1	11	52.73	[7, 0, 4, 0]	AG	0.36	-	-	-	-	-	SINE	AluSp"; transcript_id "Alu";	-	-	transcript	HSBP1	-
chr17	3608994	A	0	18	63.72	[13, 0, 5, 0]	AG	0.28	-	-	-	-	-	SINE	AluSx"; transcript_id "Alu";	-	-	transcript$3UTR,exon,transcript	TRPV1$SHPK	-
chr17	3609029	A	0	18	57.56	[15, 0, 3, 0]	AG	0.17	-	-	-	-	-	SINE	AluSx"; transcript_id "Alu";	-	-	transcript$3UTR,exon,transcript	TRPV1$SHPK	-
chr17	3609030	A	0	19	56.47	[16, 0, 3, 0]	AG	0.16	-	-	-	-	-	SINE	AluSx"; transcript_id "Alu";	-	-	transcript$3UTR,exon,transcript	TRPV1$SHPK	-
chr17	5026486	A	1	12	37.00	[9, 0, 3, 0]	AG	0.25	-	-	-	-	-	SINE	AluJb"; transcript_id "Alu";	-	-	transcript,exon,3UTR	KIF1C	-
chr17	5026488	A	1	13	37.00	[1, 0, 12, 0]	AG	0.92	-	-	-	-	-	SINE	AluJb"; transcript_id "Alu";	-	-	transcript,exon,3UTR	KIF1C	-
chr17	5026494	A	1	13	37.00	[10, 0, 3, 0]	AG	0.23	-	-	-	-	-	SINE	AluJb"; transcript_id "Alu";	-	-	transcript,exon,3UTR	KIF1C	-
chr17	5026495	A	1	13	37.00	[6, 0, 7, 0]	AG	0.54	-	-	-	-	-	SINE	AluJb"; transcript_id "Alu";	-	-	transcript,exon,3UTR	KIF1C	-
chr17	5026500	A	1	13	56.92	[10, 0, 3, 0]	AG	0.23	-	-	-	-	-	SINE	AluJb"; transcript_id "Alu";	-	-	transcript,exon,3UTR	KIF1C	-
chr17	5026521	A	1	13	74.00	[4, 0, 9, 0]	AG	0.69	-	-	-	-	-	SINE	AluJb"; transcript_id "Alu";	-	-	transcript,exon,3UTR	KIF1C	-
chr17	5026540	A	1	13	74.00	[10, 0, 3, 0]	AG	0.23	-	-	-	-	-	SINE	AluJb"; transcript_id "Alu";	-	-	transcript,exon,3UTR	KIF1C	-
chr17	5026568	A	1	13	74.00	[7, 0, 6, 0]	AG	0.46	-	-	-	-	-	SINE	AluJb"; transcript_id "Alu";	-	-	transcript,exon,3UTR	KIF1C	-
chr17	5026589	A	1	13	74.00	[9, 0, 4, 0]	AG	0.31	-	-	-	-	-	SINE	AluJb"; transcript_id "Alu";	-	-	transcript,exon,3UTR	KIF1C	-
chr17	5026635	A	1	13	37.00	[10, 0, 3, 0]	AG	0.23	-	-	-	-	-	SINE	AluJb"; transcript_id "Alu";	-	-	transcript,exon,3UTR	KIF1C	-
chr17	5027229	A	1	11	61.73	[2, 0, 9, 0]	AG	0.82	-	-	-	-	-	SINE	AluSx1"; transcript_id "Alu";	-	-	transcript,exon,3UTR	KIF1C	-
chr17	15945509	G	1	15	44.40	[9, 0, 6, 0]	GA	0.60	-	-	-	-	-	-	-	-	-	exon,transcript,CDS	ADORA2B	-
chr17	20314560	A	1	11	60.45	[8, 0, 3, 0]	AG	0.27	-	-	-	-	-	SINE	AluJo"; transcript_id "Alu";	-	-	transcript,exon,3UTR	SPECC1	-
chr17	20314597	A	1	10	62.90	[7, 0, 3, 0]	AG	0.30	-	-	-	-	-	SINE	AluJo"; transcript_id "Alu";	-	-	transcript,exon,3UTR	SPECC1	-
chr17	20314622	A	1	10	59.10	[7, 0, 3, 0]	AG	0.30	-	-	-	-	-	SINE	AluJo"; transcript_id "Alu";	-	-	transcript,exon,3UTR	SPECC1	-
chr17	32036051	A	1	12	37.00	[4, 0, 8, 0]	AG	0.67	-	-	-	-	-	SINE	AluSz"; transcript_id "Alu";	-	-	transcript	LRRC37B	-
chr17	32036062	A	1	12	37.00	[8, 0, 4, 0]	AG	0.33	-	-	-	-	-	SINE	AluSz"; transcript_id "Alu";	-	-	transcript	LRRC37B	-
chr17	32036070	A	1	11	37.00	[4, 0, 7, 0]	AG	0.64	-	-	-	-	-	SINE	AluSz"; transcript_id "Alu";	-	-	transcript	LRRC37B	-
chr17	32036078	A	1	12	37.00	[4, 0, 8, 0]	AG	0.67	-	-	-	-	-	SINE	AluSz"; transcript_id "Alu";	-	-	transcript	LRRC37B	-
chr17	38850043	A	0	10	55.60	[7, 0, 3, 0]	AG	0.30	-	-	-	-	-	SINE	AluSx"; transcript_id "Alu";	-	-	3UTR,exon,transcript	RPL23	-
chr17	42991953	A	1	10	44.40	[6, 0, 4, 0]	AG	0.40	-	-	-	-	-	SINE	AluY"; transcript_id "Alu";	-	-	transcript,exon,3UTR	RUNDC1	-
chr17	42992068	A	1	10	51.80	[6, 0, 4, 0]	AG	0.40	-	-	-	-	-	SINE	AluY"; transcript_id "Alu";	-	-	transcript,exon,3UTR	RUNDC1	-
chr17	44206966	C	0	27	61.63	[0, 21, 0, 6]	CT	0.22	-	-	-	-	-	-	-	-	-	3UTR,exon,transcript	UBTF	-
chr17	44206989	C	0	34	52.24	[0, 23, 11, 0]	CG	0.32	-	-	-	-	-	-	-	-	-	3UTR,exon,transcript	UBTF	-
chr17	44798961	A	0	11	51.45	[8, 0, 3, 0]	AG	0.27	-	-	-	-	-	SINE	AluSz6"; transcript_id "Alu";	-	-	3UTR,exon,transcript	GJC1	-
chr17	44799008	A	0	11	55.00	[7, 0, 4, 0]	AG	0.36	-	-	-	-	-	SINE	AluSz6"; transcript_id "Alu";	-	-	3UTR,exon,transcript	GJC1	-
chr17	44799137	A	0	10	51.80	[7, 0, 3, 0]	AG	0.30	-	-	-	-	-	SINE	AluSz6"; transcript_id "Alu";	-	-	3UTR,exon,transcript	GJC1	-
chr17	47016172	A	0	10	59.20	[3, 0, 7, 0]	AG	0.70	-	-	-	-	-	SINE	AluSq2"; transcript_id "Alu";	-	-	-	-	ed
chr17	47016216	A	0	11	68.27	[4, 0, 7, 0]	AG	0.64	-	-	-	-	-	SINE	AluSq2"; transcript_id "Alu";	-	-	-	-	-
chr17	47315369	A	1	15	60.93	[12, 0, 3, 0]	AG	0.20	-	-	-	-	-	SINE	AluJb"; transcript_id "Alu";	-	-	transcript	THCAT158	-
chr17	47315415	A	1	19	70.11	[11, 0, 8, 0]	AG	0.42	-	-	-	-	-	SINE	AluJb"; transcript_id "Alu";	-	-	transcript	THCAT158	-
chr17	47315477	A	1	22	62.23	[17, 0, 5, 0]	AG	0.23	-	-	-	-	-	SINE	AluJb"; transcript_id "Alu";	-	-	transcript	THCAT158	-
chr17	47315482	A	1	22	61.05	[15, 0, 7, 0]	AG	0.32	-	-	-	-	-	SINE	AluJb"; transcript_id "Alu";	-	-	transcript	THCAT158	-
chr17	47947712	A	1	45	59.11	[40, 0, 5, 0]	AG	0.11	-	-	-	-	-	SINE	AluSc"; transcript_id "Alu";	-	-	transcript,exon,3UTR	PNPO	-
chr17	48673941	A	1	14	67.86	[2, 0, 12, 0]	AG	0.86	-	-	-	-	-	SINE	AluJr"; transcript_id "Alu";	-	-	-	-	-
chr17	48673944	A	1	14	68.71	[7, 0, 7, 0]	AG	0.50	-	-	-	-	-	SINE	AluJr"; transcript_id "Alu";	-	-	-	-	-
chr17	48673970	A	1	17	66.06	[13, 0, 4, 0]	AG	0.24	-	-	-	-	-	SINE	AluJr"; transcript_id "Alu";	-	-	-	-	-
chr17	48674090	A	1	10	51.80	[6, 0, 4, 0]	AG	0.40	-	-	-	-	-	SINE	AluJr"; transcript_id "Alu";	-	-	-	-	-
chr17	50090782	A	1	40	61.70	[36, 0, 4, 0]	AG	0.10	-	-	-	-	-	SINE	AluSx"; transcript_id "Alu";	-	-	-	-	-
chr17	50090785	A	1	39	61.67	[33, 0, 6, 0]	AG	0.15	-	-	-	-	-	SINE	AluSx"; transcript_id "Alu";	-	-	-	-	-
chr17	50092714	A	1	10	64.00	[4, 0, 6, 0]	AG	0.60	-	-	-	-	-	SINE	AluJo"; transcript_id "Alu";	-	-	-	-	-
chr17	50092715	A	1	10	66.60	[2, 0, 8, 0]	AG	0.80	-	-	-	-	-	SINE	AluJo"; transcript_id "Alu";	-	-	-	-	-
chr17	50092727	A	1	13	65.46	[6, 0, 7, 0]	AG	0.54	-	-	-	-	-	SINE	AluJo"; transcript_id "Alu";	-	-	-	-	-
chr17	50092772	A	1	15	66.60	[12, 0, 3, 0]	AG	0.20	-	-	-	-	-	SINE	AluJo"; transcript_id "Alu";	-	-	-	-	-
chr17	50092804	A	1	10	59.20	[5, 0, 5, 0]	AG	0.50	-	-	-	-	-	SINE	AluJo"; transcript_id "Alu";	-	-	-	-	-
chr17	50092848	A	1	12	63.75	[9, 0, 3, 0]	AG	0.25	-	-	-	-	-	SINE	AluJo"; transcript_id "Alu";	-	-	-	-	-
chr17	50092849	A	1	12	64.75	[6, 0, 6, 0]	AG	0.50	-	-	-	-	-	SINE	AluJo"; transcript_id "Alu";	-	-	-	-	-
chr17	50964331	A	0	14	67.86	[10, 0, 4, 0]	AG	0.29	-	-	-	-	-	SINE	AluSx"; transcript_id "Alu";	-	-	3UTR,exon,transcript	SPAG9	-
chr17	50964816	A	0	11	63.91	[7, 0, 4, 0]	AG	0.36	-	-	-	-	-	SINE	AluJb"; transcript_id "Alu";	-	-	3UTR,exon,transcript	SPAG9	-
chr17	50964855	A	0	12	59.50	[6, 0, 6, 0]	AG	0.50	-	-	-	-	-	SINE	AluJb"; transcript_id "Alu";	-	-	3UTR,exon,transcript	SPAG9	-
chr17	50965025	A	0	10	55.50	[4, 0, 6, 0]	AG	0.60	-	-	-	-	-	SINE	AluJb"; transcript_id "Alu";	-	-	3UTR,exon,transcript	SPAG9	-
chr17	50965027	A	0	11	52.73	[3, 0, 8, 0]	AG	0.73	-	-	-	-	-	SINE	AluJb"; transcript_id "Alu";	-	-	3UTR,exon,transcript	SPAG9	-
chr17	57116871	T	1	39	37.00	[5, 0, 0, 34]	TA	0.13	-	-	-	-	-	-	-	-	-	transcript,CDS,exon	AKAP1	-
chr17	57836878	A	0	10	66.60	[7, 0, 3, 0]	AG	0.30	-	-	-	-	-	SINE	AluSx"; transcript_id "Alu";	-	-	3UTR,exon,transcript	MRPS23	-
chr17	57972468	A	0	33	54.94	[25, 0, 8, 0]	AG	0.24	-	-	-	-	-	-	-	-	-	3UTR,exon,transcript	VEZF1	-
chr17	59201707	A	1	33	50.03	[24, 0, 9, 0]	AG	0.27	-	-	-	-	-	SINE	AluSq2"; transcript_id "Alu";	-	-	transcript,exon,3UTR	PRR11	-
chr17	59201709	A	1	32	52.44	[18, 0, 14, 0]	AG	0.44	-	-	-	-	-	SINE	AluSq2"; transcript_id "Alu";	-	-	transcript,exon,3UTR	PRR11	-
chr17	59201715	A	1	33	52.70	[29, 0, 4, 0]	AG	0.12	-	-	-	-	-	SINE	AluSq2"; transcript_id "Alu";	-	-	transcript,exon,3UTR	PRR11	-
chr17	59201716	A	1	33	50.39	[28, 0, 5, 0]	AG	0.15	-	-	-	-	-	SINE	AluSq2"; transcript_id "Alu";	-	-	transcript,exon,3UTR	PRR11	-
chr17	59201738	A	1	32	54.34	[28, 0, 4, 0]	AG	0.12	-	-	-	-	-	SINE	AluSq2"; transcript_id "Alu";	-	-	transcript,exon,3UTR	PRR11	-
chr17	59201751	A	1	28	58.14	[24, 0, 4, 0]	AG	0.14	-	-	-	-	-	SINE	AluSq2"; transcript_id "Alu";	-	-	transcript,exon,3UTR	PRR11	-
chr17	59201806	A	1	32	59.38	[22, 0, 10, 0]	AG	0.31	-	-	-	-	-	SINE	AluSq2"; transcript_id "Alu";	-	-	transcript,exon,3UTR	PRR11	-
chr17	59201824	A	1	29	53.93	[21, 0, 8, 0]	AG	0.28	-	-	-	-	-	SINE	AluSq2"; transcript_id "Alu";	-	-	transcript,exon,3UTR	PRR11	-
chr17	59201860	A	1	40	50.55	[36, 0, 4, 0]	AG	0.10	-	-	-	-	-	SINE	AluSq2"; transcript_id "Alu";	-	-	transcript,exon,3UTR	PRR11	-
chr17	59201872	A	1	35	50.06	[20, 0, 15, 0]	AG	0.43	-	-	-	-	-	SINE	AluSq2"; transcript_id "Alu";	-	-	transcript,exon,3UTR	PRR11	-
chr17	59201873	A	1	34	50.44	[25, 0, 9, 0]	AG	0.26	-	-	-	-	-	SINE	AluSq2"; transcript_id "Alu";	-	-	transcript,exon,3UTR	PRR11	-
chr17	59201892	A	1	33	51.58	[27, 0, 6, 0]	AG	0.18	-	-	-	-	-	SINE	AluSq2"; transcript_id "Alu";	-	-	transcript,exon,3UTR	PRR11	-
chr17	59201897	A	1	25	49.80	[22, 0, 3, 0]	AG	0.12	-	-	-	-	-	SINE	AluSq2"; transcript_id "Alu";	-	-	transcript,exon,3UTR	PRR11	-
chr17	59201903	A	1	22	51.05	[4, 0, 18, 0]	AG	0.82	-	-	-	-	-	SINE	AluSq2"; transcript_id "Alu";	-	-	transcript,exon,3UTR	PRR11	-
chr17	59201916	A	1	23	54.17	[20, 0, 3, 0]	AG	0.13	-	-	-	-	-	SINE	AluSq2"; transcript_id "Alu";	-	-	transcript,exon,3UTR	PRR11	-
chr17	59201923	A	1	20	56.15	[12, 0, 8, 0]	AG	0.40	-	-	-	-	-	SINE	AluSq2"; transcript_id "Alu";	-	-	transcript,exon,3UTR	PRR11	-
chr17	59202931	A	1	27	54.78	[24, 0, 3, 0]	AG	0.11	-	-	-	-	-	SINE	AluJr"; transcript_id "Alu";	-	-	transcript,exon,3UTR	PRR11	-
chr17	59203244	A	1	23	51.52	[20, 0, 3, 0]	AG	0.13	-	-	-	-	-	SINE	AluSx"; transcript_id "Alu";	-	-	transcript,exon,3UTR	PRR11	-
chr17	59203288	A	1	11	56.09	[6, 0, 5, 0]	AG	0.45	-	-	-	-	-	SINE	AluSx"; transcript_id "Alu";	-	-	transcript,exon,3UTR	PRR11	-
chr17	59203289	A	1	11	54.82	[4, 0, 7, 0]	AG	0.64	-	-	-	-	-	SINE	AluSx"; transcript_id "Alu";	-	-	transcript,exon,3UTR	PRR11	-
chr17	59203468	A	1	16	60.06	[13, 0, 3, 0]	AG	0.19	-	-	-	-	-	SINE	AluSx"; transcript_id "Alu";	-	-	transcript,exon,3UTR	PRR11	-
chr17	59203477	A	1	19	60.32	[5, 0, 14, 0]	AG	0.74	-	-	-	-	-	SINE	AluSx"; transcript_id "Alu";	-	-	transcript,exon,3UTR	PRR11	-
chr17	59203487	A	1	18	61.61	[8, 0, 10, 0]	AG	0.56	-	-	-	-	-	SINE	AluSx"; transcript_id "Alu";	-	-	transcript,exon,3UTR	PRR11	-
chr17	59203499	A	1	19	61.68	[15, 0, 4, 0]	AG	0.21	-	-	-	-	-	SINE	AluSx"; transcript_id "Alu";	-	-	transcript,exon,3UTR	PRR11	-
chr17	59203604	A	1	19	62.89	[16, 0, 3, 0]	AG	0.16	-	-	-	-	-	SINE	AluSz"; transcript_id "Alu";	-	-	transcript,exon,3UTR	PRR11	-
chr17	59203659	A	1	20	66.50	[17, 0, 3, 0]	AG	0.15	-	-	-	-	-	SINE	AluSz"; transcript_id "Alu";	-	-	transcript,exon,3UTR	PRR11	-
chr17	59203660	A	1	21	66.95	[9, 0, 12, 0]	AG	0.57	-	-	-	-	-	SINE	AluSz"; transcript_id "Alu";	-	-	transcript,exon,3UTR	PRR11	-
chr17	59203672	A	1	23	57.39	[20, 0, 3, 0]	AG	0.13	-	-	-	-	-	SINE	AluSz"; transcript_id "Alu";	-	-	transcript,exon,3UTR	PRR11	-
chr17	59203673	A	1	23	56.78	[19, 0, 4, 0]	AG	0.17	-	-	-	-	-	SINE	AluSz"; transcript_id "Alu";	-	-	transcript,exon,3UTR	PRR11	-
chr17	59203694	A	1	22	57.68	[14, 0, 8, 0]	AG	0.36	-	-	-	-	-	SINE	AluSz"; transcript_id "Alu";	-	-	transcript,exon,3UTR	PRR11	-
chr17	59203715	A	1	13	53.15	[7, 0, 6, 0]	AG	0.46	-	-	-	-	-	SINE	AluSz"; transcript_id "Alu";	-	-	transcript,exon,3UTR	PRR11	-
chr17	59203764	A	1	13	48.38	[9, 0, 4, 0]	AG	0.31	-	-	-	-	-	SINE	AluSz"; transcript_id "Alu";	-	-	transcript,exon,3UTR	PRR11	-
chr17	59842610	A	1	23	64.35	[19, 0, 4, 0]	AG	0.17	-	-	-	-	-	SINE	AluSx"; transcript_id "Alu";	-	-	-	-	-
chr17	59843015	A	1	22	48.68	[16, 0, 6, 0]	AG	0.27	-	-	-	-	-	SINE	AluSx1"; transcript_id "Alu";	-	-	-	-	-
chr17	59843111	A	1	18	66.50	[14, 0, 4, 0]	AG	0.22	-	-	-	-	-	SINE	AluSx1"; transcript_id "Alu";	-	-	-	-	-
chr17	62476837	A	0	11	60.55	[3, 0, 8, 0]	AG	0.73	-	-	-	-	-	SINE	AluSx"; transcript_id "Alu";	-	-	-	-	-
chr17	62476838	A	0	12	55.42	[9, 0, 3, 0]	AG	0.25	-	-	-	-	-	SINE	AluSx"; transcript_id "Alu";	-	-	-	-	-
chr17	62476847	A	0	12	52.42	[2, 0, 10, 0]	AG	0.83	-	-	-	-	-	SINE	AluSx"; transcript_id "Alu";	-	-	-	-	-
chr17	64468339	A	1	26	49.35	[21, 0, 5, 0]	AG	0.19	-	-	-	-	-	SINE	AluSx1"; transcript_id "Alu";	-	-	transcript,3UTR,exon	MILR1	-
chr17	64468418	A	1	13	59.77	[9, 0, 4, 0]	AG	0.31	-	-	-	-	-	SINE	AluSx1"; transcript_id "Alu";	-	-	transcript,3UTR,exon	MILR1	-
chr17	67338609	A	0	21	59.33	[17, 0, 4, 0]	AG	0.19	-	-	-	-	-	SINE	AluSq"; transcript_id "Alu";	-	-	3UTR,exon,transcript	PSMD12	-
chr17	67338610	A	0	20	57.90	[16, 0, 4, 0]	AG	0.20	-	-	-	-	-	SINE	AluSq"; transcript_id "Alu";	-	-	3UTR,exon,transcript	PSMD12	-
chr17	67338637	A	0	19	57.74	[9, 0, 10, 0]	AG	0.53	-	-	-	-	-	SINE	AluSq"; transcript_id "Alu";	-	-	3UTR,exon,transcript	PSMD12	-
chr17	67338650	A	0	19	58.47	[16, 0, 3, 0]	AG	0.16	-	-	-	-	-	SINE	AluSq"; transcript_id "Alu";	-	-	3UTR,exon,transcript	PSMD12	-
chr17	67338686	A	0	14	59.93	[5, 0, 9, 0]	AG	0.64	-	-	-	-	-	SINE	AluSq"; transcript_id "Alu";	-	-	3UTR,exon,transcript	PSMD12	-
chr17	67338740	A	0	13	48.38	[7, 0, 6, 0]	AG	0.46	-	-	-	-	-	SINE	AluSq"; transcript_id "Alu";	-	-	3UTR,exon,transcript	PSMD12	-
chr17	67338751	A	0	11	48.09	[6, 0, 5, 0]	AG	0.45	-	-	-	-	-	SINE	AluSq"; transcript_id "Alu";	-	-	3UTR,exon,transcript	PSMD12	-
chr17	67339236	A	0	10	40.70	[2, 0, 8, 0]	AG	0.80	-	-	-	-	-	SINE	AluSx"; transcript_id "Alu";	-	-	3UTR,exon,transcript	PSMD12	-
chr17	67339246	A	0	10	44.40	[3, 0, 7, 0]	AG	0.70	-	-	-	-	-	SINE	AluSx"; transcript_id "Alu";	-	-	3UTR,exon,transcript	PSMD12	-
chr17	67339343	A	0	17	61.00	[4, 0, 13, 0]	AG	0.76	-	-	-	-	-	SINE	AluSx"; transcript_id "Alu";	-	-	3UTR,exon,transcript	PSMD12	-
chr17	67339344	A	0	17	61.00	[4, 0, 13, 0]	AG	0.76	-	-	-	-	-	SINE	AluSx"; transcript_id "Alu";	-	-	3UTR,exon,transcript	PSMD12	-
chr17	67339361	A	0	17	58.65	[14, 0, 3, 0]	AG	0.18	-	-	-	-	-	SINE	AluSx"; transcript_id "Alu";	-	-	3UTR,exon,transcript	PSMD12	-
chr17	67339378	A	0	18	51.33	[15, 0, 3, 0]	AG	0.17	-	-	-	-	-	SINE	AluSx"; transcript_id "Alu";	-	-	3UTR,exon,transcript	PSMD12	-
chr17	67991796	G	0	48	58.79	[35, 0, 13, 0]	GA	0.73	-	-	-	-	-	-	-	-	-	3UTR,exon,transcript	C17orf58	-
chr17	68115091	A	1	10	37.00	[5, 0, 5, 0]	AG	0.50	-	-	-	-	-	SINE	AluJb"; transcript_id "Alu";	-	-	transcript	LINC00674	-
chr17	75889326	A	0	26	50.23	[23, 0, 3, 0]	AG	0.12	-	-	-	-	-	SINE	AluSg"; transcript_id "Alu";	-	-	3UTR,exon,transcript	TRIM65	-
chr17	75889831	A	0	28	55.07	[23, 0, 5, 0]	AG	0.18	-	-	-	-	-	SINE	AluJo"; transcript_id "Alu";	-	-	3UTR,exon,transcript	TRIM65	-
chr17	75889853	A	0	29	52.76	[22, 0, 7, 0]	AG	0.24	-	-	-	-	-	SINE	AluJo"; transcript_id "Alu";	-	-	3UTR,exon,transcript	TRIM65	-
chr17	75889923	A	0	21	61.62	[15, 0, 6, 0]	AG	0.29	-	-	-	-	-	SINE	AluJo"; transcript_id "Alu";	-	-	3UTR,exon,transcript	TRIM65	-
chr17	75890131	A	0	35	64.11	[31, 0, 4, 0]	AG	0.11	-	-	-	-	-	SINE	AluJr"; transcript_id "Alu";	-	-	3UTR,exon,transcript	TRIM65	-
chr17	75890171	A	0	33	67.30	[27, 0, 6, 0]	AG	0.18	-	-	-	-	-	SINE	AluJr"; transcript_id "Alu";	-	-	3UTR,exon,transcript	TRIM65	-
chr17	75943060	A	0	14	59.93	[7, 0, 7, 0]	AG	0.50	-	-	-	-	-	SINE	AluSx1"; transcript_id "Alu";	-	-	3UTR,exon,transcript	ACOX1	-
chr17	75943098	A	0	10	66.60	[6, 0, 4, 0]	AG	0.40	-	-	-	-	-	SINE	AluSx1"; transcript_id "Alu";	-	-	3UTR,exon,transcript	ACOX1	-
chr17	75943522	A	0	15	68.27	[11, 0, 4, 0]	AG	0.27	-	-	-	-	-	SINE	AluJr"; transcript_id "Alu";	-	-	3UTR,exon,transcript	ACOX1	-
chr17	75943965	A	0	18	61.72	[15, 0, 3, 0]	AG	0.17	-	-	-	-	-	SINE	AluJb"; transcript_id "Alu";	-	-	3UTR,exon,transcript	ACOX1	-
chr17	75943986	A	0	19	59.74	[11, 0, 8, 0]	AG	0.42	-	-	-	-	-	SINE	AluJb"; transcript_id "Alu";	-	-	3UTR,exon,transcript	ACOX1	-
chr17	75943987	A	0	20	58.60	[16, 0, 4, 0]	AG	0.20	-	-	-	-	-	SINE	AluJb"; transcript_id "Alu";	-	-	3UTR,exon,transcript	ACOX1	-
chr17	75944006	A	0	17	56.59	[14, 0, 3, 0]	AG	0.18	-	-	-	-	-	SINE	AluJb"; transcript_id "Alu";	-	-	3UTR,exon,transcript	ACOX1	-
chr17	75944013	A	0	18	59.61	[9, 0, 9, 0]	AG	0.50	-	-	-	-	-	SINE	AluJb"; transcript_id "Alu";	-	-	3UTR,exon,transcript	ACOX1	-
chr17	75944039	A	0	14	60.79	[11, 0, 3, 0]	AG	0.21	-	-	-	-	-	SINE	AluJb"; transcript_id "Alu";	-	-	3UTR,exon,transcript	ACOX1	-
chr17	75944085	A	0	14	52.86	[11, 0, 3, 0]	AG	0.21	-	-	-	-	-	SINE	AluJb"; transcript_id "Alu";	-	-	3UTR,exon,transcript	ACOX1	-
chr17	75944086	A	0	13	50.23	[9, 0, 4, 0]	AG	0.31	-	-	-	-	-	SINE	AluJb"; transcript_id "Alu";	-	-	3UTR,exon,transcript	ACOX1	-
chr17	75944106	A	0	14	60.79	[7, 0, 7, 0]	AG	0.50	-	-	-	-	-	SINE	AluJb"; transcript_id "Alu";	-	-	3UTR,exon,transcript	ACOX1	-
chr17	75944112	A	0	13	62.62	[4, 0, 9, 0]	AG	0.69	-	-	-	-	-	SINE	AluJb"; transcript_id "Alu";	-	-	3UTR,exon,transcript	ACOX1	-
chr17	75944122	A	0	12	57.58	[7, 0, 5, 0]	AG	0.42	-	-	-	-	-	SINE	AluJb"; transcript_id "Alu";	-	-	3UTR,exon,transcript	ACOX1	-
chr17	75944150	A	0	17	54.35	[10, 0, 7, 0]	AG	0.41	-	-	-	-	-	SINE	AluJb"; transcript_id "Alu";	-	-	3UTR,exon,transcript	ACOX1	-
chr17	75944794	A	0	21	55.81	[14, 0, 7, 0]	AG	0.33	-	-	-	-	-	SINE	AluSx"; transcript_id "Alu";	-	-	3UTR,exon,transcript	ACOX1	-
chr17	75944807	A	0	21	54.62	[10, 0, 11, 0]	AG	0.52	-	-	-	-	-	SINE	AluSx"; transcript_id "Alu";	-	-	3UTR,exon,transcript	ACOX1	-
chr17	75944808	A	0	22	52.64	[17, 0, 5, 0]	AG	0.23	-	-	-	-	-	SINE	AluSx"; transcript_id "Alu";	-	-	3UTR,exon,transcript	ACOX1	-
chr17	75944825	A	0	21	62.29	[15, 0, 6, 0]	AG	0.29	-	-	-	-	-	SINE	AluSx"; transcript_id "Alu";	-	-	3UTR,exon,transcript	ACOX1	-
chr17	75944836	A	0	21	61.62	[15, 0, 6, 0]	AG	0.29	-	-	-	-	-	SINE	AluSx"; transcript_id "Alu";	-	-	3UTR,exon,transcript	ACOX1	-
chr17	75944837	A	0	20	62.90	[4, 0, 16, 0]	AG	0.80	-	-	-	-	-	SINE	AluSx"; transcript_id "Alu";	-	-	3UTR,exon,transcript	ACOX1	-
chr17	75944851	A	0	23	60.00	[14, 0, 9, 0]	AG	0.39	-	-	-	-	-	SINE	AluSx"; transcript_id "Alu";	-	-	3UTR,exon,transcript	ACOX1	-
chr17	75944878	A	0	23	64.35	[20, 0, 3, 0]	AG	0.13	-	-	-	-	-	SINE	AluSx"; transcript_id "Alu";	-	-	3UTR,exon,transcript	ACOX1	-
chr17	75944907	A	0	18	54.06	[13, 0, 5, 0]	AG	0.28	-	-	-	-	-	SINE	AluSx"; transcript_id "Alu";	-	-	3UTR,exon,transcript	ACOX1	-
chr17	75944949	A	0	13	56.92	[5, 0, 8, 0]	AG	0.62	-	-	-	-	-	SINE	AluSx"; transcript_id "Alu";	-	-	3UTR,exon,transcript	ACOX1	-
chr17	75945013	A	0	20	51.80	[16, 0, 4, 0]	AG	0.20	-	-	-	-	-	SINE	AluSx"; transcript_id "Alu";	-	-	3UTR,exon,transcript	ACOX1	-
chr17	75945014	A	0	20	51.80	[17, 0, 3, 0]	AG	0.15	-	-	-	-	-	SINE	AluSx"; transcript_id "Alu";	-	-	3UTR,exon,transcript	ACOX1	-
chr17	75945018	A	0	19	51.21	[8, 0, 11, 0]	AG	0.58	-	-	-	-	-	SINE	AluSx"; transcript_id "Alu";	-	-	3UTR,exon,transcript	ACOX1	-
chr17	75945027	A	0	19	51.21	[15, 0, 4, 0]	AG	0.21	-	-	-	-	-	SINE	AluSx"; transcript_id "Alu";	-	-	3UTR,exon,transcript	ACOX1	-
chr17	76677164	A	0	45	60.00	[36, 0, 9, 0]	AG	0.20	-	-	-	-	-	SINE	AluSx"; transcript_id "Alu";	-	-	3UTR,exon,transcript	MXRA7	-
chr17	76677180	A	0	46	60.30	[38, 0, 8, 0]	AG	0.17	-	-	-	-	-	SINE	AluSx"; transcript_id "Alu";	-	-	3UTR,exon,transcript	MXRA7	-
chr17	76677210	A	0	26	57.88	[22, 0, 4, 0]	AG	0.15	-	-	-	-	-	SINE	AluSx"; transcript_id "Alu";	-	-	3UTR,exon,transcript	MXRA7	-
chr17	80320453	A	1	26	59.31	[15, 0, 11, 0]	AG	0.42	-	-	-	-	-	SINE	AluSp"; transcript_id "Alu";	-	-	transcript,exon,3UTR	RNF213	-
chr17	80320579	A	1	27	59.37	[22, 0, 5, 0]	AG	0.19	-	-	-	-	-	SINE	AluSp"; transcript_id "Alu";	-	-	transcript,exon,3UTR	RNF213	-
chr17	80320664	A	1	13	63.46	[2, 0, 11, 0]	AG	0.85	-	-	-	-	-	SINE	AluSp"; transcript_id "Alu";	-	-	transcript,exon,3UTR	RNF213	-
chr17	80320743	A	1	14	60.79	[7, 0, 7, 0]	AG	0.50	-	-	-	-	-	SINE	AluJr"; transcript_id "Alu";	-	-	transcript,exon,3UTR	RNF213	-
chr17	80320744	A	1	14	64.21	[9, 0, 5, 0]	AG	0.36	-	-	-	-	-	SINE	AluJr"; transcript_id "Alu";	-	-	transcript,exon,3UTR	RNF213	-
chr17	80320889	A	1	29	60.41	[23, 0, 6, 0]	AG	0.21	-	-	-	-	-	SINE	AluJr"; transcript_id "Alu";	-	-	transcript,exon,3UTR	RNF213	-
chr17	80320928	A	1	28	59.07	[15, 0, 13, 0]	AG	0.46	-	-	-	-	-	SINE	AluJr"; transcript_id "Alu";	-	-	transcript,exon,3UTR	RNF213	-
chr17	80320942	A	1	25	63.64	[13, 0, 12, 0]	AG	0.48	-	-	-	-	-	SINE	AluJr"; transcript_id "Alu";	-	-	transcript,exon,3UTR	RNF213	-
chr17	80320958	A	1	24	58.58	[21, 0, 3, 0]	AG	0.12	-	-	-	-	-	SINE	AluJr"; transcript_id "Alu";	-	-	transcript,exon,3UTR	RNF213	-
chr17	80320974	A	1	21	47.52	[17, 0, 4, 0]	AG	0.19	-	-	-	-	-	SINE	AluJr"; transcript_id "Alu";	-	-	transcript,exon,3UTR	RNF213	-
chr17	80320975	A	1	22	45.32	[17, 0, 5, 0]	AG	0.23	-	-	-	-	-	SINE	AluJr"; transcript_id "Alu";	-	-	transcript,exon,3UTR	RNF213	-
chr17	81822816	A	0	57	60.53	[47, 0, 10, 0]	AG	0.18	-	-	-	-	-	-	-	-	-	3UTR,exon,transcript	MCRIP1	-
chr18	23482403	A	1	24	62.67	[20, 0, 4, 0]	AG	0.17	-	-	-	-	-	SINE	AluSz"; transcript_id "Alu";	-	-	transcript,exon,3UTR	RIOK3	-
chr18	59329953	A	0	63	56.37	[54, 0, 9, 0]	AG	0.14	-	-	-	-	-	-	-	-	-	3UTR,exon,transcript	LMAN1	-
chr19	3540007	A	0	14	66.07	[7, 0, 7, 0]	AG	0.50	-	-	-	-	-	SINE	AluJo"; transcript_id "Alu";	-	-	transcript	C19orf71	ed
chr19	3540009	A	0	14	58.14	[7, 0, 7, 0]	AG	0.50	-	-	-	-	-	SINE	AluJo"; transcript_id "Alu";	-	-	transcript	C19orf71	-
chr19	3540034	A	0	11	63.91	[8, 0, 3, 0]	AG	0.27	-	-	-	-	-	SINE	AluJo"; transcript_id "Alu";	-	-	transcript	C19orf71	-
chr19	3542511	A	0	15	57.60	[12, 0, 3, 0]	AG	0.20	-	-	-	-	-	SINE	AluSx1"; transcript_id "Alu";	-	-	transcript	C19orf71	-
chr19	3542512	A	0	15	54.20	[10, 0, 5, 0]	AG	0.33	-	-	-	-	-	SINE	AluSx1"; transcript_id "Alu";	-	-	transcript	C19orf71	-
chr19	3542546	A	0	11	53.82	[8, 0, 3, 0]	AG	0.27	-	-	-	-	-	SINE	AluSx1"; transcript_id "Alu";	-	-	transcript	C19orf71	-
chr19	3542547	A	0	12	52.42	[6, 0, 6, 0]	AG	0.50	-	-	-	-	-	SINE	AluSx1"; transcript_id "Alu";	-	-	transcript	C19orf71	-
chr19	3542562	A	0	11	49.36	[7, 0, 4, 0]	AG	0.36	-	-	-	-	-	SINE	AluSx1"; transcript_id "Alu";	-	-	transcript	C19orf71	-
chr19	3542566	A	0	11	53.82	[7, 0, 4, 0]	AG	0.36	-	-	-	-	-	SINE	AluSx1"; transcript_id "Alu";	-	-	transcript	C19orf71	-
chr19	3542755	A	0	12	54.50	[4, 0, 8, 0]	AG	0.67	-	-	-	-	-	SINE	AluSx1"; transcript_id "Alu";	-	-	transcript	C19orf71	-
chr19	3542756	A	0	13	50.23	[6, 0, 7, 0]	AG	0.54	-	-	-	-	-	SINE	AluSx1"; transcript_id "Alu";	-	-	transcript	C19orf71	-
chr19	3759153	A	0	11	37.00	[2, 0, 9, 0]	AG	0.82	-	-	-	-	-	SINE	AluJb"; transcript_id "Alu";	-	-	transcript	APBA3	-
chr19	5909474	T	1	13	45.54	[0, 0, 8, 5]	TG	0.62	-	-	-	-	-	SINE	AluSx1"; transcript_id "Alu";	-	-	transcript,exon,3UTR	VMAC	-
chr19	5909475	C	1	11	46.00	[6, 5, 0, 0]	CA	0.55	-	-	-	-	-	SINE	AluSx1"; transcript_id "Alu";	-	-	transcript,exon,3UTR	VMAC	-
chr19	5909476	T	1	13	44.62	[0, 0, 8, 5]	TG	0.62	-	-	-	-	-	SINE	AluSx1"; transcript_id "Alu";	-	-	transcript,exon,3UTR	VMAC	-
chr19	5909710	A	1	11	55.00	[5, 0, 6, 0]	AG	0.55	-	-	-	-	-	SINE	AluSx1"; transcript_id "Alu";	-	-	transcript,exon,3UTR	VMAC	ed
chr19	5909711	A	1	11	57.18	[6, 0, 5, 0]	AG	0.45	-	-	-	-	-	SINE	AluSx1"; transcript_id "Alu";	-	-	transcript,exon,3UTR	VMAC	-
chr19	6583611	A	0	13	48.38	[8, 0, 5, 0]	AG	0.38	-	-	-	-	-	SINE	AluSx1"; transcript_id "Alu";	-	-	transcript	CD70	-
chr19	6583651	A	0	12	43.17	[3, 0, 9, 0]	AG	0.75	-	-	-	-	-	SINE	AluSx1"; transcript_id "Alu";	-	-	transcript	CD70	-
chr19	6583656	A	0	12	43.17	[8, 0, 4, 0]	AG	0.33	-	-	-	-	-	SINE	AluSx1"; transcript_id "Alu";	-	-	transcript	CD70	-
chr19	6583684	A	0	15	47.60	[12, 0, 3, 0]	AG	0.20	-	-	-	-	-	SINE	AluSx1"; transcript_id "Alu";	-	-	transcript	CD70	-
chr19	6583696	A	0	16	48.56	[12, 0, 4, 0]	AG	0.25	-	-	-	-	-	SINE	AluSx1"; transcript_id "Alu";	-	-	transcript	CD70	-
chr19	6583860	A	0	13	49.38	[10, 0, 3, 0]	AG	0.23	-	-	-	-	-	SINE	AluSq2"; transcript_id "Alu";	-	-	transcript	CD70	-
chr19	6583861	A	0	13	50.31	[10, 0, 3, 0]	AG	0.23	-	-	-	-	-	SINE	AluSq2"; transcript_id "Alu";	-	-	transcript	CD70	-
chr19	6583891	A	0	15	56.73	[6, 0, 9, 0]	AG	0.60	-	-	-	-	-	SINE	AluSq2"; transcript_id "Alu";	-	-	transcript	CD70	-
chr19	6583930	A	0	12	57.58	[5, 0, 7, 0]	AG	0.58	-	-	-	-	-	SINE	AluSq2"; transcript_id "Alu";	-	-	transcript	CD70	-
chr19	6583931	A	0	12	57.58	[6, 0, 6, 0]	AG	0.50	-	-	-	-	-	SINE	AluSq2"; transcript_id "Alu";	-	-	transcript	CD70	-
chr19	6584265	A	0	10	66.60	[5, 0, 5, 0]	AG	0.50	-	-	-	-	-	SINE	AluSc"; transcript_id "Alu";	-	-	transcript	CD70	-
chr19	6584341	A	0	19	50.63	[14, 0, 5, 0]	AG	0.26	-	-	-	-	-	SINE	AluSc"; transcript_id "Alu";	-	-	transcript	CD70	-
chr19	6584344	A	0	18	51.39	[15, 0, 3, 0]	AG	0.17	-	-	-	-	-	SINE	AluSc"; transcript_id "Alu";	-	-	transcript	CD70	-
chr19	6584385	A	0	14	63.43	[6, 0, 8, 0]	AG	0.57	-	-	-	-	-	SINE	AluSc"; transcript_id "Alu";	-	-	transcript	CD70	-
chr19	6584429	A	0	15	69.07	[8, 0, 7, 0]	AG	0.47	-	-	-	-	-	SINE	AluSc"; transcript_id "Alu";	-	-	transcript	CD70	-
chr19	6584460	A	0	15	56.73	[5, 0, 10, 0]	AG	0.67	-	-	-	-	-	SINE	AluSc"; transcript_id "Alu";	-	-	transcript	CD70	-
chr19	6584750	A	0	11	49.09	[8, 0, 3, 0]	AG	0.27	-	-	-	-	-	SINE	AluJr"; transcript_id "Alu";	-	-	transcript	CD70	-
chr19	6584783	A	0	24	53.42	[21, 0, 3, 0]	AG	0.12	-	-	-	-	-	SINE	AluJr"; transcript_id "Alu";	-	-	transcript	CD70	-
chr19	6585054	A	0	19	48.68	[15, 0, 4, 0]	AG	0.21	-	-	-	-	-	SINE	AluSq2"; transcript_id "Alu";	-	-	transcript	CD70	-
chr19	6585098	A	0	19	56.47	[15, 0, 4, 0]	AG	0.21	-	-	-	-	-	SINE	AluSq2"; transcript_id "Alu";	-	-	transcript	CD70	-
chr19	6585460	A	0	21	56.86	[15, 0, 6, 0]	AG	0.29	-	-	-	-	-	SINE	AluJb"; transcript_id "Alu";	-	-	transcript	CD70	-
chr19	6585541	A	0	25	60.68	[22, 0, 3, 0]	AG	0.12	-	-	-	-	-	SINE	AluJb"; transcript_id "Alu";	-	-	transcript	CD70	-
chr19	6585560	A	0	27	58.96	[22, 0, 5, 0]	AG	0.19	-	-	-	-	-	SINE	AluJb"; transcript_id "Alu";	-	-	transcript	CD70	-
chr19	6585614	A	0	20	51.80	[16, 0, 4, 0]	AG	0.20	-	-	-	-	-	SINE	AluJb"; transcript_id "Alu";	-	-	transcript	CD70	-
chr19	6585786	A	0	16	51.69	[11, 0, 5, 0]	AG	0.31	-	-	-	-	-	SINE	AluSx"; transcript_id "Alu";	-	-	transcript	CD70	-
chr19	6585813	A	0	17	54.41	[13, 0, 4, 0]	AG	0.24	-	-	-	-	-	SINE	AluSx"; transcript_id "Alu";	-	-	transcript	CD70	-
chr19	8418791	A	1	12	37.00	[6, 0, 6, 0]	AG	0.50	-	-	-	-	-	SINE	AluJr"; transcript_id "Alu";	-	-	transcript,5UTR,exon	MARCHF2	-
chr19	9561642	A	0	20	59.20	[16, 0, 4, 0]	AG	0.20	-	-	-	-	-	SINE	AluJo"; transcript_id "Alu";	-	-	3UTR,exon,transcript	ZNF121	-
chr19	9561760	A	0	16	64.75	[13, 0, 3, 0]	AG	0.19	-	-	-	-	-	SINE	AluJo"; transcript_id "Alu";	-	-	3UTR,exon,transcript	ZNF121	-
chr19	11145950	A	0	40	51.80	[35, 0, 5, 0]	AG	0.12	-	-	-	-	-	SINE	AluJr4"; transcript_id "Alu";	-	-	3UTR,exon,transcript	SPC24	-
chr19	11145996	A	0	52	65.71	[29, 0, 23, 0]	AG	0.44	-	-	-	-	-	SINE	AluJr4"; transcript_id "Alu";	-	-	3UTR,exon,transcript	SPC24	-
chr19	11146010	A	0	53	63.98	[47, 0, 6, 0]	AG	0.11	-	-	-	-	-	SINE	AluJr4"; transcript_id "Alu";	-	-	3UTR,exon,transcript	SPC24	-
chr19	11146013	A	0	53	64.70	[29, 0, 24, 0]	AG	0.45	-	-	-	-	-	SINE	AluJr4"; transcript_id "Alu";	-	-	3UTR,exon,transcript	SPC24	-
chr19	11146049	A	0	52	66.87	[27, 0, 25, 0]	AG	0.48	-	-	-	-	-	SINE	AluJr4"; transcript_id "Alu";	-	-	3UTR,exon,transcript	SPC24	-
chr19	11146653	A	0	27	62.15	[21, 0, 6, 0]	AG	0.22	-	-	-	-	-	SINE	AluY"; transcript_id "Alu";	-	-	3UTR,exon,transcript	SPC24	-
chr19	11146968	A	0	25	57.20	[21, 0, 4, 0]	AG	0.16	-	-	-	-	-	SINE	AluSp"; transcript_id "Alu";	-	-	3UTR,exon,transcript	SPC24	-
chr19	11146997	A	0	23	51.48	[18, 0, 5, 0]	AG	0.22	-	-	-	-	-	SINE	AluSp"; transcript_id "Alu";	-	-	3UTR,exon,transcript	SPC24	-
chr19	11147028	A	0	18	44.56	[15, 0, 3, 0]	AG	0.17	-	-	-	-	-	SINE	AluSp"; transcript_id "Alu";	-	-	3UTR,exon,transcript	SPC24	-
chr19	11449617	A	1	30	66.20	[27, 0, 3, 0]	AG	0.10	-	-	-	-	-	SINE	AluSx"; transcript_id "Alu";	-	-	transcript	PRKCSH	-
chr19	11449668	A	1	42	51.69	[37, 0, 5, 0]	AG	0.12	-	-	-	-	-	SINE	AluSx"; transcript_id "Alu";	-	-	transcript	PRKCSH	-
chr19	11449945	A	1	29	56.17	[17, 0, 12, 0]	AG	0.41	-	-	-	-	-	SINE	AluSc8"; transcript_id "Alu";	-	-	transcript	PRKCSH	-
chr19	11449948	A	1	25	56.24	[5, 0, 20, 0]	AG	0.80	-	-	-	-	-	SINE	AluSc8"; transcript_id "Alu";	-	-	transcript	PRKCSH	-
chr19	11449949	A	1	24	56.54	[18, 0, 6, 0]	AG	0.25	-	-	-	-	-	SINE	AluSc8"; transcript_id "Alu";	-	-	transcript	PRKCSH	-
chr19	11449971	A	1	25	55.76	[22, 0, 3, 0]	AG	0.12	-	-	-	-	-	SINE	AluSc8"; transcript_id "Alu";	-	-	transcript	PRKCSH	-
chr19	11449999	A	1	22	56.00	[19, 0, 3, 0]	AG	0.14	-	-	-	-	-	SINE	AluSc8"; transcript_id "Alu";	-	-	transcript	PRKCSH	-
chr19	11450009	A	1	15	60.07	[11, 0, 4, 0]	AG	0.27	-	-	-	-	-	SINE	AluSc8"; transcript_id "Alu";	-	-	transcript	PRKCSH	-
chr19	11450010	A	1	15	61.67	[10, 0, 5, 0]	AG	0.33	-	-	-	-	-	SINE	AluSc8"; transcript_id "Alu";	-	-	transcript	PRKCSH	-
chr19	11450380	A	1	11	57.18	[7, 0, 4, 0]	AG	0.36	-	-	-	-	-	SINE	AluSx1"; transcript_id "Alu";	-	-	transcript	PRKCSH	-
chr19	11450386	A	1	10	56.80	[7, 0, 3, 0]	AG	0.30	-	-	-	-	-	SINE	AluSx1"; transcript_id "Alu";	-	-	transcript	PRKCSH	-
chr19	11450392	A	1	10	61.70	[3, 0, 7, 0]	AG	0.70	-	-	-	-	-	SINE	AluSx1"; transcript_id "Alu";	-	-	transcript	PRKCSH	-
chr19	11450409	A	1	13	62.62	[1, 0, 12, 0]	AG	0.92	-	-	-	-	-	SINE	AluSx1"; transcript_id "Alu";	-	-	transcript	PRKCSH	-
chr19	16552016	A	0	15	52.67	[11, 0, 4, 0]	AG	0.27	-	-	-	-	-	SINE	AluSz"; transcript_id "Alu";	-	-	3UTR,exon,transcript	SLC35E1	-
chr19	41871486	A	1	21	52.29	[13, 0, 8, 0]	AG	0.38	-	-	-	-	-	SINE	AluSx"; transcript_id "Alu";	-	-	transcript,exon,3UTR	RPS19	-
chr19	41871516	A	1	19	48.05	[8, 0, 11, 0]	AG	0.58	-	-	-	-	-	SINE	AluSx"; transcript_id "Alu";	-	-	transcript,exon,3UTR	RPS19	-
chr19	41872624	A	1	17	45.71	[14, 0, 3, 0]	AG	0.18	-	-	-	-	-	SINE	AluSp"; transcript_id "Alu";	-	-	transcript,exon,3UTR	RPS19	-
chr19	41872642	A	1	15	46.87	[8, 0, 7, 0]	AG	0.47	-	-	-	-	-	SINE	AluSp"; transcript_id "Alu";	-	-	transcript,exon,3UTR	RPS19	-
chr19	41872643	A	1	15	46.87	[10, 0, 5, 0]	AG	0.33	-	-	-	-	-	SINE	AluSp"; transcript_id "Alu";	-	-	transcript,exon,3UTR	RPS19	-
chr19	41872774	A	1	15	66.60	[5, 0, 10, 0]	AG	0.67	-	-	-	-	-	SINE	AluSp"; transcript_id "Alu";	-	-	transcript,exon,3UTR	RPS19	-
chr19	41872775	A	1	15	66.60	[4, 0, 11, 0]	AG	0.73	-	-	-	-	-	SINE	AluSp"; transcript_id "Alu";	-	-	transcript,exon,3UTR	RPS19	-
chr19	41872804	A	1	17	65.29	[13, 0, 4, 0]	AG	0.24	-	-	-	-	-	SINE	AluSp"; transcript_id "Alu";	-	-	transcript,exon,3UTR	RPS19	ed
chr19	41872851	A	1	10	54.30	[7, 0, 3, 0]	AG	0.30	-	-	-	-	-	SINE	AluSp"; transcript_id "Alu";	-	-	transcript,exon,3UTR	RPS19	-
chr19	45410094	A	1	12	52.33	[8, 0, 4, 0]	AG	0.33	-	-	-	-	-	SINE	AluYf1"; transcript_id "Alu";	-	-	transcript,exon,3UTR&transcript	CD3EAP&ERCC1	-
chr19	52093893	T	0	20	38.85	[0, 4, 0, 16]	TC	0.20	-	-	-	-	-	SINE	AluJb"; transcript_id "Alu";	-	-	transcript,5UTR,exon	ZNF841	-
chr19	52584380	A	1	15	43.60	[12, 0, 3, 0]	AG	0.20	-	-	-	-	-	SINE	AluSz"; transcript_id "Alu";	-	-	transcript,exon,3UTR	ZNF701	-
chr19	52805170	A	0	21	37.00	[17, 0, 4, 0]	AG	0.19	-	-	-	-	-	SINE	AluSc8"; transcript_id "Alu";	-	-	transcript,CDS,exon	ZNF28	-
chr19	52990151	A	0	20	37.00	[12, 0, 8, 0]	AG	0.40	-	-	-	-	-	SINE	AluSq2"; transcript_id "Alu";	-	-	transcript	ZNF702P	-
chr19	57845102	A	1	17	51.53	[14, 0, 3, 0]	AG	0.18	-	-	-	-	-	SINE	AluSx"; transcript_id "Alu";	-	-	transcript,exon,3UTR	ZNF587B	-
chr19	57845110	A	1	16	50.12	[13, 0, 3, 0]	AG	0.19	-	-	-	-	-	SINE	AluSx"; transcript_id "Alu";	-	-	transcript,exon,3UTR	ZNF587B	-
chr19	57860701	A	1	10	48.10	[4, 0, 6, 0]	AG	0.60	-	-	-	-	-	SINE	AluJr"; transcript_id "Alu";	-	-	transcript,exon,3UTR	ZNF587	-
chr19	57861379	A	1	13	51.23	[9, 0, 4, 0]	AG	0.31	-	-	-	-	-	SINE	AluJb"; transcript_id "Alu";	-	-	transcript,exon,3UTR	ZNF587	-
chr19	57861395	A	1	12	49.33	[8, 0, 4, 0]	AG	0.33	-	-	-	-	-	SINE	AluJb"; transcript_id "Alu";	-	-	transcript,exon,3UTR	ZNF587	-
chr19	57861400	A	1	12	49.33	[8, 0, 4, 0]	AG	0.33	-	-	-	-	-	SINE	AluJb"; transcript_id "Alu";	-	-	transcript,exon,3UTR	ZNF587	-
chr19	58127284	A	0	11	53.82	[8, 0, 3, 0]	AG	0.27	-	-	-	-	-	SINE	AluSx3"; transcript_id "Alu";	-	-	3UTR,exon,transcript	ZNF329	-
chr19	58127296	A	0	11	50.45	[8, 0, 3, 0]	AG	0.27	-	-	-	-	-	SINE	AluSx3"; transcript_id "Alu";	-	-	3UTR,exon,transcript	ZNF329	-
chr19	58582577	A	1	15	59.20	[12, 0, 3, 0]	AG	0.20	-	-	-	-	-	SINE	AluY"; transcript_id "Alu";	-	-	transcript,exon	CENPBD1P1	-
chr19	58582630	A	1	19	57.11	[15, 0, 4, 0]	AG	0.21	-	-	-	-	-	SINE	AluY"; transcript_id "Alu";	-	-	transcript,exon	CENPBD1P1	-
chr19	58582631	A	1	19	57.11	[13, 0, 6, 0]	AG	0.32	-	-	-	-	-	SINE	AluY"; transcript_id "Alu";	-	-	transcript,exon	CENPBD1P1	-
chr19	58582632	A	1	19	56.37	[14, 0, 5, 0]	AG	0.26	-	-	-	-	-	SINE	AluY"; transcript_id "Alu";	-	-	transcript,exon	CENPBD1P1	-
chr19	58584082	A	1	13	62.54	[7, 0, 6, 0]	AG	0.46	-	-	-	-	-	SINE	AluJr"; transcript_id "Alu";	-	-	transcript,exon	CENPBD1P1	-
chr19	58584089	A	1	13	61.77	[10, 0, 3, 0]	AG	0.23	-	-	-	-	-	SINE	AluJr"; transcript_id "Alu";	-	-	transcript,exon	CENPBD1P1	-
chr19	58584102	A	1	13	59.77	[0, 0, 13, 0]	AG	1.00	-	-	-	-	-	SINE	AluJr"; transcript_id "Alu";	-	-	transcript,exon	CENPBD1P1	-
chr19	58584115	A	1	12	56.42	[4, 0, 8, 0]	AG	0.67	-	-	-	-	-	SINE	AluJr"; transcript_id "Alu";	-	-	transcript,exon	CENPBD1P1	-
chr2	3541908	A	0	21	62.86	[12, 0, 9, 0]	AG	0.43	-	-	-	-	-	SINE	AluJo"; transcript_id "Alu";	-	-	transcript,3UTR,exon	RNASEH1	-
chr2	3541931	A	0	23	54.70	[17, 0, 6, 0]	AG	0.26	-	-	-	-	-	SINE	AluJo"; transcript_id "Alu";	-	-	transcript,3UTR,exon	RNASEH1	-
chr2	3541935	A	0	20	56.15	[14, 0, 6, 0]	AG	0.30	-	-	-	-	-	SINE	AluJo"; transcript_id "Alu";	-	-	transcript,3UTR,exon	RNASEH1	-
chr2	3541961	A	0	20	55.50	[13, 0, 7, 0]	AG	0.35	-	-	-	-	-	SINE	AluJo"; transcript_id "Alu";	-	-	transcript,3UTR,exon	RNASEH1	-
chr2	3543886	A	0	13	48.38	[10, 0, 3, 0]	AG	0.23	-	-	-	-	-	SINE	AluJb"; transcript_id "Alu";	-	-	transcript,3UTR,exon	RNASEH1	-
chr2	3543887	A	0	13	48.38	[10, 0, 3, 0]	AG	0.23	-	-	-	-	-	SINE	AluJb"; transcript_id "Alu";	-	-	transcript,3UTR,exon	RNASEH1	-
chr2	9457009	A	1	152	37.00	[94, 0, 58, 0]	AG	0.38	-	-	-	-	-	-	-	-	-	transcript,CDS,exon	CPSF3	-
chr2	24000289	A	1	53	57.68	[46, 0, 7, 0]	AG	0.13	-	-	-	-	-	SINE	AluSc"; transcript_id "Alu";	-	-	transcript,exon,3UTR	UBXN2A	-
chr2	24002173	A	1	10	53.10	[5, 0, 5, 0]	AG	0.50	-	-	-	-	-	SINE	AluSx"; transcript_id "Alu";	-	-	transcript,exon,3UTR	UBXN2A	-
chr2	24002180	A	1	12	52.42	[6, 0, 6, 0]	AG	0.50	-	-	-	-	-	SINE	AluSx"; transcript_id "Alu";	-	-	transcript,exon,3UTR	UBXN2A	-
chr2	24002195	A	1	12	63.75	[4, 0, 8, 0]	AG	0.67	-	-	-	-	-	SINE	AluSx"; transcript_id "Alu";	-	-	transcript,exon,3UTR	UBXN2A	-
chr2	24002258	A	1	10	54.30	[6, 0, 4, 0]	AG	0.40	-	-	-	-	-	SINE	AluSx"; transcript_id "Alu";	-	-	transcript,exon,3UTR	UBXN2A	-
chr2	26794204	G	1	33	50.45	[4, 0, 29, 0]	GA	0.12	-	-	-	-	-	-	-	-	-	transcript,3UTR,exon	CENPA	-
chr2	32307771	A	1	11	62.82	[8, 0, 3, 0]	AG	0.27	-	-	-	-	-	SINE	AluSx1"; transcript_id "Alu";	-	-	transcript,exon,3UTR	YIPF4	-
chr2	32307796	A	1	11	60.55	[8, 0, 3, 0]	AG	0.27	-	-	-	-	-	SINE	AluSx1"; transcript_id "Alu";	-	-	transcript,exon,3UTR	YIPF4	-
chr2	37100519	A	0	47	54.09	[0, 0, 47, 0]	AG	1.00	-	-	-	-	-	-	-	-	-	3UTR,exon,transcript	EIF2AK2	-
chr2	37100522	A	0	48	55.27	[42, 0, 6, 0]	AG	0.12	-	-	-	-	-	-	-	-	-	3UTR,exon,transcript	EIF2AK2	-
chr2	37100523	A	0	48	54.48	[22, 0, 26, 0]	AG	0.54	-	-	-	-	-	-	-	-	-	3UTR,exon,transcript	EIF2AK2	-
chr2	37100526	A	0	47	53.51	[40, 0, 7, 0]	AG	0.15	-	-	-	-	-	-	-	-	-	3UTR,exon,transcript	EIF2AK2	-
chr2	37100527	A	0	46	54.70	[36, 0, 10, 0]	AG	0.22	-	-	-	-	-	-	-	-	-	3UTR,exon,transcript	EIF2AK2	-
chr2	37100559	A	0	58	54.66	[32, 0, 26, 0]	AG	0.45	-	-	-	-	-	-	-	-	-	3UTR,exon,transcript	EIF2AK2	-
chr2	37100865	A	0	62	57.50	[55, 0, 7, 0]	AG	0.11	-	-	-	-	-	-	-	-	-	3UTR,exon,transcript	EIF2AK2	-
chr2	37100870	A	0	62	55.74	[39, 0, 23, 0]	AG	0.37	-	-	-	-	-	-	-	-	-	3UTR,exon,transcript	EIF2AK2	-
chr2	37100899	A	0	54	62.59	[48, 0, 6, 0]	AG	0.11	-	-	-	-	-	-	-	-	-	3UTR,exon,transcript	EIF2AK2	-
chr2	37100932	A	0	56	61.02	[35, 0, 21, 0]	AG	0.38	-	-	-	-	-	-	-	-	-	3UTR,exon,transcript	EIF2AK2	-
chr2	37100939	A	0	52	59.29	[29, 0, 23, 0]	AG	0.44	-	-	-	-	-	-	-	-	-	3UTR,exon,transcript	EIF2AK2	-
chr2	37102071	A	0	34	55.50	[16, 0, 18, 0]	AG	0.53	-	-	-	-	-	SINE	AluJr4"; transcript_id "Alu";	-	-	3UTR,exon,transcript	EIF2AK2	-
chr2	37102095	A	0	34	59.82	[22, 0, 12, 0]	AG	0.35	-	-	-	-	-	SINE	AluJr4"; transcript_id "Alu";	-	-	3UTR,exon,transcript	EIF2AK2	-
chr2	37102118	A	0	37	61.97	[29, 0, 8, 0]	AG	0.22	-	-	-	-	-	SINE	AluJr4"; transcript_id "Alu";	-	-	3UTR,exon,transcript	EIF2AK2	-
chr2	37102140	A	0	37	60.68	[26, 0, 11, 0]	AG	0.30	-	-	-	-	-	SINE	AluJr4"; transcript_id "Alu";	-	-	3UTR,exon,transcript	EIF2AK2	-
chr2	37102204	A	0	44	55.23	[13, 0, 31, 0]	AG	0.70	-	-	-	-	-	SINE	AluJr4"; transcript_id "Alu";	-	-	3UTR,exon,transcript	EIF2AK2	-
chr2	37102209	A	0	43	55.91	[33, 0, 10, 0]	AG	0.23	-	-	-	-	-	SINE	AluJr4"; transcript_id "Alu";	-	-	3UTR,exon,transcript	EIF2AK2	-
chr2	37103360	A	0	24	46.25	[4, 0, 20, 0]	AG	0.83	-	-	-	-	-	SINE	AluSq2"; transcript_id "Alu";	-	-	3UTR,exon,transcript	EIF2AK2	-
chr2	37103378	A	0	21	49.33	[15, 0, 6, 0]	AG	0.29	-	-	-	-	-	SINE	AluSq2"; transcript_id "Alu";	-	-	3UTR,exon,transcript	EIF2AK2	-
chr2	37103423	A	0	28	57.29	[21, 0, 7, 0]	AG	0.25	-	-	-	-	-	SINE	AluSq2"; transcript_id "Alu";	-	-	3UTR,exon,transcript	EIF2AK2	-
chr2	37103468	A	0	36	58.58	[25, 0, 11, 0]	AG	0.31	-	-	-	-	-	SINE	AluSq2"; transcript_id "Alu";	-	-	3UTR,exon,transcript	EIF2AK2	-
chr2	37103469	A	0	37	58.35	[30, 0, 7, 0]	AG	0.19	-	-	-	-	-	SINE	AluSq2"; transcript_id "Alu";	-	-	3UTR,exon,transcript	EIF2AK2	-
chr2	37103894	A	0	41	62.29	[37, 0, 4, 0]	AG	0.10	-	-	-	-	-	SINE	AluSx1"; transcript_id "Alu";	-	-	3UTR,exon,transcript	EIF2AK2	-
chr2	37103922	A	0	37	58.35	[31, 0, 6, 0]	AG	0.16	-	-	-	-	-	SINE	AluSx1"; transcript_id "Alu";	-	-	3UTR,exon,transcript	EIF2AK2	-
chr2	37103934	A	0	31	61.68	[28, 0, 3, 0]	AG	0.10	-	-	-	-	-	SINE	AluSx1"; transcript_id "Alu";	-	-	3UTR,exon,transcript	EIF2AK2	-
chr2	37103973	A	0	26	62.15	[21, 0, 5, 0]	AG	0.19	-	-	-	-	-	SINE	AluSx1"; transcript_id "Alu";	-	-	3UTR,exon,transcript	EIF2AK2	-
chr2	37103976	A	0	27	60.26	[19, 0, 8, 0]	AG	0.30	-	-	-	-	-	SINE	AluSx1"; transcript_id "Alu";	-	-	3UTR,exon,transcript	EIF2AK2	-
chr2	37104028	A	0	21	61.10	[13, 0, 8, 0]	AG	0.38	-	-	-	-	-	SINE	AluSx1"; transcript_id "Alu";	-	-	3UTR,exon,transcript	EIF2AK2	-
chr2	37104064	A	0	18	55.50	[10, 0, 8, 0]	AG	0.44	-	-	-	-	-	SINE	AluSx1"; transcript_id "Alu";	-	-	3UTR,exon,transcript	EIF2AK2	-
chr2	37104078	A	0	16	55.50	[6, 0, 10, 0]	AG	0.62	-	-	-	-	-	SINE	AluSx1"; transcript_id "Alu";	-	-	3UTR,exon,transcript	EIF2AK2	-
chr2	37104083	A	0	16	55.50	[12, 0, 4, 0]	AG	0.25	-	-	-	-	-	SINE	AluSx1"; transcript_id "Alu";	-	-	3UTR,exon,transcript	EIF2AK2	-
chr2	37104126	A	0	22	44.23	[17, 0, 5, 0]	AG	0.23	-	-	-	-	-	SINE	AluSx1"; transcript_id "Alu";	-	-	3UTR,exon,transcript	EIF2AK2	-
chr2	37104382	A	0	33	60.97	[20, 0, 13, 0]	AG	0.39	-	-	-	-	-	SINE	AluJo"; transcript_id "Alu";	-	-	3UTR,exon,transcript	EIF2AK2	-
chr2	37104388	A	0	33	60.15	[26, 0, 7, 0]	AG	0.21	-	-	-	-	-	SINE	AluJo"; transcript_id "Alu";	-	-	3UTR,exon,transcript	EIF2AK2	-
chr2	37104404	A	0	27	55.30	[20, 0, 7, 0]	AG	0.26	-	-	-	-	-	SINE	AluJo"; transcript_id "Alu";	-	-	3UTR,exon,transcript	EIF2AK2	-
chr2	37104471	A	0	10	40.70	[7, 0, 3, 0]	AG	0.30	-	-	-	-	-	SINE	AluJo"; transcript_id "Alu";	-	-	3UTR,exon,transcript	EIF2AK2	-
chr2	37104502	A	0	14	45.71	[10, 0, 4, 0]	AG	0.29	-	-	-	-	-	SINE	AluJo"; transcript_id "Alu";	-	-	3UTR,exon,transcript	EIF2AK2	-
chr2	37107036	A	0	27	58.04	[24, 0, 3, 0]	AG	0.11	-	-	-	-	-	SINE	AluSz"; transcript_id "Alu";	-	-	3UTR,exon,transcript	EIF2AK2	-
chr2	37202381	A	1	20	58.00	[14, 0, 6, 0]	AG	0.30	-	-	-	-	-	SINE	AluSz"; transcript_id "Alu";	-	-	transcript,3UTR,exon&transcript	CEBPZOS&CEBPZ	-
chr2	37202389	A	1	19	57.00	[13, 0, 6, 0]	AG	0.32	-	-	-	-	-	SINE	AluSz"; transcript_id "Alu";	-	-	transcript,3UTR,exon&transcript	CEBPZOS&CEBPZ	-
chr2	37202524	A	1	12	49.42	[6, 0, 6, 0]	AG	0.50	-	-	-	-	-	SINE	AluSz"; transcript_id "Alu";	-	-	transcript,3UTR,exon&transcript	CEBPZOS&CEBPZ	-
chr2	37202525	A	1	11	53.82	[5, 0, 6, 0]	AG	0.55	-	-	-	-	-	SINE	AluSz"; transcript_id "Alu";	-	-	transcript,3UTR,exon&transcript	CEBPZOS&CEBPZ	-
chr2	37202534	A	1	13	50.31	[5, 0, 8, 0]	AG	0.62	-	-	-	-	-	SINE	AluSz"; transcript_id "Alu";	-	-	transcript,3UTR,exon&transcript	CEBPZOS&CEBPZ	-
chr2	37202547	A	1	14	40.36	[8, 0, 6, 0]	AG	0.43	-	-	-	-	-	SINE	AluSz"; transcript_id "Alu";	-	-	transcript,3UTR,exon&transcript	CEBPZOS&CEBPZ	-
chr2	37204342	A	1	19	48.68	[14, 0, 5, 0]	AG	0.26	-	-	-	-	-	SINE	AluSc"; transcript_id "Alu";	-	-	transcript,3UTR,exon&transcript	CEBPZOS&CEBPZ	-
chr2	37204377	A	1	16	53.19	[12, 0, 4, 0]	AG	0.25	-	-	-	-	-	SINE	AluSc"; transcript_id "Alu";	-	-	transcript,3UTR,exon&transcript	CEBPZOS&CEBPZ	-
chr2	37204378	A	1	19	50.00	[14, 0, 5, 0]	AG	0.26	-	-	-	-	-	SINE	AluSc"; transcript_id "Alu";	-	-	transcript,3UTR,exon&transcript	CEBPZOS&CEBPZ	-
chr2	37204537	A	1	27	62.07	[22, 0, 5, 0]	AG	0.19	-	-	-	-	-	SINE	AluSc"; transcript_id "Alu";	-	-	transcript,3UTR,exon&transcript	CEBPZOS&CEBPZ	-
chr2	37204538	A	1	27	65.33	[12, 0, 15, 0]	AG	0.56	-	-	-	-	-	SINE	AluSc"; transcript_id "Alu";	-	-	transcript,3UTR,exon&transcript	CEBPZOS&CEBPZ	-
chr2	37204550	A	1	29	65.52	[24, 0, 5, 0]	AG	0.17	-	-	-	-	-	SINE	AluSc"; transcript_id "Alu";	-	-	transcript,3UTR,exon&transcript	CEBPZOS&CEBPZ	-
chr2	39474840	A	1	13	54.08	[7, 0, 6, 0]	AG	0.46	-	-	-	-	-	SINE	AluSg"; transcript_id "Alu";	-	-	transcript	MAP4K3-DT	-
chr2	39474861	A	1	14	61.71	[11, 0, 3, 0]	AG	0.21	-	-	-	-	-	SINE	AluSg"; transcript_id "Alu";	-	-	transcript	MAP4K3-DT	-
chr2	39474878	A	1	12	64.67	[9, 0, 3, 0]	AG	0.25	-	-	-	-	-	SINE	AluSg"; transcript_id "Alu";	-	-	transcript	MAP4K3-DT	-
chr2	39474938	A	1	15	61.67	[11, 0, 4, 0]	AG	0.27	-	-	-	-	-	SINE	AluSg"; transcript_id "Alu";	-	-	transcript	MAP4K3-DT	-
chr2	39474947	A	1	15	61.67	[12, 0, 3, 0]	AG	0.20	-	-	-	-	-	SINE	AluSg"; transcript_id "Alu";	-	-	transcript	MAP4K3-DT	-
chr2	39474971	A	1	11	62.82	[8, 0, 3, 0]	AG	0.27	-	-	-	-	-	SINE	AluSg"; transcript_id "Alu";	-	-	transcript	MAP4K3-DT	-
chr2	46186968	G	1	24	56.54	[0, 0, 12, 12]	GT	0.50	-	-	-	-	-	-	-	-	-	transcript,exon,3UTR	PRKCE	-
chr2	61049630	A	1	14	42.29	[11, 0, 3, 0]	AG	0.21	-	-	-	-	-	SINE	AluSp"; transcript_id "Alu";	-	-	transcript,exon,3UTR	PEX13	-
chr2	61049669	A	1	17	42.00	[14, 0, 3, 0]	AG	0.18	-	-	-	-	-	SINE	AluSp"; transcript_id "Alu";	-	-	transcript,exon,3UTR	PEX13	-
chr2	61049713	A	1	18	61.00	[13, 0, 5, 0]	AG	0.28	-	-	-	-	-	SINE	AluSp"; transcript_id "Alu";	-	-	transcript,exon,3UTR	PEX13	-
chr2	61050142	A	1	15	54.27	[10, 0, 5, 0]	AG	0.33	-	-	-	-	-	SINE	AluSx"; transcript_id "Alu";	-	-	transcript,exon,3UTR	PEX13	-
chr2	86024672	A	0	16	53.88	[13, 0, 3, 0]	AG	0.19	-	-	-	-	-	SINE	AluJo"; transcript_id "Alu";	-	-	3UTR,exon,transcript	POLR1A	-
chr2	96251261	A	0	29	62.48	[26, 0, 3, 0]	AG	0.10	-	-	-	-	-	SINE	AluSx"; transcript_id "Alu";	-	-	3UTR,exon,transcript	TMEM127	-
chr2	96251307	A	0	23	65.91	[20, 0, 3, 0]	AG	0.13	-	-	-	-	-	SINE	AluSx"; transcript_id "Alu";	-	-	3UTR,exon,transcript	TMEM127	-
chr2	99195810	A	1	50	50.78	[45, 0, 5, 0]	AG	0.10	-	-	-	-	-	SINE	AluSx"; transcript_id "Alu";	-	-	transcript,exon,3UTR	MRPL30	-
chr2	99195873	A	1	66	56.26	[29, 0, 37, 0]	AG	0.56	-	-	-	-	-	SINE	AluSx"; transcript_id "Alu";	-	-	transcript,exon,3UTR	MRPL30	-
chr2	99195951	A	1	69	59.17	[61, 0, 8, 0]	AG	0.12	-	-	-	-	-	SINE	AluSx"; transcript_id "Alu";	-	-	transcript,exon,3UTR	MRPL30	-
chr2	99195966	A	1	67	55.63	[57, 0, 10, 0]	AG	0.15	-	-	-	-	-	SINE	AluSx"; transcript_id "Alu";	-	-	transcript,exon,3UTR	MRPL30	-
chr2	99195984	A	1	71	55.56	[20, 0, 51, 0]	AG	0.72	-	-	-	-	-	SINE	AluSx"; transcript_id "Alu";	-	-	transcript,exon,3UTR	MRPL30	-
chr2	99195987	A	1	71	55.25	[59, 0, 12, 0]	AG	0.17	-	-	-	-	-	SINE	AluSx"; transcript_id "Alu";	-	-	transcript,exon,3UTR	MRPL30	-
chr2	99196001	A	1	74	57.84	[62, 0, 12, 0]	AG	0.16	-	-	-	-	-	SINE	AluSx"; transcript_id "Alu";	-	-	transcript,exon,3UTR	MRPL30	-
chr2	99196002	A	1	74	53.78	[64, 0, 10, 0]	AG	0.14	-	-	-	-	-	SINE	AluSx"; transcript_id "Alu";	-	-	transcript,exon,3UTR	MRPL30	-
chr2	99196345	A	1	59	57.92	[43, 0, 16, 0]	AG	0.27	-	-	-	-	-	SINE	AluJb"; transcript_id "Alu";	-	-	transcript,exon,3UTR	MRPL30	-
chr2	99196352	A	1	50	56.74	[29, 0, 21, 0]	AG	0.42	-	-	-	-	-	SINE	AluJb"; transcript_id "Alu";	-	-	transcript,exon,3UTR	MRPL30	-
chr2	99196375	A	1	48	55.98	[43, 0, 5, 0]	AG	0.10	-	-	-	-	-	SINE	AluJb"; transcript_id "Alu";	-	-	transcript,exon,3UTR	MRPL30	-
chr2	99196380	A	1	49	56.41	[14, 0, 35, 0]	AG	0.71	-	-	-	-	-	SINE	AluJb"; transcript_id "Alu";	-	-	transcript,exon,3UTR	MRPL30	-
chr2	99196394	A	1	54	60.28	[33, 0, 21, 0]	AG	0.39	-	-	-	-	-	SINE	AluJb"; transcript_id "Alu";	-	-	transcript,exon,3UTR	MRPL30	-
chr2	99196401	A	1	54	57.80	[47, 0, 7, 0]	AG	0.13	-	-	-	-	-	SINE	AluJb"; transcript_id "Alu";	-	-	transcript,exon,3UTR	MRPL30	-
chr2	99196434	A	1	43	62.47	[12, 0, 31, 0]	AG	0.72	-	-	-	-	-	SINE	AluJb"; transcript_id "Alu";	-	-	transcript,exon,3UTR	MRPL30	-
chr2	99196515	A	1	40	56.12	[22, 0, 18, 0]	AG	0.45	-	-	-	-	-	SINE	AluJb"; transcript_id "Alu";	-	-	transcript,exon,3UTR	MRPL30	-
chr2	99196525	A	1	43	55.05	[32, 0, 11, 0]	AG	0.26	-	-	-	-	-	SINE	AluJb"; transcript_id "Alu";	-	-	transcript,exon,3UTR	MRPL30	-
chr2	99196540	A	1	38	53.24	[25, 0, 13, 0]	AG	0.34	-	-	-	-	-	SINE	AluJb"; transcript_id "Alu";	-	-	transcript,exon,3UTR	MRPL30	-
chr2	99196552	A	1	40	52.38	[31, 0, 9, 0]	AG	0.23	-	-	-	-	-	SINE	AluJb"; transcript_id "Alu";	-	-	transcript,exon,3UTR	MRPL30	-
chr2	99196568	A	1	38	56.74	[33, 0, 5, 0]	AG	0.13	-	-	-	-	-	SINE	AluJb"; transcript_id "Alu";	-	-	transcript,exon,3UTR	MRPL30	-
chr2	99197774	A	1	14	50.21	[10, 0, 4, 0]	AG	0.29	-	-	-	-	-	SINE	AluJr4"; transcript_id "Alu";	-	-	transcript,exon,3UTR	MRPL30	-
chr2	105345856	A	1	20	54.20	[17, 0, 3, 0]	AG	0.15	-	-	-	-	-	SINE	AluSp"; transcript_id "Alu";	-	-	transcript,exon,3UTR	C2orf49	-
chr2	113707595	A	0	19	68.16	[13, 0, 6, 0]	AG	0.32	-	-	-	-	-	SINE	AluSx3"; transcript_id "Alu";	-	-	3UTR,exon,transcript	SLC35F5	-
chr2	113707620	A	0	20	64.15	[16, 0, 4, 0]	AG	0.20	-	-	-	-	-	SINE	AluSx3"; transcript_id "Alu";	-	-	3UTR,exon,transcript	SLC35F5	-
chr2	113707625	A	0	18	63.06	[15, 0, 3, 0]	AG	0.17	-	-	-	-	-	SINE	AluSx3"; transcript_id "Alu";	-	-	3UTR,exon,transcript	SLC35F5	-
chr2	113707632	A	0	19	62.32	[4, 0, 15, 0]	AG	0.79	-	-	-	-	-	SINE	AluSx3"; transcript_id "Alu";	-	-	3UTR,exon,transcript	SLC35F5	-
chr2	113707651	A	0	17	58.76	[8, 0, 9, 0]	AG	0.53	-	-	-	-	-	SINE	AluSx3"; transcript_id "Alu";	-	-	3UTR,exon,transcript	SLC35F5	-
chr2	113707656	A	0	17	44.29	[13, 0, 4, 0]	AG	0.24	-	-	-	-	-	SINE	AluSx3"; transcript_id "Alu";	-	-	3UTR,exon,transcript	SLC35F5	-
chr2	113707657	A	0	15	46.87	[11, 0, 4, 0]	AG	0.27	-	-	-	-	-	SINE	AluSx3"; transcript_id "Alu";	-	-	3UTR,exon,transcript	SLC35F5	-
chr2	113707666	A	0	16	45.50	[13, 0, 3, 0]	AG	0.19	-	-	-	-	-	SINE	AluSx3"; transcript_id "Alu";	-	-	3UTR,exon,transcript	SLC35F5	-
chr2	113707778	A	0	12	51.42	[1, 0, 11, 0]	AG	0.92	-	-	-	-	-	SINE	AluSx3"; transcript_id "Alu";	-	-	3UTR,exon,transcript	SLC35F5	-
chr2	113707798	A	0	19	54.53	[12, 0, 7, 0]	AG	0.37	-	-	-	-	-	SINE	AluSx3"; transcript_id "Alu";	-	-	3UTR,exon,transcript	SLC35F5	-
chr2	113707833	A	0	21	50.52	[17, 0, 4, 0]	AG	0.19	-	-	-	-	-	SINE	AluSx3"; transcript_id "Alu";	-	-	3UTR,exon,transcript	SLC35F5	-
chr2	113707840	A	0	23	50.96	[10, 0, 13, 0]	AG	0.57	-	-	-	-	-	SINE	AluSx3"; transcript_id "Alu";	-	-	3UTR,exon,transcript	SLC35F5	-
chr2	113707842	A	0	23	50.35	[20, 0, 3, 0]	AG	0.13	-	-	-	-	-	SINE	AluSx3"; transcript_id "Alu";	-	-	3UTR,exon,transcript	SLC35F5	-
chr2	113708460	A	0	23	60.09	[11, 0, 12, 0]	AG	0.52	-	-	-	-	-	SINE	AluSz"; transcript_id "Alu";	-	-	3UTR,exon,transcript	SLC35F5	-
chr2	113708461	A	0	23	58.43	[19, 0, 4, 0]	AG	0.17	-	-	-	-	-	SINE	AluSz"; transcript_id "Alu";	-	-	3UTR,exon,transcript	SLC35F5	-
chr2	113708487	A	0	21	54.62	[0, 0, 21, 0]	AG	1.00	-	-	-	-	-	SINE	AluSz"; transcript_id "Alu";	-	-	3UTR,exon,transcript	SLC35F5	-
chr2	113708488	A	0	21	49.86	[17, 0, 4, 0]	AG	0.19	-	-	-	-	-	SINE	AluSz"; transcript_id "Alu";	-	-	3UTR,exon,transcript	SLC35F5	-
chr2	113708539	A	0	25	44.40	[7, 0, 18, 0]	AG	0.72	-	-	-	-	-	SINE	AluSz"; transcript_id "Alu";	-	-	3UTR,exon,transcript	SLC35F5	-
chr2	113708544	A	0	23	41.83	[13, 0, 10, 0]	AG	0.43	-	-	-	-	-	SINE	AluSz"; transcript_id "Alu";	-	-	3UTR,exon,transcript	SLC35F5	-
chr2	113708557	A	0	23	48.26	[8, 0, 15, 0]	AG	0.65	-	-	-	-	-	SINE	AluSz"; transcript_id "Alu";	-	-	3UTR,exon,transcript	SLC35F5	-
chr2	113708562	A	0	20	46.90	[17, 0, 3, 0]	AG	0.15	-	-	-	-	-	SINE	AluSz"; transcript_id "Alu";	-	-	3UTR,exon,transcript	SLC35F5	-
chr2	113708584	A	0	25	59.20	[12, 0, 13, 0]	AG	0.52	-	-	-	-	-	SINE	AluSz"; transcript_id "Alu";	-	-	3UTR,exon,transcript	SLC35F5	-
chr2	113708606	A	0	30	60.07	[24, 0, 6, 0]	AG	0.20	-	-	-	-	-	SINE	AluSz"; transcript_id "Alu";	-	-	3UTR,exon,transcript	SLC35F5	-
chr2	113708623	A	0	31	65.26	[22, 0, 9, 0]	AG	0.29	-	-	-	-	-	SINE	AluSz"; transcript_id "Alu";	-	-	3UTR,exon,transcript	SLC35F5	-
chr2	113708687	A	0	30	52.63	[27, 0, 3, 0]	AG	0.10	-	-	-	-	-	SINE	AluSz"; transcript_id "Alu";	-	-	3UTR,exon,transcript	SLC35F5	-
chr2	113708692	A	0	26	54.50	[8, 0, 18, 0]	AG	0.69	-	-	-	-	-	SINE	AluSz"; transcript_id "Alu";	-	-	3UTR,exon,transcript	SLC35F5	-
chr2	113708698	A	0	23	56.87	[13, 0, 10, 0]	AG	0.43	-	-	-	-	-	SINE	AluSz"; transcript_id "Alu";	-	-	3UTR,exon,transcript	SLC35F5	-
chr2	113709846	A	0	26	48.38	[23, 0, 3, 0]	AG	0.12	-	-	-	-	-	SINE	AluJo"; transcript_id "Alu";	-	-	3UTR,exon,transcript	SLC35F5	-
chr2	113709923	A	0	31	48.52	[24, 0, 7, 0]	AG	0.23	-	-	-	-	-	SINE	AluJo"; transcript_id "Alu";	-	-	3UTR,exon,transcript	SLC35F5	-
chr2	113709950	A	0	35	46.83	[28, 0, 7, 0]	AG	0.20	-	-	-	-	-	SINE	AluJo"; transcript_id "Alu";	-	-	3UTR,exon,transcript	SLC35F5	-
chr2	113709956	A	0	34	48.62	[15, 0, 19, 0]	AG	0.56	-	-	-	-	-	SINE	AluJo"; transcript_id "Alu";	-	-	3UTR,exon,transcript	SLC35F5	-
chr2	113710015	A	0	40	61.38	[36, 0, 4, 0]	AG	0.10	-	-	-	-	-	SINE	AluJo"; transcript_id "Alu";	-	-	3UTR,exon,transcript	SLC35F5	-
chr2	113710053	A	0	39	60.08	[23, 0, 16, 0]	AG	0.41	-	-	-	-	-	SINE	AluJo"; transcript_id "Alu";	-	-	3UTR,exon,transcript	SLC35F5	-
chr2	113710062	A	0	36	63.75	[10, 0, 26, 0]	AG	0.72	-	-	-	-	-	SINE	AluJo"; transcript_id "Alu";	-	-	3UTR,exon,transcript	SLC35F5	-
chr2	113710088	A	0	41	54.37	[36, 0, 5, 0]	AG	0.12	-	-	-	-	-	SINE	AluJo"; transcript_id "Alu";	-	-	3UTR,exon,transcript	SLC35F5	-
chr2	113710473	A	0	22	55.50	[16, 0, 6, 0]	AG	0.27	-	-	-	-	-	SINE	AluSz"; transcript_id "Alu";	-	-	3UTR,exon,transcript	SLC35F5	-
chr2	113710485	A	0	23	54.17	[4, 0, 19, 0]	AG	0.83	-	-	-	-	-	SINE	AluSz"; transcript_id "Alu";	-	-	3UTR,exon,transcript	SLC35F5	-
chr2	113710486	A	0	22	53.27	[7, 0, 15, 0]	AG	0.68	-	-	-	-	-	SINE	AluSz"; transcript_id "Alu";	-	-	3UTR,exon,transcript	SLC35F5	-
chr2	113710508	A	0	23	59.52	[18, 0, 5, 0]	AG	0.22	-	-	-	-	-	SINE	AluSz"; transcript_id "Alu";	-	-	3UTR,exon,transcript	SLC35F5	-
chr2	113710509	A	0	25	57.72	[8, 0, 17, 0]	AG	0.68	-	-	-	-	-	SINE	AluSz"; transcript_id "Alu";	-	-	3UTR,exon,transcript	SLC35F5	-
chr2	113710518	A	0	25	58.16	[21, 0, 4, 0]	AG	0.16	-	-	-	-	-	SINE	AluSz"; transcript_id "Alu";	-	-	3UTR,exon,transcript	SLC35F5	-
chr2	113710547	A	0	29	59.93	[9, 0, 20, 0]	AG	0.69	-	-	-	-	-	SINE	AluSz"; transcript_id "Alu";	-	-	3UTR,exon,transcript	SLC35F5	-
chr2	113710591	A	0	35	62.00	[24, 0, 11, 0]	AG	0.31	-	-	-	-	-	SINE	AluSz"; transcript_id "Alu";	-	-	3UTR,exon,transcript	SLC35F5	-
chr2	113710608	A	0	33	58.58	[28, 0, 5, 0]	AG	0.15	-	-	-	-	-	SINE	AluSz"; transcript_id "Alu";	-	-	3UTR,exon,transcript	SLC35F5	-
chr2	113710628	A	0	27	59.85	[24, 0, 3, 0]	AG	0.11	-	-	-	-	-	SINE	AluSz"; transcript_id "Alu";	-	-	3UTR,exon,transcript	SLC35F5	-
chr2	113710648	A	0	32	59.75	[26, 0, 6, 0]	AG	0.19	-	-	-	-	-	SINE	AluSz"; transcript_id "Alu";	-	-	3UTR,exon,transcript	SLC35F5	-
[truncated: 1,095 more rows]

## Sheet: EDB-a-1-24h
Region	Position	Reference	Strand	Coverage-q30	MeanQ	BaseCount[A,C,G,T]	AllSubs	Frequency	gCoverage-q30	gMeanQ	gBaseCount[A,C,G,T]	gAllSubs	gFrequency	rmsk_feat	rmsk_git	snp151_feat	snp151_git	RefSeq_feat	RefSeq_git	REDIportal[ed-knownEditing]
[truncated: 4,000 more rows]

[truncated: 4 more sheets: Ctrl48h, EDB-2-48h, EDB-a-1-48h, StatsFromREDItools]
