# Supplementary material for: Differential RNA editing landscapes in host cell versus the SARS-CoV-2 genome
Source: iScience. 2023 Sep 30;26(11):108031. doi: 10.1016/j.isci.2023.108031 (PMC10590966; doi:10.1016/j.isci.2023.108031)
Supplement: Table S3: Gene expression data underlying figures 2 and 3. [file mmc4.xlsx]

## Sheet: Data underlying figure 2A
	Ctrl_24	Ctrl_48	EDB2_24	EDB2_48	EDBa1_24	EDBa1_48			Z-Scores:
PLAUR	3.9239	3.77198	6.09486	6.15649	5.04351	5.84426				Ctrl_24	Ctrl_48	EDB2_24	EDB2_48	EDBa1_24	EDBa1_48
TNFRSF9	1.24497	1.65955	4.79273	4.17562	3.00824	3.77717			PLAUR	-1.12828	-1.26933	0.887287	0.944508	-0.0888139	0.654624
NEDD4L	4.86132	4.87759	6.39918	6.1131	5.78288	5.92759			TNFRSF9	-1.31826	-1.02518	1.18979	0.753529	-0.071738	0.471853
TRAF1	0.78915	0.393778	4.93186	4.89218	4.18148	4.56773			NEDD4L	-1.23622	-1.21105	1.14329	0.700652	0.189707	0.413622
LAMC2	1.62284	2.07015	3.71437	3.75401	3.39005	3.64974			TRAF1	-1.18461	-1.37168	0.775604	0.75683	0.420546	0.603309
FGFR2	5.76138	5.7979	4.15707	3.33773	3.69942	3.98042			LAMC2	-1.5025	-1.02608	0.725155	0.767378	0.379725	0.656317
KLF6	3.48852	3.81044	5.39523	4.99457	6.33802	5.97174			FGFR2	1.22906	1.26345	-0.281053	-1.05229	-0.711834	-0.447329
ABCC9	2.11442	2.10432	4.96853	4.2682	3.70713	3.88833			KLF6	-1.31631	-1.03591	0.344465	-0.00451724	1.16566	0.846619
NFKB2	5.12431	5.14715	6.74698	6.6781	6.06389	6.5001			ABCC9	-1.19472	-1.20338	1.25126	0.651077	0.170239	0.325526
BRINP1	5.62577	5.62135	3.92091	3.55219	4.21433	3.60704			NFKB2	-1.23824	-1.20747	0.947845	0.855043	0.0275795	0.615239
SLC1A3	-1.54575	-1.17958	2.67617	2.52158	1.66469	2.93934			BRINP1	1.25302	1.24841	-0.523949	-0.908262	-0.218121	-0.851099
LXN	5.49675	5.62626	4.01406	4.16998	4.0298	4.01349			SLC1A3	-1.35028	-1.16885	0.741626	0.66503	0.240453	0.872027
ABCB1	5.78102	5.98148	4.15707	4.16432	4.10763	4.45988			LXN	1.20256	1.36854	-0.697593	-0.497767	-0.677423	-0.698315
PPP1R15A	4.36824	4.27536	7.92946	7.3995	6.80055	7.57598			ABCB1	1.15874	1.38969	-0.712173	-0.703813	-0.76913	-0.363308
TGFB2	5.70174	5.75552	4.29544	4.34022	4.49394	4.38604			PPP1R15A	-1.23026	-1.28674	0.935159	0.612908	0.248714	0.720222
CDKL1	6.77117	6.63789	5.28741	5.38102	5.42189	5.51147			TGFB2	1.24647	1.32328	-0.761621	-0.697685	-0.478184	-0.632259
SLCO4A1	4.10197	4.23223	6.00946	6.56134	6.15977	6.19718			CDKL1	1.3794	1.18299	-0.807181	-0.669218	-0.609001	-0.476989
SLC7A5	5.90091	6.06121	7.55287	7.14612	7.22266	7.56905			SLCO4A1	-1.33197	-1.21162	0.430352	0.940232	0.569222	0.60379
ANXA13	5.39961	5.5764	3.36738	3.56942	3.88088	3.99705			SLC7A5	-1.36156	-1.14502	0.870066	0.320595	0.423991	0.891924
ZC3HAV1	7.27313	7.3166	8.98806	9.03629	8.88723	9.3921			ANXA13	1.15952	1.34568	-0.980431	-0.76768	-0.43971	-0.31738
CPED1	0.817091	0.834757	3.14745	3.39682	2.19011	2.74298			ZC3HAV1	-1.29254	-1.24606	0.540729	0.592288	0.432939	0.972646
SERPINE1	7.68421	7.71498	10.8446	10.1307	10.0703	10.1388			CPED1	-1.21186	-1.19625	0.847833	1.06824	0.00168942	0.490344
DDX58	-0.874935	-1.41744	4.01406	3.26558	3.15082	3.38914			SERPINE1	-1.27412	-1.25167	1.03163	0.510752	0.466705	0.516705
SLC16A6	1.86959	1.7048	4.20175	4.44659	4.07223	4.30821			DDX58	-1.16467	-1.39064	0.871734	0.559972	0.512169	0.611436
SC5D	7.11189	7.1201	5.67106	5.54457	5.83662	5.71115			SLC16A6	-1.21972	-1.34821	0.598751	0.789662	0.497756	0.681757
IL10RA	-0.355066	-0.975443	4.12958	3.3577	3.54442	3.83382			SC5D	1.27522	1.28629	-0.667048	-0.837571	-0.443877	-0.613009
SH2B3	4.87799	5.01117	6.35039	6.63988	6.32053	6.8025			IL10RA	-1.14203	-1.41339	0.81959	0.481962	0.563638	0.690224
SCNN1A	5.18989	5.31218	3.39842	3.69245	3.54442	3.9636			SH2B3	-1.33856	-1.17974	0.417378	0.762609	0.381759	0.956544
VEGFA	4.14944	4.1364	5.63893	5.68355	5.80282	5.83041			SCNN1A	1.18589	1.32999	-0.925085	-0.578623	-0.753048	-0.259117
TENT5A	3.45779	3.49982	5.75442	5.53802	5.23976	5.99676			VEGFA	-1.27827	-1.29404	0.522201	0.576143	0.72031	0.753658
ARRDC3	8.1959	8.12926	9.99776	9.51506	9.06377	9.01386			TENT5A	-1.27808	-1.24121	0.737025	0.54715	0.28545	0.949662
STC2	5.3728	5.46246	6.91205	6.5527	6.54588	6.68424			ARRDC3	-1.0814	-1.17261	1.38498	0.724267	0.106541	0.0382237
KLHL24	7.417	7.41348	5.86968	6.20827	6.05183	5.77683			STC2	-1.33133	-1.19603	0.991502	0.449221	0.438916	0.647722
ODC1	5.90254	5.89057	8.18451	8.03755	7.61643	7.42386			KLHL24	1.26818	1.26353	-0.774125	-0.327216	-0.533705	-0.896669
TNFAIP3	1.54143	1.88597	5.5927	5.58747	5.2791	5.77362			ODC1	-1.23811	-1.24975	0.980676	0.837781	0.428324	0.241088
PPP4R4	0.327625	0.0640746	2.75024	2.71974	2.67226	2.98452			TNFAIP3	-1.37132	-1.19859	0.659761	0.657141	0.502542	0.750465
TRIM25	5.81951	6.00579	7.86216	7.37153	7.53154	8.04681			PPP4R4	-1.18616	-1.38251	0.618736	0.596012	0.56064	0.793285
OBSL1	6.87907	6.70809	5.17983	5.09612	4.92282	5.03584			TRIM25	-1.3453	-1.15054	0.790352	0.27739	0.444684	0.983408
EREG	6.56366	6.51784	9.08815	9.23761	9.03858	9.06586			OBSL1	1.37791	1.18824	-0.507108	-0.599975	-0.792222	-0.66685
MT2A	3.93351	4.16366	7.11141	7.41625	6.92814	7.06951			EREG	-1.27191	-1.30644	0.62997	0.742569	0.592627	0.613181
SOX9	1.26539	1.1061	4.35204	3.43491	3.99871	3.78995			MT2A	-1.35512	-1.21141	0.629196	0.819541	0.514758	0.603028
F10	3.55225	3.37007	0.927399	1.15024	1.87105	2.18883			SOX9	-1.20629	-1.31764	0.951214	0.310157	0.704237	0.558324
NR1D1	1.20323	1.39086	4.781	4.90581	4.76917	4.2813			F10	1.25323	1.08725	-1.1381	-0.935084	-0.2784	0.0111037
VGF	-1.1717	-2.53062	2.05196	2.37253	1.59987	1.76564			NR1D1	-1.33396	-1.22754	0.695211	0.765997	0.688499	0.4118
STRIP2	5.00943	5.08576	6.40109	6.22875	6.37239	6.27198			VGF	-0.914932	-1.58591	0.67679	0.835074	0.453565	0.535415
MICAL2	4.60302	4.3603	5.95568	5.96801	6.89728	6.4456			STRIP2	-1.34204	-1.22636	0.767201	0.505987	0.723693	0.571515
IRAK2	4.61102	4.76638	6.46114	6.28718	6.05787	6.28558			MICAL2	-1.08848	-1.32823	0.247632	0.259813	1.17771	0.731558
KIF12	5.44284	5.24994	3.89937	3.96397	3.79662	3.89426			IRAK2	-1.36686	-1.17957	0.863481	0.653768	0.37734	0.651845
HMGA1	6.44557	6.45522	7.61283	7.75045	7.62765	7.85372			KIF12	1.41095	1.15619	-0.627501	-0.542184	-0.763199	-0.634248
TTC29	-2.05208	-1.17958	2.77411	1.83111	1.30684	1.48037			HMGA1	-1.28676	-1.27206	0.490026	0.699501	0.512587	0.856705
SLCO5A1	-2.26992	-2.53062	3.05306	2.2709	1.63265	2.45271			TTC29	-1.46068	-0.996493	1.10694	0.60525	0.326329	0.41865
CH25H	-2.83903	-1.86922	3.83274	2.85232	2.52292	3.39751			SLCO5A1	-1.21666	-1.32107	0.915057	0.601822	0.346218	0.674633
SLC40A1	5.80389	5.85505	3.94214	4.23079	4.68573	4.07745			CH25H	-1.43551	-1.10047	0.86939	0.530682	0.416884	0.719031
FRAS1	5.24364	5.53941	3.48774	3.87671	4.82695	4.66807			SLC40A1	1.20524	1.26465	-0.956379	-0.621228	-0.09301	-0.799269
GABARAPL1	6.53871	6.61041	5.03424	5.20759	5.11773	4.83463			FRAS1	0.806748	1.1816	-1.41863	-0.92566	0.278649	0.0772885
BRCA2	4.89448	4.95141	6.28752	6.48283	6.07139	6.33221			GABARAPL1	1.23002	1.31988	-0.655408	-0.438164	-0.550775	-0.905562
RAB40B	5.48373	5.45696	3.55817	3.46284	3.94752	3.29364			BRCA2	-1.30834	-1.22928	0.626124	0.897341	0.325984	0.688177
CSRNP1	1.9348	2.04691	5.5345	5.21308	4.72805	4.78442			RAB40B	1.27455	1.24796	-0.637951	-0.732638	-0.251238	-0.90069
HMGA2	4.79613	4.67838	6.3081	6.30013	6.91737	6.54226			CSRNP1	-1.30369	-1.23428	0.92519	0.726174	0.425852	0.460752
NOCT	3.47981	3.64618	6.23044	6.01749	5.0096	5.60304			HMGA2	-1.19102	-1.31539	0.405991	0.397574	1.04953	0.653316
AKR1C2	10.128	10.0413	7.67912	7.80464	7.6613	7.86434			NOCT	-1.27773	-1.13769	1.0376	0.858357	0.00996434	0.509493
KCNJ16	9.19006	9.11823	7.58443	7.64319	7.68737	7.48851			AKR1C2	1.32401	1.25218	-0.704712	-0.600728	-0.719476	-0.551274
DGKI	4.47733	4.57656	5.69001	5.86889	5.67884	5.4979			KCNJ16	1.33066	1.24145	-0.663455	-0.590478	-0.535606	-0.782576
CIART	-0.788185	-1.17958	2.30229	2.35277	0.58392	0.90698			DGKI	-1.34649	-1.18372	0.642555	0.93595	0.624244	0.327454
SPON2	7.22048	6.97219	5.3039	4.72162	5.23443	5.20046			CIART	-0.996243	-1.2589	1.07769	1.11157	-0.0754594	0.141338
DHRS3	7.50766	7.69246	5.84172	5.96964	5.71564	6.17908			SPON2	1.38067	1.14343	-0.450632	-1.007	-0.517008	-0.549461
ATF3	1.86959	1.98711	7.53115	7.20172	5.80102	6.57124			DHRS3	1.16333	1.37342	-0.730595	-0.585167	-0.873924	-0.347064
TIPARP	6.33698	6.38282	8.82303	8.1096	7.74892	7.70179			ATF3	-1.27921	-1.23353	0.921627	0.79357	0.249067	0.548479
CXCL3	-0.874935	-0.714919	3.71437	3.88361	2.57443	2.91621			TIPARP	-1.20159	-1.15492	1.32949	0.603146	0.235929	0.187947
CDCP1	1.55809	1.58083	3.44377	4.12409	4.18148	4.66113			CXCL3	-1.29446	-1.22026	0.833747	0.912232	0.305123	0.463616
CCR1	-2.83903	-2.53062	2.3665	2.01837	0.649444	2.30024			CDCP1	-1.24602	-1.22935	0.135982	0.634576	0.676637	1.02817
CMBL	6.24484	6.31817	4.86675	5.06001	6.57988	6.38792			CCR1	-1.31014	-1.18254	0.84364	0.699603	0.133211	0.816224
SLC29A4	5.4248	5.38117	3.77477	3.66065	4.17036	3.87039			CMBL	0.450676	0.549251	-1.40192	-1.14211	0.901083	0.643019
GEM	5.42366	5.23331	7.37212	6.84742	7.01616	6.78505			SLC29A4	1.28926	1.23541	-0.74754	-0.888406	-0.25922	-0.629508
RASEF	5.40767	5.44368	6.89583	6.6781	6.43179	6.738			GEM	-1.14697	-1.36046	1.03841	0.449906	0.639167	0.379954
KLHDC2	5.84008	5.82206	4.46634	4.55866	4.28304	4.39861			RASEF	-1.28509	-1.23118	0.943383	0.617342	0.248497	0.707044
E2F7	3.6409	3.5544	5.16637	5.39075	5.62692	5.35253			KLHDC2	1.29348	1.26882	-0.586285	-0.459953	-0.837103	-0.678957
TMEM130	6.09883	6.14772	4.4217	4.29433	3.95402	4.51866			E2F7	-1.22818	-1.32074	0.404194	0.644297	0.897023	0.603401
NNMT	8.59686	8.66587	7.12424	7.09202	6.98952	7.03435			TMEM130	1.23975	1.29055	-0.503169	-0.63553	-0.989191	-0.402408
NAV2	3.66031	3.80006	5.15278	5.26158	6.46174	6.29346			NNMT	1.24598	1.33087	-0.565242	-0.604871	-0.730934	-0.675797
TM4SF20	4.69435	4.56843	1.64916	1.43972	1.34689	1.84127			NAV2	-1.21492	-1.0974	0.0401903	0.131688	1.14097	0.99946
NPTX1	-2.26992	-2.27497	2.86582	2.2709	1.95119	1.54211			TM4SF20	1.32266	1.24352	-0.591325	-0.722966	-0.781311	-0.470576
FGA	2.03337	2.43487	-1.59751	-1.65601	-0.932781	-1.79097			NPTX1	-1.26742	-1.26959	0.938491	0.682959	0.545638	0.369929
GALNT11	7.89981	7.93566	6.72266	6.47942	6.70458	6.46964			FGA	1.1704	1.37606	-0.689476	-0.719439	-0.348976	-0.788575
PER1	1.07024	2.12666	5.4029	5.56618	4.95233	5.17633			GALNT11	1.24935	1.30116	-0.451803	-0.803325	-0.477927	-0.817457
MB21D2	1.77304	1.98711	4.43673	4.32001	3.32134	4.26308			PER1	-1.53663	-0.991686	0.698349	0.782576	0.465924	0.581472
AKR1C1	10.8701	10.8372	9.09646	9.23153	9.04601	9.26982			MB21D2	-1.30522	-1.12806	0.899162	0.802562	-0.0238977	0.755454
LINC00943	-0.967237	-0.714919	2.01237	1.9673	1.89826	1.84127			AKR1C1	1.30392	1.26641	-0.716038	-0.562204	-0.773483	-0.518601
AKR1C3	10.8638	10.7914	9.48063	9.40137	9.28204	9.36004			LINC00943	-1.37588	-1.19996	0.70153	0.670105	0.621972	0.582238
ZNF107	3.31323	3.31763	5.17087	5.36385	4.73184	5.34822			AKR1C3	1.3339	1.23743	-0.510047	-0.615698	-0.774782	-0.670798
ZBTB44	6.76221	6.72375	5.3202	5.45704	5.78835	5.8519			ZNF107	-1.2575	-1.253	0.645218	0.842879	0.195534	0.826866
H2BU1	3.66031	3.87785	5.76339	6.0033	4.07223	4.80345			ZBTB44	1.25374	1.19177	-1.06913	-0.848713	-0.31502	-0.212645
OGDHL	6.07372	5.84919	4.73917	4.37981	4.36821	4.50322			H2BU1	-1.03737	-0.819646	1.06759	1.30772	-0.62509	0.106795
MICB	2.84852	3.08072	4.91048	5.46396	4.23048	4.89799			OGDHL	1.41157	1.12031	-0.319607	-0.785768	-0.800817	-0.625688
GPX3	5.02599	5.12513	2.57109	2.97373	3.18436	2.8567			MICB	-1.30651	-1.08829	0.631363	1.15154	-0.007722	0.619626
CHROMR	3.94622	3.63454	5.96608	5.71292	5.12351	5.67371			GPX3	1.22759	1.31432	-0.920148	-0.567885	-0.383608	-0.67027
MIR155HG	0.0262898	-0.637578	3.23605	2.57373	1.97695	2.74298			CHROMR	-1.07571	-1.39103	0.96777	0.711644	0.115347	0.67198
PTCHD4	6.55953	6.57734	4.84438	4.98818	5.15487	5.07292			MIR155HG	-1.02724	-1.44644	0.999577	0.581352	0.204512	0.68823
LINC00944	-0.555432	-0.427698	2.54358	2.20629	1.7862	2.35287			PTCHD4	1.2695	1.29152	-0.851339	-0.673528	-0.467405	-0.568745
ADIRF-AS1	0.974245	1.01323	4.73917	4.74833	3.97334	4.26766			LINC00944	-1.31538	-1.22568	0.860933	0.624068	0.329055	0.727005
									ADIRF-AS1	-1.28447	-1.26281	0.807421	0.812512	0.381906	0.545436

## Sheet: Data underlying figure 2B
	Ctrl_24	Ctrl_48	EDB2_24	EDB2_48	EDBa1_24	EDBa1_48			Z-Scores:
MAP3K14	4.0877	4.56434	4.87781	4.20347	5.12062	4.99778				Ctrl_24	Ctrl_48	EDB2_24	EDB2_48	EDBa1_24	EDBa1_48
CD74	4.83252	4.91015	5.36017	5.76431	4.85152	5.43622			MAP3K14	-1.29433	-0.181244	0.550783	-1.02397	1.11782	0.830943
EIF2AK2	6.70962	6.76305	8.37994	8.45688	8.13226	8.88333			CD74	-0.935649	-0.733865	0.435876	1.48634	-0.886246	0.633543
PARP12	5.32373	5.31462	7.98676	7.41387	6.29644	7.67405			EIF2AK2	-1.2746	-1.21678	0.532856	0.616113	0.264835	1.07758
IFI35	4.8308	4.78405	7.11842	7.39044	5.35226	7.34864			PARP12	-1.12954	-1.13719	1.1077	0.626406	-0.312358	0.844983
OAS1	3.45779	3.70304	8.45661	8.33313	6.41893	8.48367			IFI35	-1.02313	-1.05974	0.768142	0.981137	-0.614817	0.94841
SUN2	4.31045	4.17978	4.63875	4.27346	4.72805	4.10328			OAS1	-1.27059	-1.16733	0.83412	0.782126	-0.023831	0.84551
NAMPT	10.3991	10.2743	9.85399	10.6183	9.38752	10.1908			SUN2	-0.244257	-0.760303	1.05228	-0.39031	1.40498	-1.06239
ZC3HAV1	7.27313	7.3166	8.98806	9.03629	8.88723	9.3921			NAMPT	0.634633	0.350187	-0.607885	1.13438	-1.67114	0.159828
DDX58	-0.874935	-1.41744	4.01406	3.26558	3.15082	3.38914			ZC3HAV1	-1.29254	-1.24606	0.540729	0.592288	0.432939	0.972646
SLC15A3	1.13827	0.75095	3.45858	3.64449	1.30684	3.88237			DDX58	-1.16467	-1.39064	0.871734	0.559972	0.512169	0.611436
OAS3	3.25314	3.29807	8.12311	8.78921	6.34545	9.08446			SLC15A3	-0.851029	-1.12004	0.760519	0.88964	-0.733952	1.05486
OAS2	1.38222	2.39861	8.27145	8.63234	5.9368	8.87323			OAS3	-1.21407	-1.19718	0.61693	0.86737	-0.0514296	0.978377
IFIH1	3.76084	3.92959	8.83584	8.20362	6.7529	8.5066			OAS2	-1.37192	-1.06435	0.712863	0.822074	0.00636086	0.894972
STAT1	10.2799	10.2537	10.9661	10.9136	10.009	11.0897			IFIH1	-1.26393	-1.19049	0.944859	0.669698	0.0382996	0.801562
GBP1	3.53973	3.68056	7.15638	6.35207	4.63811	6.57863			STAT1	-0.668826	-0.726308	0.833793	0.718996	-1.26216	1.10451
TRIM32	4.78025	4.86601	4.68983	5.01357	4.58885	4.72576			GBP1	-1.13576	-1.04612	1.16606	0.65416	-0.436694	0.798351
IFIT3	5.37867	5.51845	9.79579	9.07544	7.37993	9.27963			TRIM32	0.0193892	0.598875	-0.591521	1.59587	-1.27381	-0.3488
IFIT2	4.55197	4.43381	9.74498	8.41134	7.33583	9.07487			IFIT3	-1.20964	-1.13797	1.05505	0.685723	-0.183575	0.790411
TRIM25	5.81951	6.00579	7.86216	7.37153	7.53154	8.04681			IFIT2	-1.18427	-1.23597	1.08774	0.504249	0.0337027	0.794552
RBBP6	4.81703	4.75208	5.5826	5.32634	5.74965	5.7704			TRIM25	-1.3453	-1.15054	0.790352	0.27739	0.444684	0.983408
ZNFX1	6.70401	6.88846	9.36284	8.88585	8.14367	9.19641			RBBP6	-1.13632	-1.27937	0.549636	-0.0146997	0.917533	0.963223
IRF1	4.45749	4.62837	6.95314	6.45181	5.68472	6.6284			ZNFX1	-1.28232	-1.12389	1.00153	0.591805	-0.0457009	0.858572
IFI6	1.9348	1.39086	7.01079	8.06665	3.78937	7.63119			IRF1	-1.26588	-1.10483	1.08617	0.613689	-0.109269	0.780116
BST2	5.27041	5.33994	6.65035	7.38193	5.31992	7.10638			IFI6	-1.02045	-1.20329	0.685778	1.04069	-0.397058	0.894318
SHFL	2.75773	3.01038	4.08256	3.95744	2.80758	3.89426			BST2	-0.926768	-0.855788	0.482089	1.22901	-0.87622	0.94768
TRIM5	4.46855	4.46702	6.37986	6.00647	4.84455	6.02271			SHFL	-1.06211	-0.655901	1.06797	0.866797	-0.981966	0.765214
TRIM22	6.89636	6.80305	8.75906	8.70502	6.65359	8.62925			TRIM5	-1.0343	-1.03606	1.17126	0.740384	-0.600415	0.759133
EPSTI1	2.36211	2.28402	6.05157	6.15649	3.66814	6.13091			TRIM22	-0.80317	-0.891895	0.96796	0.916574	-1.034	0.84453
RSAD2	-2.26992	-1.86922	4.81015	5.67959	0.990193	5.35898			EPSTI1	-1.0974	-1.13859	0.849051	0.904404	-0.408373	0.890909
OASL	3.07946	3.2014	8.68899	8.13224	5.96763	8.32118			RSAD2	-1.19956	-1.08999	0.736584	0.974344	-0.30804	0.886667
RNASEL	4.34204	4.31481	4.82165	4.7293	4.18701	4.56401			OASL	-1.22325	-1.17594	0.95349	0.737448	-0.102517	0.810767
RTP4	3.9775	4.0367	5.90253	5.69929	4.29844	5.58114			RNASEL	-0.600019	-0.708151	1.30456	0.937828	-1.21568	0.281455
DDX60	5.97409	5.90841	8.50333	8.15702	7.17617	8.23763			RTP4	-1.04083	-0.975182	1.09426	0.868835	-0.684878	0.7378
IFI44L	3.94305	4.08883	8.64476	8.65067	6.98715	8.63324			DDX60	-1.16213	-1.21859	1.01188	0.714214	-0.128877	0.783503
IFI44	3.24288	3.1802	7.34846	7.4025	5.91031	7.3933			IFI44L	-1.27019	-1.20593	0.802319	0.804921	0.0716443	0.79724
HERC6	3.95881	3.80353	7.36918	7.20999	5.38869	7.36368			IFI44	-1.22441	-1.25507	0.783629	0.810059	0.0802285	0.805559
HERC5	4.95546	5.13204	8.7011	8.17577	6.55659	8.52678			HERC6	-1.11278	-1.2042	0.894974	0.801253	-0.270981	0.891737
PML	4.46192	4.62641	5.83322	6.05772	5.61262	6.43242			HERC5	-1.2064	-1.10261	0.995177	0.686407	-0.265301	0.89272
IFITM3	5.33706	5.39849	6.66638	7.49724	5.31741	7.24744			PML	-1.31404	-1.10663	0.415053	0.698129	0.136894	1.17059
TMEM140	5.12711	5.43251	5.87244	5.47314	4.91285	5.53633			IFITM3	-0.89347	-0.832955	0.416102	1.23463	-0.912833	0.988529
IFIT5	4.73336	4.76103	7.34349	7.07327	6.01812	6.97822			TMEM140	-0.792967	0.119903	1.43488	0.241347	-1.43339	0.430228
SLC25A28	2.77208	2.38013	4.48815	4.40881	3.47383	4.58617			IFIT5	-1.20556	-1.18204	1.01371	0.783956	-0.113196	0.703135
MOV10	6.35734	6.19209	6.81328	6.91551	6.15414	7.04772			SLC25A28	-0.955625	-1.36596	0.840987	0.757931	-0.220938	0.943608
SSBP3	2.862	2.94274	2.45775	2.31241	3.33136	2.48451			MOV10	-0.568473	-0.990341	0.595517	0.856515	-1.08724	1.19403
MX1	3.43993	3.79309	10.0783	10.0764	7.52774	10.043			SSBP3	0.340045	0.550909	-0.715701	-1.09528	1.56586	-0.645826
ADAR	8.37339	8.39876	9.65103	9.74613	9.22189	10.0345			MX1	-1.282	-1.1703	0.817701	0.817107	0.0109634	0.806521
GBP2	6.63505	6.66819	6.08296	5.78842	4.6974	5.59941			ADAR	-1.21847	-1.1827	0.582866	0.716949	-0.0221729	1.12353
IFI16	6.30712	6.48038	8.35592	8.23128	7.63576	8.65065			GBP2	0.981881	1.02688	0.232261	-0.167673	-1.64904	-0.424301
IFI27	3.92069	3.9104	7.13695	8.88563	4.79835	8.19982			IFI16	-1.30312	-1.12986	0.745774	0.621124	0.0255756	1.04051
BATF2	0.78915	0.196695	4.88878	4.09464	2.41401	4.28582			IFI27	-1.00405	-1.0087	0.449745	1.24017	-0.607338	0.930177
DDIT4	5.88697	5.90518	6.6901	6.23416	6.3318	6.1459			BATF2	-1.01466	-1.31689	1.07668	0.671565	-0.185775	0.76909
STAT2	7.12417	7.08986	8.81909	8.27361	7.16851	8.47355			DDIT4	-1.04416	-0.983222	1.64323	0.11758	0.4443	-0.177726
P2RY6	3.21164	3.23778	1.54202	2.44898	2.35631	2.26405			STAT2	-0.893748	-0.937519	1.26836	0.57252	-0.837186	0.827577
ISG20	-0.418812	-1.0739	5.22816	5.53583	2.43274	5.55891			P2RY6	1.09644	1.13729	-1.51312	-0.0955772	-0.240412	-0.38462
MYD88	1.97256	2.22312	4.08256	3.86281	4.24114	5.16165			ISG20	-1.08126	-1.29617	0.771261	0.872195	-0.145792	0.879768
HPSE	2.77208	3.04598	3.70198	3.57796	2.99569	3.4787			MYD88	-1.30426	-1.1023	0.396517	0.21938	0.52434	1.26632
MX2	-3.2384	-3.2384	6.10431	6.54075	1.59987	6.34742			HPSE	-1.31145	-0.578346	1.17742	0.845476	-0.712935	0.57983
IFITM2	0.576765	0.500277	1.16258	1.40175	0.112406	1.38249			MX2	-1.18845	-1.18845	0.797481	0.890253	-0.160001	0.849158
IRF7	3.34717	2.65834	6.62268	6.06533	4.46238	6.22451			IFITM2	-0.52287	-0.666071	0.573894	1.02168	-1.39224	0.985613
IFIT1	4.54363	4.63032	10.2798	9.57386	7.70047	9.70789			IRF7	-0.935865	-1.35188	1.04239	0.705775	-0.262329	0.801914
TRIM69	4.61898	4.80844	6.59614	6.23551	5.63098	6.39107			IFIT1	-1.23323	-1.19978	0.980387	0.707949	-0.0149978	0.75967
IFITM1	-0.967237	-0.303025	3.88848	5.53583	0.58392	5.00328			TRIM69	-1.30182	-1.07647	1.04977	0.620834	-0.0981664	0.805855
ISG15	4.52257	4.34132	9.09646	9.11502	5.98677	9.02641			IFITM1	-1.14178	-0.908967	0.560217	1.13764	-0.598079	0.950972
PLSCR1	5.43385	5.50359	8.03201	8.17718	6.48436	8.2388			ISG15	-1.06839	-1.14609	0.892417	0.900376	-0.440695	0.862387
IRF1-AS1	1.36339	1.83261	2.51553	2.78017	2.749	3.16217			PLSCR1	-1.15498	-1.10283	0.787999	0.896559	-0.369382	0.94264
IRF9	0.403303	-0.303025	0.158525	1.51277	1.17954	0.0300408			IRF1-AS1	-1.54358	-0.845205	0.171247	0.565124	0.518728	1.13368
APOBEC3G	3.7858	3.68809	5.3202	4.77457	3.92785	4.86213			IRF9	-0.132865	-1.13597	-0.480491	1.44277	0.969516	-0.662959
ZCCHC3	2.22284	2.81787	2.79759	2.48574	2.1225	2.9956			APOBEC3G	-0.894003	-1.03783	1.36475	0.561537	-0.684893	0.690437
MAP3K14-AS1	2.28418	1.97485	1.01013	1.47671	0.443204	1.27749			ZCCHC3	-0.994611	0.692218	0.634719	-0.249332	-1.27906	1.19606
									MAP3K14-AS1	1.31627	0.849929	-0.604502	0.0989222	-1.4592	-0.201425

## Sheet: Data underlying figure 3
	Ctrl_24	Ctrl_48	EDB2_24	EDB2_48	EDBa1_24	EDBa1_48				Z-Scores:
AICDA	0.0262898	0.0640746	-0.583864	0.599315	-0.448527	-0.48194					Ctrl_24	Ctrl_48	EDB2_24	EDB2_48	EDBa1_24	EDBa1_48
APOBEC2	-1.86287	-3.2384	-3.2384	-1.36673	-0.752692	-3.2384				AICDA	0.361628	0.445082	-0.985995	1.62724	-0.687081	-0.760879
APOBEC3F	2.13677	2.24371	2.86582	2.13866	1.66469	2.64789				APOBEC2	0.380409	-0.86532	-0.86532	0.829726	1.38582	-0.86532
ADAR	8.37339	8.39876	9.65103	9.74613	9.22189	10.0345				APOBEC3F	-0.344703	-0.0924891	1.37475	-0.340246	-1.45808	0.860769
APOBEC4	-0.967237	-1.86922	-1.59751	-1.36673	-0.448527	-2.58237				ADAR	-1.21847	-1.1827	0.582866	0.716949	-0.0221729	1.12353
APOBEC3B	1.04684	1.51461	2.97282	2.71974	2.98304	2.48451				APOBEC4	0.684298	-0.53867	-0.170266	0.142637	1.3876	-1.50559
ADARB1	3.27848	3.36067	3.20126	3.49023	3.32134	3.74471				APOBEC3B	-1.52283	-0.948403	0.84228	0.531491	0.854829	0.242633
APOBEC3G	3.7858	3.68809	5.3202	4.77457	3.92785	4.86213				ADARB1	-0.622241	-0.199475	-1.01948	0.466961	-0.401781	1.77601
APOBEC3D	-1.41001	-0.494322	-0.849618	0.382547	-0.197457	-0.0588401				APOBEC3G	-0.894003	-1.03783	1.36475	0.561537	-0.684893	0.690437
APOBEC3C	3.71331	4.04258	4.14796	3.89048	4.21433	4.15854				APOBEC3D	-1.53992	-0.0893049	-0.652159	1.29982	0.380984	0.600579
										APOBEC3C	-1.63839	0.0766374	0.625525	-0.71558	0.971194	0.680617
