# Supplementary material for: Differential RNA editing landscapes in host cell versus the SARS-CoV-2 genome
Source: iScience. 2023 Sep 30;26(11):108031. doi: 10.1016/j.isci.2023.108031 (PMC10590966; doi:10.1016/j.isci.2023.108031)
Supplement: Table S4: Bioinformatics pipeline. [file mmc5.xlsx]

## Sheet: Arkusz1
Table summarizing RNA-seq bioinformatic analysis
Tool used:		Purpose:
FASTQ		for quality analysis of raw reads
FASTP		for reads trimming (adapter and low quality reads removal)
STAR (v2.7.3a)		to align trimmed RNAseq reads to the human hg38 genome; and to quantify expression at a gene level
BWA (v0.7.17) mem		to re-align reads unmapped against the human genome onto the SARS-CoV-2 EDB-2 and EDB-α-1 reference genomes
Samtools (v1.11)		for indexing bam files
EdgeR (v3.40.0)		for expression analysis and visualization
REDItools (REDItoolsDnaRnav13.py script)		to identify all potential RNA variants in samples through alignment to viral genomes; also analysis of reads aligned to the human genome was performed according to the protocol described by Lo Giudice for examination of the distribution of editing candidates
